# Supplementary material for: Novel approach for quantification of multiple immunofluorescent signals using histograms and 2D plot profiling of whole-section panoramic images
Source: Sci Rep. 2021 Apr 21;11:8619. doi: 10.1038/s41598-021-88101-1 (PMC8060297; doi:10.1038/s41598-021-88101-1)
Supplement: Supplementary file 1 — Supplementary Information 1. [file 41598_2021_88101_MOESM1_ESM.xlsx]

## Sheet: Sheet1
HISTOGRAM			Expression domain (CALCULATION)				Designations:						HISTOGRAM			Cellularity (CALCULATION)
sample: DK-JN19-CHP			TOTAL AREA (DK-JN19-CHP) = 44 444 423 px2				WSI:	whole-section panoramic image					sample: DK-JN19-CHP			TOTAL AREA (DK-JN19-CHP) = 44 444 423 px2
Sdc1 IF signals (WSI)			Sdc1 IF signals (WSI)				Sdc1	syndecan 1 (primary antibody)					DAPI IF signals (WSI)			DAPI IF signals (WSI)
GV	px count (n)		GV	px count (n)	px count (%)		DAPI	cell nuclei marker					GV	px count (n)		GV	px count (n)	px count (%)
0	64349420		10	136565	0.307271		px	pixel					0	63819972		10	43262	0.0973395
1	2120685		11	125481	0.282332		GV	grey value (luminance) of pixels					1	1372230		11	41361	0.0930623
2	1050223		12	117736	0.264906		n	number of px with corresponding GV					2	181649		12	39028	0.087813
3	648815		13	110924	0.249579		%	proportion of px with corresponding GV					3	106256		13	36850	0.0829125
4	421998		14	104434	0.234977			from the whole section area					4	82390		14	35356	0.079551
5	293190		15	99182	0.22316		GV threshold is set to 10!!!						5	69199		15	34598	0.0778455
6	229624		16	94202	0.211955								6	60751		16	33375	0.0750938
7	192204		17	90300	0.203175		Exp. domains (%)		sample DK-JN19-CHP				7	54669		17	31511	0.0708998
8	167635		18	86674	0.195017		TOTAL AREA		100				8	49004		18	31032	0.069822
9	148826		19	82901	0.186527		Sdc1 %		12.0991				9	46508		19	29399	0.0661478
10	136565		20	80011	0.180025		DAPI %		20.6041				10	43262		20	28375	0.0638438
11	125481		21	76304	0.171684								11	41361		21	28228	0.063513
12	117736		22	73794	0.166037								12	39028		22	27421	0.0616973
13	110924		23	70871	0.15946								13	36850		23	26581	0.0598073
14	104434		24	68668	0.154503								14	35356		24	25541	0.0574673
15	99182		25	66190	0.148928								15	34598		25	25412	0.057177
16	94202		26	64095	0.144214								16	33375		26	25004	0.056259
17	90300		27	61767	0.138976								17	31511		27	24098	0.0542205
18	86674		28	60008	0.135018								18	31032		28	23664	0.053244
19	82901		29	57919	0.130318								19	29399		29	23034	0.0518265
20	80011		30	55735	0.125404								20	28375		30	22996	0.051741
21	76304		31	55165	0.124121								21	28228		31	22329	0.0502403
22	73794		32	53225	0.119756								22	27421		32	21889	0.0492503
23	70871		33	51374	0.115592								23	26581		33	21654	0.0487215
24	68668		34	49471	0.11131								24	25541		34	21211	0.0477248
25	66190		35	48355	0.108799								25	25412		35	20230	0.0455175
26	64095		36	47060	0.105885								26	25004		36	20514	0.0461565
27	61767		37	45968	0.103428								27	24098		37	20228	0.045513
28	60008		38	44357	0.0998033								28	23664		38	19700	0.044325
29	57919		39	43750	0.0984375								29	23034		39	19693	0.0443093
30	55735		40	42532	0.095697								30	22996		40	19305	0.0434363
31	55165		41	41216	0.092736								31	22329		41	19280	0.04338
32	53225		42	40735	0.0916538								32	21889		42	18860	0.042435
33	51374		43	39174	0.0881415								33	21654		43	18597	0.0418433
34	49471		44	38166	0.0858735								34	21211		44	18357	0.0413033
35	48355		45	37757	0.0849533								35	20230		45	17948	0.040383
36	47060		46	36618	0.0823905								36	20514		46	17325	0.0389813
37	45968		47	35819	0.0805928								37	20228		47	17541	0.0394673
38	44357		48	34880	0.07848								38	19700		48	17455	0.0392738
39	43750		49	34243	0.0770468								39	19693		49	17152	0.038592
40	42532		50	33529	0.0754403								40	19305		50	17009	0.0382703
41	41216		51	32805	0.0738113								41	19280		51	16772	0.037737
42	40735		52	32209	0.0724703		px count (%) = (px count / TOTAL AREA)*100						42	18860		52	16429	0.0369653
43	39174		53	31330	0.0704925								43	18597		53	16552	0.037242
44	38166		54	30940	0.069615								44	18357		54	16154	0.0363465
45	37757		55	30314	0.0682065		Exp. domain = ∑(px count (%))						45	17948		55	16111	0.0362498
46	36618		56	29468	0.066303								46	17325		56	15662	0.0352395
47	35819		57	29100	0.065475								47	17541		57	15542	0.0349695
48	34880		58	28392	0.063882								48	17455		58	15532	0.034947
49	34243		59	27752	0.062442								49	17152		59	15411	0.0346748
50	33529		60	27289	0.0614003								50	17009		60	15225	0.0342563
51	32805		61	26756	0.060201								51	16772		61	14953	0.0336443
52	32209		62	26265	0.0590963								52	16429		62	14951	0.0336398
53	31330		63	25891	0.0582548								53	16552		63	14801	0.0333023
54	30940		64	25023	0.0563018								54	16154		64	14489	0.0326003
55	30314		65	24766	0.0557235								55	16111		65	14505	0.0326363
56	29468		66	24259	0.0545828								56	15662		66	14420	0.032445
57	29100		67	23952	0.053892								57	15542		67	14398	0.0323955
58	28392		68	23316	0.052461								58	15532		68	13902	0.0312795
59	27752		69	22814	0.0513315								59	15411		69	14035	0.0315788
60	27289		70	22627	0.0509108								60	15225		70	14116	0.031761
61	26756		71	22428	0.050463								61	14953		71	13852	0.031167
62	26265		72	21874	0.0492165								62	14951		72	13784	0.031014
63	25891		73	21552	0.048492								63	14801		73	13570	0.0305325
64	25023		74	21216	0.047736								64	14489		74	13572	0.030537
65	24766		75	20698	0.0465705								65	14505		75	13603	0.0306068
66	24259		76	20576	0.046296								66	14420		76	13413	0.0301793
67	23952		77	20247	0.0455558								67	14398		77	13138	0.0295605
68	23316		78	19687	0.0442958								68	13902		78	13112	0.029502
69	22814		79	19626	0.0441585								69	14035		79	12906	0.0290385
70	22627		80	19231	0.0432698								70	14116		80	13125	0.0295313
71	22428		81	18845	0.0424013								71	13852		81	13032	0.029322
72	21874		82	18750	0.0421875								72	13784		82	12925	0.0290813
73	21552		83	18314	0.0412065								73	13570		83	12637	0.0284333
74	21216		84	17866	0.0401985								74	13572		84	12765	0.0287213
75	20698		85	17769	0.0399803								75	13603		85	12434	0.0279765
76	20576		86	17540	0.039465								76	13413		86	12367	0.0278258
77	20247		87	17216	0.038736								77	13138		87	12444	0.027999
78	19687		88	16831	0.0378698								78	13112		88	12363	0.0278168
79	19626		89	16479	0.0370778								79	12906		89	12186	0.0274185
80	19231		90	16487	0.0370958								80	13125		90	12092	0.027207
81	18845		91	16262	0.0365895								81	13032		91	12452	0.028017
82	18750		92	15721	0.0353723								82	12925		92	11883	0.0267368
83	18314		93	15783	0.0355118								83	12637		93	12054	0.0271215
84	17866		94	15815	0.0355838								84	12765		94	11821	0.0265973
85	17769		95	15294	0.0344115								85	12434		95	11819	0.0265928
86	17540		96	15200	0.0342								86	12367		96	11685	0.0262913
87	17216		97	15131	0.0340448								87	12444		97	11751	0.0264398
88	16831		98	14712	0.033102								88	12363		98	11630	0.0261675
89	16479		99	14635	0.0329288								89	12186		99	11822	0.0265995
90	16487		100	14691	0.0330548								90	12092		100	11395	0.0256388
91	16262		101	14033	0.0315743								91	12452		101	11249	0.0253103
92	15721		102	13917	0.0313133								92	11883		102	11556	0.026001
93	15783		103	13755	0.0309488								93	12054		103	11368	0.025578
94	15815		104	13661	0.0307373								94	11821		104	11267	0.0253508
95	15294		105	13568	0.030528								95	11819		105	11173	0.0251393
96	15200		106	13429	0.0302153								96	11685		106	11158	0.0251055
97	15131		107	13038	0.0293355								97	11751		107	11028	0.024813
98	14712		108	12799	0.0287978								98	11630		108	11335	0.0255038
99	14635		109	12900	0.029025								99	11822		109	11148	0.025083
100	14691		110	12458	0.0280305								100	11395		110	10985	0.0247163
101	14033		111	12459	0.0280328								101	11249		111	10943	0.0246218
102	13917		112	12381	0.0278573								102	11556		112	10949	0.0246353
103	13755		113	12121	0.0272723								103	11368		113	11010	0.0247725
104	13661		114	12114	0.0272565								104	11267		114	10959	0.0246578
105	13568		115	11876	0.026721								105	11173		115	10837	0.0243833
106	13429		116	11660	0.026235								106	11158		116	10633	0.0239243
107	13038		117	11638	0.0261855								107	11028		117	10897	0.0245183
108	12799		118	11376	0.025596								108	11335		118	10676	0.024021
109	12900		119	11301	0.0254273								109	11148		119	10561	0.0237623
110	12458		120	11315	0.0254588								110	10985		120	10795	0.0242888
111	12459		121	10992	0.024732								111	10943		121	10810	0.0243225
112	12381		122	11004	0.024759								112	10949		122	10483	0.0235868
113	12121		123	10767	0.0242258								113	11010		123	10612	0.023877
114	12114		124	10608	0.023868								114	10959		124	10678	0.0240255
115	11876		125	10705	0.0240863								115	10837		125	10486	0.0235935
116	11660		126	10284	0.023139								116	10633		126	10657	0.0239783
117	11638		127	10351	0.0232898								117	10897		127	10478	0.0235755
118	11376		128	10135	0.0228038								118	10676		128	10381	0.0233573
119	11301		129	10116	0.022761								119	10561		129	10432	0.023472
120	11315		130	10014	0.0225315								120	10795		130	10443	0.0234968
121	10992		131	9786	0.0220185								121	10810		131	10305	0.0231863
122	11004		132	9733	0.0218993								122	10483		132	10340	0.023265
123	10767		133	9585	0.0215663								123	10612		133	10354	0.0232965
124	10608		134	9597	0.0215933								124	10678		134	10242	0.0230445
125	10705		135	9489	0.0213503								125	10486		135	10271	0.0231098
126	10284		136	9292	0.020907								126	10657		136	10329	0.0232403
127	10351		137	9240	0.02079								127	10478		137	10274	0.0231165
128	10135		138	9066	0.0203985								128	10381		138	10120	0.02277
129	10116		139	9157	0.0206033								129	10432		139	10021	0.0225473
130	10014		140	8785	0.0197663								130	10443		140	10114	0.0227565
131	9786		141	8817	0.0198383								131	10305		141	9944	0.022374
132	9733		142	8609	0.0193703								132	10340		142	9970	0.0224325
133	9585		143	8671	0.0195098								133	10354		143	10171	0.0228848
134	9597		144	8612	0.019377								134	10242		144	9914	0.0223065
135	9489		145	8568	0.019278								135	10271		145	10034	0.0225765
136	9292		146	8321	0.0187223								136	10329		146	10198	0.0229455
137	9240		147	8364	0.018819								137	10274		147	10089	0.0227003
138	9066		148	8241	0.0185423								138	10120		148	10046	0.0226035
139	9157		149	8230	0.0185175								139	10021		149	9994	0.0224865
140	8785		150	7995	0.0179888								140	10114		150	9986	0.0224685
141	8817		151	8107	0.0182408								141	9944		151	10144	0.022824
142	8609		152	8012	0.018027								142	9970		152	9944	0.022374
143	8671		153	7951	0.0178898								143	10171		153	10018	0.0225405
144	8612		154	7809	0.0175703								144	9914		154	10024	0.022554
145	8568		155	7703	0.0173318								145	10034		155	9901	0.0222773
146	8321		156	7557	0.0170033								146	10198		156	10035	0.0225788
147	8364		157	7617	0.0171383								147	10089		157	10004	0.022509
148	8241		158	7577	0.0170483								148	10046		158	10097	0.0227183
149	8230		159	7549	0.0169853								149	9994		159	9995	0.0224888
150	7995		160	7454	0.0167715								150	9986		160	9885	0.0222413
151	8107		161	7185	0.0161663								151	10144		161	9972	0.022437
152	8012		162	7183	0.0161618								152	9944		162	10113	0.0227543
153	7951		163	7125	0.0160313								153	10018		163	10033	0.0225743
154	7809		164	7165	0.0161213								154	10024		164	9847	0.0221558
155	7703		165	6944	0.015624								155	9901		165	9910	0.0222975
156	7557		166	7021	0.0157973								156	10035		166	9989	0.0224753
157	7617		167	6954	0.0156465								157	10004		167	9956	0.022401
158	7577		168	6777	0.0152483								158	10097		168	10158	0.0228555
159	7549		169	6850	0.0154125								159	9995		169	10163	0.0228668
160	7454		170	6725	0.0151313								160	9885		170	9976	0.022446
161	7185		171	6820	0.015345								161	9972		171	10064	0.022644
162	7183		172	6600	0.01485								162	10113		172	10034	0.0225765
163	7125		173	6701	0.0150773								163	10033		173	10111	0.0227498
164	7165		174	6540	0.014715								164	9847		174	10148	0.022833
165	6944		175	6668	0.015003								165	9910		175	10219	0.0229928
166	7021		176	6599	0.0148478								166	9989		176	10226	0.0230085
167	6954		177	6655	0.0149738								167	9956		177	10345	0.0232763
168	6777		178	6495	0.0146138								168	10158		178	10219	0.0229928
169	6850		179	6426	0.0144585								169	10163		179	10253	0.0230693
170	6725		180	6368	0.014328								170	9976		180	10386	0.0233685
171	6820		181	6210	0.0139725								171	10064		181	10207	0.0229658
172	6600		182	6288	0.014148								172	10034		182	10325	0.0232313
173	6701		183	6258	0.0140805								173	10111		183	10308	0.023193
174	6540		184	6184	0.013914								174	10148		184	10628	0.023913
175	6668		185	6093	0.0137093								175	10219		185	10389	0.0233753
176	6599		186	6126	0.0137835								176	10226		186	10386	0.0233685
177	6655		187	6293	0.0141593								177	10345		187	10342	0.0232695
178	6495		188	6224	0.014004								178	10219		188	10353	0.0232943
179	6426		189	6050	0.0136125								179	10253		189	10586	0.0238185
180	6368		190	6160	0.01386								180	10386		190	10439	0.0234878
181	6210		191	5928	0.013338								181	10207		191	10566	0.0237735
182	6288		192	6022	0.0135495								182	10325		192	10741	0.0241673
183	6258		193	5783	0.0130118								183	10308		193	10622	0.0238995
184	6184		194	5931	0.0133448								184	10628		194	10664	0.023994
185	6093		195	5799	0.0130478								185	10389		195	10971	0.0246848
186	6126		196	5815	0.0130838								186	10386		196	10735	0.0241538
187	6293		197	5889	0.0132503								187	10342		197	10857	0.0244283
188	6224		198	5830	0.0131175								188	10353		198	10788	0.024273
189	6050		199	5820	0.013095								189	10586		199	11159	0.0251078
190	6160		200	5753	0.0129443								190	10439		200	11042	0.0248445
191	5928		201	5690	0.0128025								191	10566		201	11028	0.024813
192	6022		202	5669	0.0127553								192	10741		202	11205	0.0252113
193	5783		203	5803	0.0130568								193	10622		203	11364	0.025569
194	5931		204	5521	0.0124223								194	10664		204	11251	0.0253148
195	5799		205	5741	0.0129173								195	10971		205	11372	0.025587
196	5815		206	5683	0.0127868								196	10735		206	11542	0.0259695
197	5889		207	5712	0.012852								197	10857		207	11412	0.025677
198	5830		208	5564	0.012519								198	10788		208	11609	0.0261203
199	5820		209	5673	0.0127643								199	11159		209	11668	0.026253
200	5753		210	5635	0.0126788								200	11042		210	11569	0.0260303
201	5690		211	5569	0.0125303								201	11028		211	11855	0.0266738
202	5669		212	5586	0.0125685								202	11205		212	11799	0.0265478
203	5803		213	5638	0.0126855								203	11364		213	11963	0.0269168
204	5521		214	5706	0.0128385								204	11251		214	11968	0.026928
205	5741		215	5790	0.0130275								205	11372		215	12013	0.0270293
206	5683		216	5676	0.012771								206	11542		216	12220	0.027495
207	5712		217	5661	0.0127373								207	11412		217	12379	0.0278528
208	5564		218	5775	0.0129938								208	11609		218	12734	0.0286515
209	5673		219	5653	0.0127193								209	11668		219	12879	0.0289778
210	5635		220	5730	0.0128925								210	11569		220	12694	0.0285615
211	5569		221	5833	0.0131243								211	11855		221	12788	0.028773
212	5586		222	5689	0.0128003								212	11799		222	13202	0.0297045
213	5638		223	5706	0.0128385								213	11963		223	13316	0.029961
214	5706		224	5793	0.0130343								214	11968		224	13464	0.030294
215	5790		225	5938	0.0133605								215	12013		225	13418	0.0301905
216	5676		226	5859	0.0131828								216	12220		226	13496	0.030366
217	5661		227	5938	0.0133605								217	12379		227	13994	0.0314865
218	5775		228	5954	0.0133965								218	12734		228	14308	0.032193
219	5653		229	6070	0.0136575								219	12879		229	14221	0.0319973
220	5730		230	6123	0.0137768								220	12694		230	14650	0.0329625
221	5833		231	6138	0.0138105								221	12788		231	14802	0.0333045
222	5689		232	6256	0.014076								222	13202		232	15040	0.03384
223	5706		233	6274	0.0141165								223	13316		233	15276	0.034371
224	5793		234	6392	0.014382								224	13464		234	15762	0.0354645
225	5938		235	6544	0.014724								225	13418		235	16194	0.0364365
226	5859		236	6507	0.0146408								226	13496		236	16180	0.036405
227	5938		237	6590	0.0148275								227	13994		237	16757	0.0377033
228	5954		238	6814	0.0153315								228	14308		238	17510	0.0393975
229	6070		239	6816	0.015336								229	14221		239	17751	0.0399398
230	6123		240	7119	0.0160178								230	14650		240	18211	0.0409748
231	6138		241	7220	0.016245								231	14802		241	18436	0.041481
232	6256		242	7431	0.0167198								232	15040		242	19197	0.0431933
233	6274		243	7486	0.0168435								233	15276		243	19932	0.044847
234	6392		244	7904	0.017784								234	15762		244	20738	0.0466605
235	6544		245	8240	0.01854								235	16194		245	21785	0.0490163
236	6507		246	8470	0.0190575								236	16180		246	22742	0.0511695
237	6590		247	8826	0.0198585								237	16757		247	23332	0.052497
238	6814		248	9359	0.0210578								238	17510		248	24906	0.0560385
239	6816		249	9914	0.0223065								239	17751		249	26898	0.0605205
240	7119		250	10472	0.023562								240	18211		250	28919	0.0650678
241	7220		251	11782	0.0265095								241	18436		251	31479	0.0708278
242	7431		252	12991	0.0292298								242	19197		252	35217	0.0792383
243	7486		253	15738	0.0354105								243	19932		253	56042	0.126095
244	7904		254	21649	0.0487103								244	20738		254	751775	1.69149
245	8240		255	404645	0.910452								245	21785		255	4772135	10.7373
246	8470												246	22742
247	8826			5377380	12.0991	∑ = Exp. domain!!!							247	23332			9157372	20.6041	∑ = Cellularity!!!
248	9359			px count (n)	px count (%)								248	24906			px count (n)	px count (%)
249	9914			Sdc1 IF signals									249	26898			DAPI IF signals
250	10472												250	28919
251	11782												251	31479
252	12991												252	35217
253	15738												253	56042
254	21649												254	751775
255	404645												255	4772135
	75000000	∑ = WSI size!!! (H × W)												75000000	∑ = WSI size!!! (H × W)
	px count (n)		Height (H):	12 000 px										px count (n)		Height (H):	12 000 px
			Width (W):	6 650 px												Width (W):	6 650 px
