# Supplementary material for: Novel approach for quantification of multiple immunofluorescent signals using histograms and 2D plot profiling of whole-section panoramic images
Source: Sci Rep. 2021 Apr 21;11:8619. doi: 10.1038/s41598-021-88101-1 (PMC8060297; doi:10.1038/s41598-021-88101-1)
Supplement: Supplementary file 2 — Supplementary Information 2. [file 41598_2021_88101_MOESM2_ESM.xlsx]

## Sheet: Sheet1
	HISTOGRAMS					HISTOGRAMS					HISTOGRAMS
	Sdc1 - TOTAL Exp. domain					Sdc1 - EPITHELIUM Exp. domain					Sdc1 - STROMA Exp.domain
	px count (%)	mean px count (%)	mean px count (%)			px count (%)	mean px count (%)	mean px count (%)			px count (%)	mean px count (%)	mean px count (%)			DK-JN19-CHP vs. PERIODONTITIS								DK-JN19-CHP vs. CONTROLS								CONTROLS vs. PERIODONTITIS
GV	DK-JN19-CHP	CONTROLS	PERIODONTITIS		GV	DK-JN19-CHP	CONTROLS	PERIODONTITIS		GV	DK-JN19-CHP	CONTROLS	PERIODONTITIS			Anova: Single Factor		Sdc1 - TOTAL				α = 0,01		Anova: Single Factor		Sdc1 - TOTAL				α = 0,01		Anova: Single Factor		Sdc1 - TOTAL				α = 0,01
10	0.306185	0.404491	0.833905		10	1.05695	0.610174	0.863075		10	0.136822	0.296866	0.853409
11	0.283502	0.378566	0.764947		11	0.993211	0.580781	0.800829		11	0.122864	0.273842	0.778308			SUMMARY								SUMMARY								SUMMARY
12	0.265005	0.34807	0.713212		12	0.933641	0.539982	0.754963		12	0.113188	0.250859	0.721808			Groups	Count	Exp. domain	Average	Variance				Groups	Count	Exp. domain	Average	Variance				Groups	Count	Sum	Average	Variance
13	0.249073	0.336676	0.669678		13	0.890825	0.536815	0.717192		13	0.103818	0.234978	0.673274			DK-JN19-CHP	246	12.1015	0.0491933	0.00501258				DK-JN19-CHP	246	12.1015	0.0491933	0.00501258				CONTROLS	246	20.6604	0.0839854	0.055201
14	0.234779	0.320257	0.632973		14	0.854644	0.520906	0.682672		14	0.0941918	0.219316	0.634206			PERIODONTITIS	246	29.0447	0.118068	0.0422892				CONTROLS	246	20.6604	0.0839854	0.055201				PERIODONTITIS	246	29.0447	0.118068	0.0422892
15	0.224597	0.296852	0.599481		15	0.825282	0.487148	0.655489		15	0.0888168	0.203085	0.596139
16	0.212184	0.29035	0.571375		16	0.786783	0.489732	0.632757		16	0.0822436	0.191418	0.564191
17	0.203292	0.277598	0.543836		17	0.762903	0.47668	0.608584		17	0.0768934	0.179326	0.532652			ANOVA					***			ANOVA								ANOVA
18	0.196101	0.265825	0.52018		18	0.739245	0.463773	0.589938		18	0.0734177	0.168851	0.505552			Source of Variation	SS	df	MS	F	P-value	F crit		Source of Variation	SS	df	MS	F	P-value	F crit		Source of Variation	SS	df	MS	F	P-value	F crit
19	0.186388	0.246791	0.498519		19	0.708988	0.43592	0.57314		19	0.0676589	0.155992	0.479694			Between Groups	0.583476	1	0.583476	24.6704	9.41113e-07	6.68688		Between Groups	0.148891	1	0.148891	4.94541	0.0266151	6.68688		Between Groups	0.142879	1	0.142879	2.93114	0.087519	6.68688
20	0.178961	0.244707	0.476315		20	0.683023	0.440739	0.554659		20	0.0645172	0.14942	0.454146			Within Groups	11.5889	490	0.0236509					Within Groups	14.7523	490	0.0301068					Within Groups	23.8851	490	0.0487451
21	0.172222	0.22748	0.457033		21	0.661609	0.413796	0.539242		21	0.0611934	0.138721	0.431554
22	0.16524	0.218874	0.438314		22	0.643224	0.403722	0.523459		22	0.0570634	0.131191	0.40993			Total	12.1724	491						Total	14.9012	491						Total	24.028	491
23	0.159368	0.218706	0.422102		23	0.618167	0.410625	0.511374		23	0.0552689	0.126502	0.390183			DK-JN19-CHP vs. PERIODONTITIS								DK-JN19-CHP vs. CONTROLS								CONTROLS vs. PERIODONTITIS
24	0.154073	0.210895	0.406716		24	0.602333	0.402316	0.499169		24	0.0524558	0.119213	0.372107			Anova: Single Factor		Sdc1 - EPITHELIUM				α = 0,01		Anova: Single Factor		Sdc1 - EPITHELIUM				α = 0,01		Anova: Single Factor		Sdc1 - EPITEL				α = 0,01
25	0.148768	0.196332	0.391046		25	0.587726	0.378022	0.485526		25	0.0492203	0.110947	0.354425
26	0.145062	0.197019	0.377601		26	0.574358	0.384955	0.474133		26	0.0482513	0.107366	0.338462			SUMMARY								SUMMARY								SUMMARY
27	0.139318	0.19098	0.364073		27	0.55352	0.377149	0.463633		27	0.0453277	0.102303	0.322705			Groups	Count	Exp. domain	Average	Variance				Groups	Count	Sum	Average	Variance				Groups	Count	Sum	Average	Variance
28	0.135043	0.185461	0.3517		28	0.539538	0.370348	0.453586		28	0.0431357	0.0975064	0.307756			DK-JN19-CHP	246	49.7682	0.20231	0.0649345				DK-JN19-CHP	246	49.7682	0.20231	0.0649345				CONTROLS	246	46.6468	0.189621	0.356537
29	0.129933	0.171742	0.339045		29	0.522257	0.346168	0.443061		29	0.0411287	0.0903853	0.293125			PERIODONTITIS	246	46.1441	0.187578	0.116046				CONTROLS	246	46.6468	0.189621	0.356537				PERIODONTITIS	246	46.1441	0.187578	0.116046
30	0.126578	0.173796	0.327128		30	0.507809	0.353649	0.431818		30	0.0399582	0.0884977	0.279853
31	0.123028	0.169094	0.317106		31	0.498954	0.347623	0.423606		31	0.0376033	0.0845435	0.26822
32	0.119763	0.156675	0.306458		32	0.489191	0.324028	0.415043		32	0.0364769	0.0789393	0.255928			ANOVA								ANOVA								ANOVA
33	0.116316	0.159718	0.296864		33	0.474682	0.334095	0.405171		33	0.0356211	0.0774201	0.24539			Source of Variation	SS	df	MS	F	P-value	F crit		Source of Variation	SS	df	MS	F	P-value	F crit		Source of Variation	SS	df	MS	F	P-value	F crit
34	0.111974	0.148623	0.286712		34	0.457794	0.312717	0.396121		34	0.0336583	0.0726398	0.233918			Between Groups	0.0266947	1	0.0266947	0.295001	0.58728	6.68688		Between Groups	0.0198035	1	0.0198035	0.0939732	0.759316	6.68688		Between Groups	0.000513478	1	0.000513478	0.00217307	0.962838	6.68688
35	0.107602	0.151498	0.277845		35	0.440856	0.321267	0.388986		35	0.0316623	0.0713533	0.223688			Within Groups	44.3401	490	0.09049					Within Groups	103.261	490	0.210736					Within Groups	115.783	490	0.236291
36	0.105962	0.140674	0.269356		36	0.437777	0.300227	0.380016		36	0.0309362	0.0669181	0.214442
37	0.103304	0.144378	0.261621		37	0.428272	0.310192	0.373572		37	0.0295669	0.0662921	0.205773			Total	44.3668	491						Total	103.28	491						Total	115.783	491
38	0.100022	0.14074	0.25348		38	0.416891	0.304491	0.364951		38	0.0286532	0.0635931	0.197143			DK-JN19-CHP vs. PERIODONTITIS								DK-JN19-CHP vs. CONTROLS								CONTROLS vs. PERIODONTITIS
39	0.099045	0.130313	0.24596		39	0.410918	0.28343	0.358522		39	0.0281038	0.0596835	0.189023			Anova: Single Factor		Sdc1 - STROMA				α = 0,01		Anova: Single Factor		Sdc1 - STROMA				α = 0,01		Anova: Single Factor		Sdc1 - STROMA				α = 0,01
40	0.0955913	0.134126	0.238275		40	0.397328	0.293238	0.349881		40	0.0271762	0.0590767	0.181118
41	0.0927563	0.131417	0.231499		41	0.38932	0.289424	0.343266		41	0.0259035	0.0570178	0.174029			SUMMARY								SUMMARY								SUMMARY
42	0.091071	0.121129	0.225554		42	0.380636	0.268482	0.337896		42	0.0253486	0.0532489	0.167238			Groups	Count	Exp. domain	Average	Variance				Groups	Count	Sum	Average	Variance				Groups	Count	Sum	Average	Variance
43	0.0887243	0.124951	0.219642		43	0.37329	0.277496	0.331631		43	0.0240621	0.0530714	0.161337			DK-JN19-CHP	246	3.53344	0.0143636	0.000726799				DK-JN19-CHP	246	3.53344	0.0143636	0.000726799				CONTROLS	246	7.85724	0.03194	0.00326296
44	0.0865733	0.12246	0.21363		44	0.365894	0.27326	0.324985		44	0.0233996	0.0514691	0.155179			PERIODONTITIS	246	20.1292	0.081826	0.0218801				CONTROLS	246	7.85724	0.03194	0.00326296				PERIODONTITIS	246	20.1292	0.081826	0.0218801
45	0.084645	0.119809	0.207849		45	0.357578	0.268441	0.319627		45	0.0226708	0.0498048	0.149221
46	0.0813218	0.110603	0.202821		46	0.345265	0.249438	0.314446		46	0.0213153	0.0466311	0.143761
47	0.080235	0.11484	0.197736		47	0.340064	0.26028	0.308808		47	0.021572	0.046357	0.139054			ANOVA					***			ANOVA					***			ANOVA					***
48	0.079434	0.105874	0.192459		48	0.338409	0.240864	0.303152		48	0.0207466	0.0436556	0.133611			Source of Variation	SS	df	MS	F	P-value	F crit		Source of Variation	SS	df	MS	F	P-value	F crit		Source of Variation	SS	df	MS	F	P-value	F crit
49	0.077355	0.103402	0.187737		49	0.330878	0.235801	0.297989		49	0.0200288	0.0424541	0.128848			Between Groups	0.559795	1	0.559795	49.5242	6.64116e-12	6.68688		Between Groups	0.0379984	1	0.0379984	19.048	1.55566e-05	6.68688		Between Groups	0.306099	1	0.306099	24.3486	1.10334e-06	6.68688
50	0.0754223	0.108016	0.182662		50	0.320588	0.246827	0.29213		50	0.0195871	0.0424615	0.12422			Within Groups	5.53869	490	0.0113035					Within Groups	0.977491	490	0.00199488					Within Groups	6.16005	490	0.0125715
51	0.0738248	0.10624	0.178223		51	0.316197	0.243599	0.287296		51	0.018999	0.0412754	0.120008
52	0.0726435	0.104385	0.173894		52	0.313057	0.240101	0.282794		52	0.0182537	0.0402085	0.115559			Total	6.09849	491						Total	1.01549	491						Total	6.46615	491
53	0.0698468	0.0957928	0.170356		53	0.300891	0.221496	0.278822		53	0.0176905	0.0377305	0.111823
54	0.070056	0.100371	0.166045		54	0.300854	0.231786	0.274044		54	0.0174531	0.0380992	0.107768			SAMPLE	DK-JN19-CHP
55	0.0683033	0.0985374	0.162552		55	0.297518	0.228288	0.270082		55	0.0167905	0.0370027	0.104905				AREA	Sdc1 %	DAPI %	CD45 %
56	0.0664785	0.0902705	0.15843		56	0.286566	0.210024	0.264283		56	0.0163819	0.034852	0.10116			TOTAL mm2	12.89	12.1015	20.7	7.31
57	0.0645593	0.0949518	0.155361		57	0.279783	0.220787	0.261099		57	0.0155703	0.0351739	0.0983548			EPITHELIUM %	18.42	49.7682	5.28	0
58	0.0644918	0.0931087	0.151501		58	0.280568	0.21777	0.256016		58	0.0154405	0.0338763	0.0948329			STROMA %	81.58	3.53344	15.42	8.29
59	0.0624578	0.0858122	0.148457		59	0.271333	0.201224	0.252178		59	0.0151727	0.0322896	0.0922696
60	0.0611213	0.0901168	0.144848		60	0.265568	0.211381	0.247981		60	0.0148028	0.032436	0.0888078			CHP	CHP
61	0.060507	0.0826724	0.141213		61	0.2626	0.194633	0.242899		61	0.0144439	0.0308057	0.0859991				AREA	Sdc1 %	DAPI %	CD45 %
62	0.05895	0.0868502	0.138899		62	0.258136	0.204571	0.240952		62	0.014016	0.0308353	0.083674			TOTAL mm2	12.21	29.0447	30.47	7.16
63	0.0580995	0.0796438	0.135981		63	0.255057	0.18851	0.237345		63	0.0136847	0.0291007	0.0811805			EPITHELIUM %	24.27	46.1441	10.51	0
64	0.0563243	0.0843247	0.132414		64	0.24592	0.199028	0.231941		64	0.0131988	0.029609	0.0785943			STROMA %	75.73	20.1292	19.95	9.466
65	0.056016	0.0831347	0.129783		65	0.24516	0.196378	0.228322		65	0.0131022	0.0290407	0.0761774
66	0.0546683	0.0757202	0.127142		66	0.24072	0.179734	0.225425		66	0.0126881	0.0274374	0.073753			CONTROLS	CONTROLS
67	0.0538965	0.0803232	0.124346		67	0.234575	0.190735	0.221504		67	0.0127406	0.0276799	0.0717565				AREA	Sdc1 %	DAPI %	CD45 %
68	0.0519773	0.0792537	0.1217		68	0.228529	0.188099	0.217974		68	0.0119344	0.0271521	0.0696368			TOTAL mm2	9.29	20.6604	26.08	2.61
69	0.0512978	0.0781198	0.119075		69	0.224813	0.185736	0.214499		69	0.0119427	0.0266433	0.0672837			EPITHELIUM %	29.13	46.6468	12.53	0
70	0.0514485	0.0706221	0.117011		70	0.227621	0.168676	0.212122		70	0.0116197	0.0249764	0.0656566			STROMA %	70.87	7.85724	13.55	1.75
71	0.0503528	0.0758409	0.114659		71	0.220594	0.180796	0.208913		71	0.0117025	0.025552	0.0636103
72	0.0491985	0.0747296	0.112913		72	0.217908	0.17809	0.206329		72	0.0111918	0.0251142	0.0623596
73	0.0485573	0.0678825	0.110554		73	0.213505	0.162985	0.202512		73	0.0110289	0.0235747	0.0607702
74	0.0475538	0.0666977	0.108397		74	0.209371	0.160272	0.199876		74	0.0108992	0.0229679	0.0591018
75	0.0468495	0.0715952	0.106153		75	0.209653	0.171813	0.196663		75	0.0103498	0.0234702	0.057181
76	0.0460395	0.0644675	0.104619		76	0.203558	0.155348	0.194572		76	0.010129	0.0219682	0.0560901
77	0.0457403	0.0696442	0.102388		77	0.203129	0.16729	0.190574		77	0.0101372	0.0226425	0.0546151
78	0.0444938	0.068228	0.100255		78	0.198309	0.163906	0.188502		78	0.00964584	0.0221614	0.0526948
79	0.0432833	0.0676099	0.0988223		79	0.192237	0.162493	0.186598		79	0.00929799	0.0218416	0.051699
80	0.0435173	0.0611216	0.0966516		80	0.194408	0.147736	0.182615		80	0.0094167	0.0205933	0.0504334
81	0.0427095	0.0656206	0.0950644		81	0.190839	0.158204	0.180078		81	0.00932284	0.0210231	0.0491975
82	0.0422033	0.0650204	0.0936145		82	0.186669	0.157012	0.17844		82	0.00924554	0.0206363	0.0481319
83	0.0410153	0.0586083	0.0914453		83	0.183836	0.141834	0.175273		83	0.00872377	0.0195659	0.0465233
84	0.04077	0.0630546	0.090482		84	0.183125	0.152167	0.172969		84	0.008525	0.0199859	0.0458832
85	0.039825	0.0623693	0.0884498		85	0.1779	0.15078	0.169984		85	0.00859402	0.0195528	0.04456
86	0.0392108	0.0615479	0.0871978		86	0.175214	0.148752	0.168419		86	0.00848359	0.0193823	0.0435607
87	0.0387968	0.055361	0.0857759		87	0.174135	0.134981	0.166094		87	0.00822132	0.0180102	0.0426853
88	0.0381083	0.0547428	0.0842578		88	0.169879	0.133293	0.163332		88	0.00822408	0.0179107	0.0415286
89	0.0369203	0.0594681	0.082729		89	0.165672	0.143934	0.161752		89	0.00763606	0.0184892	0.0402256
90	0.0368888	0.053167	0.0815017		90	0.165218	0.129337	0.159162		90	0.00769403	0.0173118	0.0396194
91	0.0364478	0.0579243	0.08061		91	0.163906	0.140558	0.158572		91	0.00778513	0.0178367	0.0388735
92	0.0358965	0.0573623	0.0789919		92	0.159932	0.139287	0.155055		92	0.00776029	0.0175315	0.0380545
93	0.0356783	0.0510614	0.0779123		93	0.160889	0.124635	0.153712		93	0.00723024	0.0164582	0.037258
94	0.0352553	0.0560884	0.0761597		94	0.158963	0.135951	0.150571		94	0.00721091	0.0172211	0.0363533
95	0.034209	0.0552652	0.0751601		95	0.153812	0.134099	0.148721		95	0.00712533	0.0169242	0.0356217
96	0.0342585	0.0545278	0.0737783		96	0.154953	0.132492	0.146637		96	0.00708668	0.0164742	0.0346487
97	0.0341843	0.0486799	0.0729648		97	0.154585	0.118995	0.145455		97	0.00688791	0.0154782	0.0340213
98	0.032868	0.053059	0.0717957		98	0.147631	0.129252	0.142802		98	0.00687411	0.0159919	0.0335588
99	0.03357	0.0528264	0.070518		99	0.151236	0.128492	0.141255		99	0.0069376	0.0159448	0.0326763
100	0.0326565	0.0468444	0.0695429		100	0.147557	0.11493	0.139644		100	0.00641307	0.0147275	0.0319508
101	0.031284	0.0461645	0.0679118		101	0.141339	0.112964	0.136818		101	0.00640755	0.0146773	0.0310928
102	0.0315923	0.0508091	0.0670397		102	0.142786	0.124046	0.135472		102	0.00641307	0.0150923	0.0304093
103	0.030861	0.05044	0.0662669		103	0.139511	0.123158	0.133311		103	0.00626952	0.0148974	0.0302475
104	0.0313155	0.0445381	0.0653064		104	0.14102	0.109521	0.132186		104	0.0063689	0.0138633	0.0295414
105	0.0301658	0.0493336	0.064227		105	0.136592	0.120922	0.130189		105	0.00622811	0.0143589	0.0288809
106	0.0299655	0.048501	0.0635468		106	0.135329	0.118375	0.12943		106	0.00617289	0.0142996	0.0282359
107	0.0297113	0.0432031	0.0621624		107	0.134397	0.106247	0.126373		107	0.00583885	0.0134364	0.0277656
108	0.028701	0.0475906	0.0612566		108	0.129405	0.11631	0.125008		108	0.0058913	0.0139262	0.0272294
109	0.0289013	0.0470551	0.0606709		109	0.130595	0.115184	0.12399		109	0.00580572	0.0136755	0.0269576
110	0.0280868	0.0416363	0.0595663		110	0.126817	0.102778	0.121865		110	0.00571186	0.0127525	0.0263166
111	0.0281408	0.0459436	0.0589457		111	0.128019	0.11263	0.121083		111	0.00556554	0.0133044	0.0257954
112	0.0276053	0.0457933	0.0580448		112	0.124413	0.112124	0.119217		112	0.00556554	0.013219	0.0254433
113	0.0273915	0.0451269	0.0569133		113	0.123727	0.110982	0.117284		113	0.005618	0.0128568	0.0245844
114	0.0273758	0.0396042	0.0562354		114	0.123837	0.0979681	0.116406		114	0.00532536	0.0119926	0.0241711
115	0.0267008	0.0392396	0.0558437		115	0.121323	0.0969352	0.115157		115	0.00534469	0.0119554	0.0240992
116	0.0261158	0.0435419	0.0547616		116	0.118698	0.106957	0.113169		116	0.00521217	0.0123851	0.0234877
117	0.0262305	0.038312	0.054066		117	0.119471	0.094724	0.112243		117	0.00512107	0.0116357	0.0230768
118	0.02556	0.0432451	0.0533039		118	0.114773	0.106029	0.110342		118	0.00510727	0.0123682	0.02283
119	0.0253688	0.0424349	0.0524833		119	0.115374	0.10435	0.109003		119	0.00506586	0.0119891	0.0222708
120	0.0254183	0.0420904	0.0519038		120	0.115558	0.103845	0.108378		120	0.00485053	0.0117281	0.02193
121	0.0248445	0.0366286	0.051013		121	0.113387	0.0910519	0.106202		121	0.0049223	0.0108605	0.0215615
122	0.0246735	0.0411289	0.0506921		122	0.111609	0.101402	0.10562		122	0.0048312	0.0114805	0.021406
123	0.0241448	0.040696	0.0497809		123	0.109401	0.100468	0.104127		123	0.00470697	0.0112046	0.0208953
124	0.0240278	0.0357036	0.0492688		124	0.108935	0.0885175	0.102976		124	0.00482016	0.0106571	0.0207047
125	0.0237825	0.0398229	0.0485889		125	0.108592	0.0982914	0.101917		125	0.00474286	0.0109892	0.020199
126	0.023481	0.0397555	0.047819		126	0.107574	0.0983789	0.100582		126	0.00450544	0.0108733	0.0196944
127	0.023094	0.0343412	0.047162		127	0.103146	0.0853991	0.0988498		127	0.0045993	0.0101294	0.0196444
128	0.0228893	0.0342724	0.0465482		128	0.103821	0.085332	0.0979107		128	0.00451648	0.0101113	0.0192272
129	0.0227543	0.0386836	0.046192		129	0.102705	0.0957616	0.0975934		129	0.00466004	0.0104657	0.0188742
130	0.0227588	0.0382224	0.045497		130	0.102926	0.0947373	0.0958476		130	0.00461311	0.0103467	0.0186131
131	0.0218048	0.0329697	0.0445539		131	0.098817	0.0823828	0.0938477		131	0.00424317	0.00956507	0.0182262
132	0.0222233	0.0376852	0.044207		132	0.101405	0.093453	0.093236		132	0.00440605	0.0101792	0.018068
133	0.0216225	0.0373391	0.0436438		133	0.0988783	0.0925477	0.0923557		133	0.00400576	0.00999063	0.0177857
134	0.0213435	0.0322257	0.0431374		134	0.097382	0.0804991	0.0915825		134	0.00418796	0.00934702	0.0174229
135	0.0212805	0.0365334	0.0428652		135	0.0961678	0.0904012	0.0906951		135	0.00421281	0.00986895	0.0174111
136	0.0208508	0.0362646	0.0419502		136	0.0952357	0.0900854	0.0889278		136	0.00409134	0.00965788	0.0169614
137	0.0207518	0.0360065	0.0416533		137	0.0942054	0.0896523	0.0885681		137	0.00399195	0.0095303	0.0167646
138	0.020277	0.0309741	0.0412131		138	0.0922553	0.0775643	0.0878258		138	0.00398643	0.00895072	0.0164871
139	0.020727	0.0352942	0.0407074		139	0.0942913	0.087821	0.0869969		139	0.00389257	0.00933868	0.0162681
140	0.0198113	0.0348833	0.0401454		140	0.0894713	0.0865421	0.0851863		140	0.00396158	0.00933979	0.0161154
141	0.019899	0.0300235	0.0395793		141	0.091127	0.0753259	0.0845296		141	0.0039257	0.0085952	0.0157703
142	0.0193725	0.0297383	0.0392144		142	0.0871655	0.0746962	0.0831174		142	0.00395054	0.00851021	0.0156846
143	0.019494	0.0341513	0.0387042		143	0.0888703	0.0850114	0.0827464		143	0.00377662	0.0089465	0.0153159
144	0.0194873	0.0292006	0.0383513		144	0.0886372	0.0731858	0.0818918		144	0.00375453	0.00837326	0.0151874
145	0.019017	0.0337636	0.0378876		145	0.0867607	0.0840128	0.0808006		145	0.00349779	0.00878498	0.0149598
146	0.018603	0.0331642	0.0374673		146	0.084872	0.0824464	0.0798237		146	0.00354472	0.00871967	0.0148706
147	0.0190598	0.0331442	0.0370414		147	0.0863069	0.0826048	0.0792976		147	0.00372693	0.00859685	0.0145378
148	0.018693	0.028107	0.0366375		148	0.0855465	0.0704278	0.0780881		148	0.0036027	0.0080978	0.0144731
149	0.0182633	0.032576	0.0362334		149	0.0829587	0.0812583	0.0776037		149	0.00359165	0.00840288	0.0142486
150	0.0183285	0.0323489	0.0360171		150	0.0824068	0.0805645	0.0769888		150	0.00361374	0.00836911	0.0141277
151	0.0181665	0.0273255	0.0353348		151	0.0832285	0.068734	0.0756835		151	0.00347294	0.00773789	0.0137857
152	0.01791	0.0317307	0.0352442		152	0.0810699	0.0792374	0.0759496		152	0.00347018	0.00813106	0.0136836
153	0.017892	0.0315254	0.0348955		153	0.0817445	0.0787343	0.0751333		153	0.00348399	0.00803756	0.0135078
154	0.017586	0.0264676	0.0344485		154	0.0803708	0.0666525	0.073878		154	0.00347294	0.00747721	0.0133951
155	0.0173475	0.0264627	0.0340283		155	0.0787028	0.0667411	0.0735238		155	0.00330454	0.00739288	0.0131882
156	0.0169425	0.0311041	0.0338703		156	0.0769612	0.077742	0.0729795		156	0.00314166	0.00787896	0.0131082
157	0.0171338	0.0305219	0.0333937		157	0.0775009	0.0763583	0.0717456		157	0.0033708	0.0078081	0.0129339
158	0.0172958	0.0256325	0.0329668		158	0.0788132	0.0648032	0.0711747		158	0.00346466	0.00715828	0.0127556
159	0.016992	0.0303382	0.0326217		159	0.0773782	0.0759785	0.0704841		159	0.00330454	0.00763457	0.0124989
160	0.016362	0.0299751	0.032414		160	0.0737111	0.0748146	0.0699866		160	0.00312786	0.00760746	0.0124051
161	0.0162158	0.025285	0.032026		161	0.0735884	0.0638738	0.0691368		161	0.00326037	0.00704073	0.0122883
162	0.0160965	0.0297734	0.0316462		162	0.0733063	0.074601	0.0682123		162	0.00311129	0.00744673	0.0121674
163	0.0164633	0.0293892	0.0313575		163	0.0742384	0.0738116	0.0679662		163	0.00331558	0.00725314	0.0119689
164	0.0159098	0.0293072	0.0312732		164	0.0721044	0.0734532	0.0674972		164	0.00308093	0.00728003	0.01199
165	0.0158535	0.0243866	0.0308565		165	0.0723865	0.0617561	0.066871		165	0.00307816	0.00672753	0.0117119
166	0.0156105	0.0289737	0.0305216		166	0.0705468	0.0727725	0.0663124		166	0.0031527	0.00704944	0.0115929
167	0.0155273	0.0288297	0.0301616		167	0.0698722	0.0723214	0.0654449		167	0.00313338	0.00704522	0.0114194
168	0.0155025	0.0238603	0.0299989		168	0.0702279	0.0606363	0.0650739		168	0.00301743	0.00654279	0.0114546
169	0.0152145	0.02367	0.0298664		169	0.0697741	0.0598625	0.0649434		169	0.0028794	0.00659638	0.0112892
170	0.0152055	0.0282933	0.0293991		170	0.0679466	0.0710595	0.0634975		170	0.00309197	0.00699963	0.0112604
171	0.015066	0.0284897	0.0291692		171	0.0680938	0.0715883	0.0633605		171	0.00304504	0.0069416	0.0110298
172	0.0149535	0.0232661	0.0289549		172	0.0672843	0.0589708	0.0628383		172	0.00299258	0.00637963	0.0108739
173	0.0151583	0.0277192	0.0288994		173	0.0682901	0.0696178	0.0628988		173	0.00305884	0.00672581	0.0108286
174	0.0148703	0.0279157	0.0282875		174	0.0666588	0.070172	0.0616659		174	0.00305056	0.00680631	0.0105225
175	0.0149108	0.0227875	0.0283104		175	0.0680325	0.0578078	0.0613939		175	0.0028021	0.00630018	0.0107507
176	0.0150728	0.0272196	0.0280865		176	0.0682533	0.0687702	0.0614838		176	0.0029981	0.00643266	0.0104713
177	0.0146678	0.0273628	0.0278348		177	0.0662418	0.0688885	0.0608571		177	0.00300087	0.0065713	0.0103461
178	0.014706	0.0222925	0.0276105		178	0.0668796	0.0567312	0.060257		178	0.00285455	0.00601304	0.0103902
179	0.0145688	0.0270095	0.02737		179	0.0656041	0.0680505	0.0594329		179	0.00302019	0.00644361	0.0102829
180	0.0143978	0.0271905	0.0271465		180	0.0647823	0.0685121	0.0590675		180	0.00276621	0.00648185	0.0101542
181	0.013842	0.0218421	0.0270116		181	0.0628322	0.0558146	0.0588796		181	0.00276345	0.00581316	0.0101122
182	0.0139995	0.0217563	0.0268193		182	0.0627954	0.0556426	0.0586156		182	0.00293461	0.00582453	0.0100602
183	0.0141368	0.0267283	0.0265828		183	0.0642182	0.0674005	0.0582814		183	0.00275793	0.00632822	0.00980326
184	0.013743	0.0267394	0.0264654		184	0.0624398	0.0674685	0.0579366		184	0.00272204	0.00634069	0.00981959
185	0.014103	0.021455	0.0262555		185	0.0629917	0.0546936	0.0573933		185	0.00282694	0.00580748	0.00977892
186	0.0137295	0.0262315	0.0261489		186	0.0620964	0.0664861	0.0571325		186	0.00270823	0.00609134	0.00964471
187	0.0138915	0.0261813	0.0259218		187	0.0633842	0.0659219	0.0569382		187	0.00269443	0.00623651	0.00957192
188	0.0141278	0.0263489	0.0257513		188	0.0639606	0.0664185	0.0561764		188	0.00274964	0.00618814	0.00962845
189	0.0136485	0.0209637	0.0257423		189	0.0609925	0.0536626	0.0564878		189	0.00274688	0.00557012	0.00945825
190	0.0137633	0.0260937	0.0256073		190	0.0622067	0.0659231	0.0565237		190	0.00276897	0.00606326	0.00929537
191	0.013464	0.0259508	0.0253423		191	0.0608944	0.0655544	0.0555606		191	0.00271928	0.00603388	0.00933994
192	0.0134505	0.0209859	0.025291		192	0.0605265	0.0537814	0.0555302		192	0.00270547	0.00559614	0.0092988
193	0.0129083	0.0259152	0.0251299		193	0.0580735	0.065576	0.0552689		193	0.00260609	0.00596707	0.00920349
194	0.013392	0.0205878	0.0249755		194	0.0607595	0.0524635	0.0547554		194	0.00260609	0.00560326	0.0091941
195	0.0131625	0.0206666	0.0248084		195	0.0597538	0.0528197	0.0544782		195	0.00263093	0.00552524	0.00909485
196	0.013158	0.0257747	0.0245179		196	0.0589075	0.0651516	0.0537202		196	0.00269167	0.00592757	0.00903712
197	0.013068	0.0259653	0.0246126		197	0.0592755	0.0656079	0.0539837		197	0.00249566	0.00602694	0.00903023
198	0.0130928	0.0258491	0.0245945		198	0.059533	0.0655182	0.0540316		198	0.00253983	0.0058567	0.00893402
199	0.0132008	0.0204735	0.0245554		199	0.0598519	0.0522047	0.0539935		199	0.00262265	0.00556001	0.00898137
200	0.0130185	0.0259036	0.0243623		200	0.05865	0.0657338	0.0535421		200	0.00265578	0.00579668	0.00883643
201	0.0127823	0.0259241	0.0243104		201	0.0568471	0.065656	0.053358		201	0.00268339	0.00578981	0.00885707
202	0.0130793	0.020219	0.0241393		202	0.0590179	0.0518717	0.0531307		202	0.00264198	0.00536795	0.00879332
203	0.0125978	0.0258582	0.024056		203	0.0562951	0.0654813	0.0529392		203	0.0026613	0.00581702	0.00872911
204	0.012681	0.0259609	0.0240819		204	0.0568103	0.0656643	0.053034		204	0.00253431	0.00593178	0.00865409
205	0.0128205	0.0260913	0.0238401		205	0.0579263	0.0663489	0.0524832		205	0.00261437	0.00573587	0.0086166
206	0.0128655	0.0204546	0.0238927		206	0.0580367	0.0523895	0.0525307		206	0.00265026	0.00545349	0.00871773
207	0.0127305	0.0261545	0.0237964		207	0.0569329	0.0664037	0.0525193		207	0.00266958	0.00581433	0.00862597
208	0.0124425	0.0202033	0.0238396		208	0.0554243	0.0520282	0.0525732		208	0.00258124	0.00534084	0.00858546
209	0.0128745	0.0200491	0.0237947		209	0.0577056	0.0515347	0.0526958		209	0.00261713	0.00530549	0.00854818
210	0.0127868	0.0262643	0.0237043		210	0.0583679	0.066813	0.0523636		210	0.00248186	0.00572174	0.00852773
211	0.0123953	0.0263169	0.023682		211	0.055596	0.0669844	0.0520351		211	0.00251222	0.00571706	0.00856615
212	0.0126293	0.0202074	0.0238222		212	0.0575339	0.0520879	0.052681		212	0.00248462	0.00529551	0.00854064
213	0.0128205	0.0266205	0.0237761		213	0.0575584	0.0677211	0.0527063		213	0.00263645	0.00577416	0.00842934
214	0.0127013	0.0267622	0.0237362		214	0.0573744	0.0679367	0.0524383		214	0.00265578	0.00589429	0.00849282
215	0.0128948	0.0269286	0.0239091		215	0.0572027	0.0685474	0.0528095		215	0.00261437	0.00577887	0.00852814
216	0.012753	0.0205252	0.0239353		216	0.0571046	0.0529371	0.0529468		216	0.0026475	0.00540133	0.00846892
217	0.0125865	0.027064	0.023926		217	0.0560253	0.0686789	0.0528566		217	0.00263645	0.00589661	0.00849709
218	0.0133425	0.0273117	0.024064		218	0.0598029	0.0694816	0.05304		218	0.00269719	0.00588195	0.00850975
219	0.0126158	0.0207342	0.0240488		219	0.0572641	0.0535687	0.0533376		219	0.00262817	0.0054222	0.00845915
220	0.01287	0.0276503	0.0240465		220	0.056381	0.0702441	0.0530908		220	0.0027248	0.00600699	0.00854426
221	0.0128475	0.0208265	0.0243414		221	0.0575952	0.0538675	0.0539669		221	0.00267234	0.00541134	0.00862168
222	0.0130163	0.0280741	0.024213		222	0.0584047	0.0716367	0.0533862		222	0.00272204	0.00589263	0.00856477
223	0.012969	0.021116	0.0243032		223	0.0574971	0.0546728	0.0538068		223	0.00280762	0.00546509	0.00852846
224	0.0132053	0.0284451	0.0244648		224	0.0592877	0.0725804	0.0542927		224	0.00278553	0.00599442	0.00858865
225	0.0133155	0.0287501	0.0246894		225	0.059067	0.0735458	0.0546584		225	0.00296774	0.00592778	0.00858776
226	0.0130725	0.0214778	0.0247071		226	0.0577424	0.0555388	0.05473		226	0.0026613	0.00559484	0.00867717
227	0.013266	0.029454	0.0249967		227	0.0589075	0.0747212	0.0553128		227	0.00286559	0.00634372	0.00869912
228	0.0135338	0.0298487	0.0251503		228	0.0612501	0.0761903	0.0556557		228	0.00277449	0.00616987	0.00872843
229	0.0138038	0.02218	0.0254722		229	0.0608576	0.0575423	0.056267		229	0.00294565	0.00572206	0.00893883
230	0.0137543	0.0308574	0.0257594		230	0.0602199	0.0789787	0.0570041		230	0.00309473	0.0062726	0.00898337
231	0.0136373	0.0311987	0.025928		231	0.0608331	0.0797914	0.0570905		231	0.00289872	0.00641229	0.00908165
232	0.013887	0.0319438	0.0262256		232	0.0606614	0.0815355	0.0581561		232	0.00318307	0.00652845	0.00907805
233	0.0142763	0.0232804	0.0263524		233	0.0630407	0.0607542	0.0585455		233	0.00315822	0.00589652	0.00908803
234	0.0142155	0.0329912	0.0267279		234	0.0627954	0.0845312	0.0594051		234	0.00308645	0.00658386	0.00916314
235	0.0150615	0.0241171	0.0272401		235	0.0667692	0.0629178	0.0604926		235	0.00327141	0.00613699	0.00933569
236	0.014562	0.0245376	0.0277963		236	0.064537	0.0639949	0.0615054		236	0.00319135	0.00629017	0.00958681
237	0.014706	0.0347496	0.0281704		237	0.0648559	0.0890336	0.0623241		237	0.00326589	0.00694081	0.00963111
238	0.0154013	0.0355377	0.0286844		238	0.0666956	0.0909308	0.063666		238	0.00350055	0.00708428	0.00979777
239	0.0154868	0.0368713	0.0292807		239	0.0689646	0.0945262	0.0650542		239	0.00338184	0.0072511	0.00996448
240	0.015858	0.0269597	0.0299534		240	0.0701052	0.0704932	0.0664066		240	0.00359717	0.00678261	0.0102293
241	0.0163125	0.0393967	0.0305797		241	0.0710864	0.101201	0.0678631		241	0.00371864	0.00769386	0.0102867
242	0.0166185	0.040895	0.0313886		242	0.0727422	0.104993	0.0696485		242	0.00376005	0.00788573	0.0105922
243	0.0169898	0.0294852	0.0322176		243	0.0742752	0.0773245	0.0717252		243	0.00396434	0.00739688	0.0106962
244	0.017703	0.0439804	0.0334575		244	0.0777707	0.11326	0.0743293		244	0.00411342	0.00838766	0.0111062
245	0.0186683	0.0462882	0.0346597		245	0.0814624	0.118981	0.0771104		245	0.00428458	0.00872415	0.0114729
246	0.0190103	0.0330251	0.0359771		246	0.0829955	0.0868289	0.0800102		246	0.00443918	0.00825125	0.0119116
247	0.019845	0.0509921	0.0378969		247	0.0862702	0.131582	0.084451		247	0.00453581	0.00946125	0.0124219
248	0.02115	0.0368754	0.0397511		248	0.091728	0.0972505	0.088289		248	0.00513488	0.00920447	0.0130101
249	0.022131	0.0585512	0.0423787		249	0.0961433	0.151397	0.0941519		249	0.00535297	0.0107167	0.0137563
250	0.0240075	0.0429685	0.0458232		250	0.102889	0.113522	0.101638		250	0.0061094	0.0107345	0.0147453
251	0.0267345	0.0702361	0.0499671		251	0.113154	0.182005	0.110853		251	0.00690448	0.0128789	0.0159013
252	0.0298778	0.0837347	0.055922		252	0.126989	0.21754	0.123638		252	0.00832071	0.0151676	0.0176634
253	0.039276	0.431732	0.065976		253	0.194163	0.961058	0.145594		253	0.0157884	0.247537	0.0225328
254	0.180515	0.161277	0.0862674		254	0.800237	0.419468	0.189418		254	0.0680067	0.0381915	0.30684
255	0.773364	3.57321	2.41181		255	2.69071	9.30014	4.89673		255	0.271533	0.478379	0.567331
	12.1015	20.6604	29.0447			49.7682	46.6468	46.1441			3.53344	7.85724	20.1292	∑ = Exp. domain (Sdc1)
	px count (%)	mean px count (%)	mean px count (%)			px count (%)	mean px count (%)	mean px count (%)			px count (%)	mean px count (%)	mean px count (%)
	Sdc1 - TOTAL Exp. domain					Sdc1 - EPITHELIUM Exp. domain					Sdc1 - STROMA Exp.domain
