# Supplementary material for: Novel approach for quantification of multiple immunofluorescent signals using histograms and 2D plot profiling of whole-section panoramic images
Source: Sci Rep. 2021 Apr 21;11:8619. doi: 10.1038/s41598-021-88101-1 (PMC8060297; doi:10.1038/s41598-021-88101-1)
Supplement: Supplementary file 3 — Supplementary Information 3. [file 41598_2021_88101_MOESM3_ESM.xlsx]

## Sheet: Sheet1
px	ORIG	THRLD 10	THRLD 20	THRLD 30	THRLD 40	THRLD 50		Multiple R	0.887322
0	0.4	2.87	2.89	0.06	0	0		R Square	0.78734
1	0.27	0.08	0.03	0.01	0	0		Adjusted R Square	0.786132						Significance F	4.63593e-61
2	0.29	0.06	0.06	0.01	0	0			Coefficients	Standard Error	t Stat	P-value	Lower 95%	Upper 95%	Lower 99,0%	Upper 99,0%
3	0.83	5.41	5.45	2.86	0	0		ORIG (y)	0.154751	0.036241	4.27006	3.1908e-05	0.0832283	0.226274	0.0603777	0.249125
4	0.76	5.43	2.87	0.03	0	0		THRLD 10	0.111822	0.00438059	25.5267	4.63593e-61	0.103177	0.120467	0.100415	0.123229
5	0.16	0.02	0.06	0.02	0	0
6	0.21	2.88	0.04	0.05	0	0		Multiple R	0.823457
7	0.44	5.41	0.07	0.03	0	0		R Square	0.678081
8	0.82	8.15	5.49	0.08	0.04	0.04		Adjusted R Square	0.676252						Significance F	3.49497e-45
9	1.41	13.57	5.95	0.11	0.04	0.04			Coefficients	Standard Error	t Stat	P-value	Lower 95%	Upper 95%	Lower 99,0%	Upper 99,0%
10	4.01	16.2	8.13	8.14	8.12	8.12		ORIG (y)	0.349907	0.0397003	8.81373	1.14248e-15	0.271557	0.428257	0.246526	0.453289
11	3.53	13.55	13.53	5.46	5.42	5.42		THRLD 20	0.186298	0.00967572	19.2541	3.49497e-45	0.167202	0.205393	0.161102	0.211494
12	1.25	8.54	2.93	2.89	0.02	0.02
13	1.19	5.48	2.89	0.07	0.04	0.04		Multiple R	0.682868
14	0.98	2.99	0.04	0.04	0.02	0.02		R Square	0.466309
15	1.33	13.55	0.05	0.03	0.01	0.01		Adjusted R Square	0.463276						Significance F	8.77046e-26
16	1.47	13.51	0.05	0.02	0	0			Coefficients	Standard Error	t Stat	P-value	Lower 95%	Upper 95%	Lower 99,0%	Upper 99,0%
17	1.65	16.16	0.04	0.02	0	0		ORIG (y)	0.527569	0.046876	11.2546	1.75723e-22	0.435058	0.620081	0.405501	0.649637
18	1.92	18.92	5.42	2.89	0	0		THRLD 30	0.267441	0.0215665	12.4007	8.77046e-26	0.224879	0.310004	0.211281	0.323602
19	1.03	8.27	0.04	0.03	0	0
20	0.46	0.07	0.05	0.04	0	0		Multiple R	0.638333
21	0.85	5.47	0.06	0.04	0	0		R Square	0.407469
22	1.18	11.02	2.89	2.93	0	0		Adjusted R Square	0.404102						Significance F	9.30329e-22
23	1.07	5.47	5.44	0.04	0	0			Coefficients	Standard Error	t Stat	P-value	Lower 95%	Upper 95%	Lower 99,0%	Upper 99,0%
24	1.4	11.01	0.09	0	0	0		ORIG (y)	0.612893	0.0469675	13.0493	1.16211e-27	0.520201	0.705586	0.490588	0.735199
25	2.06	16.25	5.92	0	0	0		THRLD 40	0.343022	0.0311798	11.0014	9.30329e-22	0.281487	0.404556	0.261828	0.424215
26	1.81	13.52	2.97	0	0	0
27	1.16	8.34	5.46	0	0	0		Multiple R	0.551643
28	0.88	5.48	2.97	0	0	0		R Square	0.30431
29	1	8.14	3.02	0	0	0		Adjusted R Square	0.300357						Significance F	1.45907e-15
30	0.86	5.43	0.05	0	0	0			Coefficients	Standard Error	t Stat	P-value	Lower 95%	Upper 95%	Lower 99,0%	Upper 99,0%
31	0.89	5.42	3	0	0	0		ORIG (y)	0.672517	0.0496692	13.5399	4.40633e-29	0.574494	0.770541	0.543176	0.801858
32	1.11	10.79	5.42	2.95	0.09	0		THRLD 50	0.352384	0.0401615	8.77418	1.45907e-15	0.273124	0.431644	0.247802	0.456967
33	1.63	10.82	8.05	5.37	5.43	0
34	1.25	8.06	5.39	2.95	0.04	0
35	0.53	3.02	0.14	0.01	0.05	0
36	0.27	0.04	0.02	0.02	0.02	0
37	0.43	0.08	0.09	0.03	0.09	0
38	0.54	0.08	0.08	0.03	0.03	0
39	1.57	5.45	5.47	0.01	0	0
40	3.16	26.95	8.18	5.45	5.44	5.44
41	2.03	21.54	11.05	3	3	3
42	0.57	5.49	0.09	0.05	0.05	0.05
43	0.28	0.11	0.19	0.05	0.06	0.06
44	0.26	0.16	0.06	0.05	0.04	0.04
45	0.12	0.09	0.07	0.05	0.04	0.04
46	0.49	2.98	0.05	0.06	0.05	0.05
47	1.15	8.12	5.43	0.08	0.01	0.01
48	1.16	8.15	5.44	3	0	0
49	0.58	5.46	0.09	0.09	0	0
50	0.56	0.15	0.04	0.04	0	0
51	0.86	5.46	0.07	0.11	0	0
52	0.99	13.53	3.04	3.01	0	0
53	0.61	5.43	0.08	0.07	0	0
54	0.61	5.46	3.02	0.05	0	0
55	0.52	3.02	0.05	0.02	0	0
56	0.48	3.02	0.05	0.01	0.03	0.03
57	0.98	8.36	0.07	0.04	0.04	0.04
58	1.26	13.48	3	0.04	0.03	0.03
59	1.32	8.13	8.11	2.97	2.97	2.97
60	1.24	8.12	8.09	5.43	2.98	2.98
61	0.53	5.41	0.01	0.03	0.01	0.01
62	0.24	0.05	0.03	0	0.03	0.03
63	0.41	3.01	0.02	0.02	0	0
64	0.4	2.98	0	0	0	0
65	0.48	5.41	0	0	0	0
66	0.42	5.38	0	0	0	0
67	0.18	0.02	0	0	0	0
68	0.07	0.06	0	0	0	0
69	0.08	0.03	0	0	0	0
70	0.03	0.01	0	0	0	0
71	0.06	0.01	0	0	0	0
72	0	0	0	0	0	0
73	0	0	0	0	0	0
74	0	0	0	0	0	0
75	0	0	0	0	0	0
76	0	0	0	0	0	0
77	0	0	0	0	0	0
78	0	0	0	0	0	0
79	0	0	0	0	0	0
80	0	0	0	0	0	0
81	0	0	0	0	0	0
82	0	0	0	0	0	0
83	0	0	0	0	0	0
84	0	0	0	0	0	0
85	0	0	0	0	0	0
86	0	0	0	0	0	0
87	0	0	0	0	0	0
88	0.05	0.05	0.03	0	0	0
89	0.06	0.02	0.04	0	0	0
90	0.23	0.02	0.03	0	0	0
91	0.86	8.09	2.97	0	0	0
92	0.78	8.08	2.98	0	0	0
93	0.32	0.02	0.01	0	0	0
94	0.03	0.05	0.03	0	0	0
95	0.04	0.01	0	0	0	0
96	0	0	0	0	0	0
97	0	0	0	0	0	0
98	0	0	0	0	0	0
99	0	0	0	0	0	0
100	0	0	0	0	0	0
101	0	0	0	0	0	0
102	0	0	0	0	0	0
103	0	0	0	0	0	0
104	0	0	0	0	0	0
105	0	0	0	0	0	0
106	0	0	0	0	0	0
107	0	0	0	0	0	0
108	0.01	0	0	0	0	0
109	0.02	0	0	0	0	0
110	0.02	0	0	0	0	0
111	0.02	0	0	0	0	0
112	0	0.01	0	0	0	0
113	0	0.01	0	0	0	0
114	0	0.01	0	0	0	0
115	0	0.01	0	0	0	0
116	0.03	0	0	0	0	0
117	0.02	0.01	0	0	0	0
118	0.02	0.01	0	0	0	0
119	0.03	0.02	0	0	0	0
120	0.08	0.05	0	0	0	0
121	0.25	0.05	0	0	0	0
122	0.22	2.86	0	0	0	0
123	0.12	0.04	0	0	0	0
124	0.12	0.02	0	0	0	0
125	0.16	0.05	0	0	0	0
126	0.09	0.03	0	0	0	0
127	0.23	0.01	0.03	0	0	0
128	0.84	2.86	0.02	0.04	0.01	0.01
129	1.02	8.49	5.32	5.29	2.83	2.84
130	0.99	8.48	2.83	2.88	0.04	0.03
131	1.29	5.42	5.44	5.44	2.85	2.84
132	0.72	8.07	2.91	2.84	0.02	0.02
133	0.6	5.42	0.04	0.04	0.01	0.02
134	1.27	8.07	2.88	2.89	0.03	0
135	2.09	13.31	10.88	5.43	2.86	0.01
136	2.92	21.4	13.6	5.65	2.87	0
137	1.84	21.67	10.78	5.71	2.86	0
138	0.94	11.17	0.12	0.03	0.06	0
139	1.05	5.43	2.92	0.05	0.03	0
140	1.09	8.12	2.92	2.87	0.04	0
141	1.08	5.46	2.86	0.04	0.04	0
142	1.33	13.48	2.88	0.03	0.05	0
143	2.27	10.83	10.8	5.42	2.87	0
144	2.87	13.53	13.46	8.07	5.41	5.4
145	2.01	13.52	10.8	8.07	5.44	5.4
146	0.99	13.49	8.11	0.06	0.02	0.03
147	0.86	5.57	0.06	0.06	0.04	0.01
148	0.84	5.84	0.12	0.01	0.04	0.03
149	0.57	0.09	0.09	0.03	0.03	0
150	0.83	2.93	0.03	0.03	0.02	0.01
151	1.37	8.31	0.09	0.02	0.02	0
152	1.49	10.96	5.44	2.95	2.93	0.03
153	1.15	8.15	5.46	0.11	0.11	0.03
154	1.18	11.03	2.97	0.06	0.05	0.02
155	1.53	10.84	2.92	2.95	2.99	0.03
156	2.04	16.23	8.29	0.09	0.07	0.03
157	1.89	13.48	8.11	8.15	5.44	2.89
158	1.11	10.83	2.95	0.09	0.12	0.04
159	1.53	8.18	5.45	0.04	0.05	0.02
160	1.46	13.53	5.48	2.93	0.09	0.02
161	1.22	5.86	0.14	0.07	0.04	0.03
162	1.87	16.29	2.97	0.08	0.11	0.01
163	2.28	24.27	5.86	0.07	0.03	0.02
164	1.89	21.63	10.89	0.07	0.07	0.01
165	1.76	13.76	5.51	5.41	0.04	0.02
166	1.48	5.46	5.43	5.41	5.42	2.94
167	1.22	10.81	5.45	0.08	0.14	0
168	0.89	10.91	0.04	0.08	0.08	0
169	0.72	3.01	0.11	0.07	0.06	0
170	1.18	6.01	3.05	0.11	0.07	0
171	1.43	8.25	5.46	3.02	0.04	0
172	1.6	11.13	5.53	2.97	2.97	0
173	1.66	16.25	10.84	3.03	0	0
174	1.13	13.53	8.42	3.03	0.06	0.01
175	0.86	10.79	3.02	0.03	0.08	0.02
176	1.21	5.46	5.42	2.96	0.06	0.08
177	1.42	5.42	5.43	5.45	5.43	5.4
