# Supplementary material for: Novel approach for quantification of multiple immunofluorescent signals using histograms and 2D plot profiling of whole-section panoramic images
Source: Sci Rep. 2021 Apr 21;11:8619. doi: 10.1038/s41598-021-88101-1 (PMC8060297; doi:10.1038/s41598-021-88101-1)
Supplement: Supplementary file 4 — Supplementary Information 4. [file 41598_2021_88101_MOESM4_ESM.xlsx]

## Sheet: Sheet1
2D plot profiling - HS 3G10 IF signals (WSI)												WSI (IP-DJD-2CHP)
												Height:	8 800 px		8 800 scan rows (data points) in T-D plot!!!
												Width:	5 949 px		number of px whose GV is averaged per scan row!!!
sample: IP-DJD-2CHP				sample: IP-DJD-2CHP				sample: IP-DJD-2CHP
HS 3G10 IF signals				Section MAX				HS 3G10 IF signals (%)				Scan row (IP-DJD-2CHP)				T-D plot 1	WSI on Figure 5 - panels B
Distance		T-D plot 1		Distance		T-D plot 2		Distance		T-D plot 3		Height:	1 px			T-D plot 2	WSI on Figure 5 - panel C
Scan row		mean GV		Scan row		mean GV MAX		Scan row		mean GV % (MAX)		Width:	5 949 px			T-D plot 3	WSI on Figure 5 - panel B (panel G)
px	µm			px	µm			px	µm
1	0	0		1	0	0		1	0	0
2	0.54	0		2	0.54	0		2	0.54	0		Abbreviations:
3	1.08	0		3	1.08	0		3	1.08	0		WSI:	whole-section panoramic IF image
4	1.62	0		4	1.62	0		4	1.62	0		px:	pixel
5	2.16	0		5	2.16	0		5	2.16	0		GV	grey value (luminance) of pixels
6	2.7	0		6	2.7	0		6	2.7	0
7	3.24	0		7	3.24	0		7	3.24	0		mean GV % MAX = (mean GV / mean GV MAX)*100
8	3.78	0		8	3.78	0		8	3.78	0
9	4.31	0		9	4.31	0		9	4.31	0
10	4.85	0		10	4.85	0		10	4.85	0
11	5.39	0		11	5.39	0		11	5.39	0
12	5.93	0		12	5.93	0		12	5.93	0
13	6.47	0		13	6.47	0		13	6.47	0
14	7.01	0		14	7.01	0		14	7.01	0
15	7.55	0		15	7.55	0		15	7.55	0
16	8.09	0		16	8.09	0		16	8.09	0
17	8.63	0		17	8.63	0		17	8.63	0
18	9.17	0		18	9.17	0		18	9.17	0
19	9.71	0		19	9.71	0		19	9.71	0
20	10.25	0		20	10.25	0		20	10.25	0
21	10.79	0		21	10.79	0		21	10.79	0
22	11.33	0		22	11.33	0		22	11.33	0
23	11.87	0		23	11.87	0		23	11.87	0
24	12.41	0		24	12.41	0		24	12.41	0
25	12.94	0		25	12.94	0		25	12.94	0
26	13.48	0		26	13.48	0		26	13.48	0
27	14.02	0		27	14.02	0		27	14.02	0
28	14.56	0		28	14.56	0		28	14.56	0
29	15.1	0		29	15.1	0		29	15.1	0
30	15.64	0		30	15.64	0		30	15.64	0
31	16.18	0		31	16.18	0		31	16.18	0
32	16.72	0		32	16.72	0		32	16.72	0
33	17.26	0		33	17.26	0		33	17.26	0
34	17.8	0		34	17.8	0		34	17.8	0
35	18.34	0		35	18.34	0		35	18.34	0
36	18.88	0		36	18.88	0		36	18.88	0
37	19.42	0		37	19.42	0		37	19.42	0
38	19.96	0		38	19.96	0		38	19.96	0
39	20.5	0		39	20.5	0		39	20.5	0
40	21.04	0		40	21.04	0		40	21.04	0
41	21.57	0		41	21.57	0		41	21.57	0
42	22.11	0		42	22.11	0		42	22.11	0
43	22.65	0		43	22.65	0		43	22.65	0
44	23.19	0		44	23.19	0		44	23.19	0
45	23.73	0		45	23.73	0		45	23.73	0
46	24.27	0		46	24.27	0		46	24.27	0
47	24.81	0		47	24.81	0		47	24.81	0
48	25.35	0		48	25.35	0		48	25.35	0
49	25.89	0		49	25.89	0		49	25.89	0
50	26.43	0		50	26.43	0		50	26.43	0
51	26.97	0		51	26.97	0		51	26.97	0
52	27.51	0		52	27.51	0		52	27.51	0
53	28.05	0		53	28.05	0.000672382		53	28.05	0
54	28.59	0.000336191		54	28.59	0.08		54	28.59	0.420239
55	29.13	0		55	29.13	0.15		55	29.13	0
56	29.67	0		56	29.67	0.19		56	29.67	0
57	30.2	0.02		57	30.2	0.39		57	30.2	5.12821
58	30.74	0.17		58	30.74	0.44		58	30.74	38.6364
59	31.28	0.3		59	31.28	0.53		59	31.28	56.6038
60	31.82	0.34		60	31.82	0.64		60	31.82	53.125
61	32.36	0.35		61	32.36	0.95		61	32.36	36.8421
62	32.9	0.42		62	32.9	1.16		62	32.9	36.2069
63	33.44	0.53		63	33.44	1.36		63	33.44	38.9706
64	33.98	0.72		64	33.98	1.61		64	33.98	44.7205
65	34.52	0.92		65	34.52	1.82		65	34.52	50.5495
66	35.06	1.03		66	35.06	2.04		66	35.06	50.4902
67	35.6	1.05		67	35.6	2.17		67	35.6	48.3871
68	36.14	1.03		68	36.14	2.3		68	36.14	44.7826
69	36.68	1.01		69	36.68	2.48		69	36.68	40.7258
70	37.22	0.97		70	37.22	2.63		70	37.22	36.8821
71	37.76	0.87		71	37.76	2.78		71	37.76	31.295
72	38.3	0.89		72	38.3	2.85		72	38.3	31.2281
73	38.83	0.88		73	38.83	2.97		73	38.83	29.6296
74	39.37	0.8		74	39.37	3.16		74	39.37	25.3165
75	39.91	0.8		75	39.91	3.29		75	39.91	24.3161
76	40.45	0.82		76	40.45	3.36		76	40.45	24.4048
77	40.99	0.77		77	40.99	3.43		77	40.99	22.449
78	41.53	0.66		78	41.53	3.61		78	41.53	18.2825
79	42.07	0.5		79	42.07	3.75		79	42.07	13.3333
80	42.61	0.46		80	42.61	3.88		80	42.61	11.8557
81	43.15	0.55		81	43.15	3.95		81	43.15	13.9241
82	43.69	0.58		82	43.69	4.05		82	43.69	14.321
83	44.23	0.53		83	44.23	4.15		83	44.23	12.7711
84	44.77	0.4		84	44.77	4.29		84	44.77	9.32401
85	45.31	0.23		85	45.31	4.42		85	45.31	5.20362
86	45.85	0.14		86	45.85	4.57		86	45.85	3.06346
87	46.39	0.13		87	46.39	4.67		87	46.39	2.78373
88	46.93	0.15		88	46.93	4.93		88	46.93	3.0426
89	47.46	0.22		89	47.46	5.24		89	47.46	4.19847
90	48	0.33		90	48	5.38		90	48	6.13383
91	48.54	0.34		91	48.54	5.55		91	48.54	6.12613
92	49.08	0.36		92	49.08	5.73		92	49.08	6.28272
93	49.62	0.49		93	49.62	5.94		93	49.62	8.24916
94	50.16	0.59		94	50.16	6.14		94	50.16	9.60912
95	50.7	0.56		95	50.7	6.28		95	50.7	8.9172
96	51.24	0.53		96	51.24	6.47		96	51.24	8.19165
97	51.78	0.48		97	51.78	6.76		97	51.78	7.10059
98	52.32	0.45		98	52.32	7		98	52.32	6.42857
99	52.86	0.41		99	52.86	7.18		99	52.86	5.71031
100	53.4	0.31		100	53.4	7.21		100	53.4	4.29958
101	53.94	0.25		101	53.94	7.22		101	53.94	3.4626
102	54.48	0.25		102	54.48	7.22		102	54.48	3.4626
103	55.02	0.23		103	55.02	7.26		103	55.02	3.16804
104	55.56	0.21		104	55.56	7.35		104	55.56	2.85714
105	56.09	0.22		105	56.09	7.39		105	56.09	2.977
106	56.63	0.21		106	56.63	7.5		106	56.63	2.8
107	57.17	0.21		107	57.17	7.53		107	57.17	2.78884
108	57.71	0.18		108	57.71	7.59		108	57.71	2.37154
109	58.25	0.21		109	58.25	7.75		109	58.25	2.70968
110	58.79	0.29		110	58.79	8.03		110	58.79	3.61146
111	59.33	0.47		111	59.33	8.15		111	59.33	5.76687
112	59.87	0.69		112	59.87	8.35		112	59.87	8.26347
113	60.41	0.81		113	60.41	8.46		113	60.41	9.57447
114	60.95	0.82		114	60.95	8.82		114	60.95	9.29705
115	61.49	0.82		115	61.49	9.09		115	61.49	9.0209
116	62.03	0.93		116	62.03	9.33		116	62.03	9.96785
117	62.57	1.01		117	62.57	9.46		117	62.57	10.6765
118	63.11	0.91		118	63.11	9.61		118	63.11	9.4693
119	63.65	0.85		119	63.65	9.86		119	63.65	8.62069
120	64.19	0.85		120	64.19	10.22		120	64.19	8.31703
121	64.72	0.96		121	64.72	10.59		121	64.72	9.06516
122	65.26	1.15		122	65.26	11.1		122	65.26	10.3604
123	65.8	1.31		123	65.8	11.51		123	65.8	11.3814
124	66.34	1.57		124	66.34	11.83		124	66.34	13.2713
125	66.88	1.78		125	66.88	12.18		125	66.88	14.6141
126	67.42	1.82		126	67.42	12.44		126	67.42	14.6302
127	67.96	1.81		127	67.96	12.63		127	67.96	14.331
128	68.5	1.61		128	68.5	12.71		128	68.5	12.6672
129	69.04	1.38		129	69.04	12.79		129	69.04	10.7897
130	69.58	1.22		130	69.58	12.98		130	69.58	9.39908
131	70.12	1.07		131	70.12	13.22		131	70.12	8.0938
132	70.66	1.04		132	70.66	13.53		132	70.66	7.68662
133	71.2	1.14		133	71.2	14		133	71.2	8.14286
134	71.74	1.43		134	71.74	14.26		134	71.74	10.0281
135	72.28	1.76		135	72.28	14.53		135	72.28	12.1129
136	72.81	1.91		136	72.81	15.09		136	72.81	12.6574
137	73.35	2.06		137	73.35	15.65		137	73.35	13.1629
138	73.89	2.23		138	73.89	15.93		138	73.89	13.9987
139	74.43	2.17		139	74.43	16.05		139	74.43	13.5202
140	74.97	1.93		140	74.97	16.34		140	74.97	11.8115
141	75.51	1.66		141	75.51	16.66		141	75.51	9.96399
142	76.05	1.53		142	76.05	16.87		142	76.05	9.06935
143	76.59	1.58		143	76.59	17		143	76.59	9.29412
144	77.13	1.67		144	77.13	17.11		144	77.13	9.76037
145	77.67	1.69		145	77.67	17.11		145	77.67	9.87726
146	78.21	1.45		146	78.21	17.29		146	78.21	8.38635
147	78.75	1.23		147	78.75	17.59		147	78.75	6.99261
148	79.29	1.32		148	79.29	17.84		148	79.29	7.3991
149	79.83	1.72		149	79.83	18.19		149	79.83	9.45574
150	80.37	2.03		150	80.37	18.54		150	80.37	10.9493
151	80.91	2.08		151	80.91	18.71		151	80.91	11.117
152	81.44	2.05		152	81.44	18.82		152	81.44	10.8927
153	81.98	1.97		153	81.98	19.01		153	81.98	10.363
154	82.52	1.93		154	82.52	19.29		154	82.52	10.0052
155	83.06	1.99		155	83.06	19.7		155	83.06	10.1015
156	83.6	2.21		156	83.6	20.19		156	83.6	10.946
157	84.14	2.67		157	84.14	20.62		157	84.14	12.9486
158	84.68	3.26		158	84.68	20.89		158	84.68	15.6056
159	85.22	3.61		159	85.22	21.02		159	85.22	17.1741
160	85.76	3.79		160	85.76	21.14		160	85.76	17.9281
161	86.3	3.81		161	86.3	21.26		161	86.3	17.921
162	86.84	3.82		162	86.84	21.31		162	86.84	17.9259
163	87.38	3.81		163	87.38	21.4		163	87.38	17.8037
164	87.92	3.83		164	87.92	21.58		164	87.92	17.7479
165	88.46	3.66		165	88.46	21.81		165	88.46	16.7813
166	89	3.27		166	89	21.9		166	89	14.9315
167	89.54	3		167	89.54	21.99		167	89.54	13.6426
168	90.07	2.83		168	90.07	22.19		168	90.07	12.7535
169	90.61	2.65		169	90.61	22.3		169	90.61	11.8834
170	91.15	2.43		170	91.15	22.31		170	91.15	10.892
171	91.69	2.27		171	91.69	22.39		171	91.69	10.1385
172	92.23	2.17		172	92.23	22.48		172	92.23	9.65302
173	92.77	2.12		173	92.77	22.58		173	92.77	9.38884
174	93.31	2.26		174	93.31	22.82		174	93.31	9.90359
175	93.85	2.5		175	93.85	22.97		175	93.85	10.8838
176	94.39	2.58		176	94.39	23.31		176	94.39	11.0682
177	94.93	2.49		177	94.93	23.56		177	94.93	10.5688
178	95.47	2.2		178	95.47	23.7		178	95.47	9.2827
179	96.01	2.14		179	96.01	23.77		179	96.01	9.00294
180	96.55	2.2		180	96.55	23.91		180	96.55	9.20117
181	97.09	2.37		181	97.09	24.06		181	97.09	9.85037
182	97.63	2.55		182	97.63	24.37		182	97.63	10.4637
183	98.17	2.72		183	98.17	24.6		183	98.17	11.0569
184	98.7	2.84		184	98.7	24.91		184	98.7	11.401
185	99.24	3.07		185	99.24	25.05		185	99.24	12.2555
186	99.78	3.41		186	99.78	25.14		186	99.78	13.564
187	100.32	3.5		187	100.32	25.39		187	100.32	13.785
188	100.86	3.52		188	100.86	25.49		188	100.86	13.8093
189	101.4	3.71		189	101.4	25.44		189	101.4	14.5833
190	101.94	3.84		190	101.94	25.51		190	101.94	15.0529
191	102.48	3.82		191	102.48	25.66		191	102.48	14.887
192	103.02	3.77		192	103.02	25.77		192	103.02	14.6294
193	103.56	3.69		193	103.56	25.94		193	103.56	14.2251
194	104.1	3.62		194	104.1	26.06		194	104.1	13.891
195	104.64	3.43		195	104.64	26.11		195	104.64	13.1367
196	105.18	3.25		196	105.18	26.25		196	105.18	12.381
197	105.72	3.04		197	105.72	26.47		197	105.72	11.4847
198	106.26	2.81		198	106.26	26.68		198	106.26	10.5322
199	106.8	2.65		199	106.8	26.79		199	106.8	9.89175
200	107.33	2.37		200	107.33	26.98		200	107.33	8.78428
201	107.87	2.04		201	107.87	27.12		201	107.87	7.52212
202	108.41	1.98		202	108.41	27.26		202	108.41	7.26339
203	108.95	2.14		203	108.95	27.44		203	108.95	7.79883
204	109.49	2.25		204	109.49	27.74		204	109.49	8.11103
205	110.03	2.28		205	110.03	28.01		205	110.03	8.13995
206	110.57	2.19		206	110.57	28.19		206	110.57	7.76871
207	111.11	1.98		207	111.11	28.3		207	111.11	6.99647
208	111.65	1.71		208	111.65	28.45		208	111.65	6.01054
209	112.19	1.55		209	112.19	28.6		209	112.19	5.41958
210	112.73	1.62		210	112.73	28.81		210	112.73	5.62305
211	113.27	1.77		211	113.27	28.92		211	113.27	6.12033
212	113.81	1.89		212	113.81	28.98		212	113.81	6.52174
213	114.35	1.92		213	114.35	29.01		213	114.35	6.61841
214	114.89	1.92		214	114.89	29.07		214	114.89	6.60475
215	115.43	1.82		215	115.43	29.13		215	115.43	6.24785
216	115.96	1.86		216	115.96	29.21		216	115.96	6.36768
217	116.5	2.08		217	116.5	29.35		217	116.5	7.08688
218	117.04	2.15		218	117.04	29.4		218	117.04	7.31293
219	117.58	2.1		219	117.58	29.39		219	117.58	7.14529
220	118.12	2.24		220	118.12	29.44		220	118.12	7.6087
221	118.66	2.35		221	118.66	29.45		221	118.66	7.97963
222	119.2	2.4		222	119.2	29.41		222	119.2	8.16049
223	119.74	2.45		223	119.74	29.49		223	119.74	8.3079
224	120.28	2.37		224	120.28	29.59		224	120.28	8.00946
225	120.82	2.38		225	120.82	29.72		225	120.82	8.00808
226	121.36	2.23		226	121.36	29.77		226	121.36	7.49076
227	121.9	1.98		227	121.9	29.81		227	121.9	6.64207
228	122.44	1.81		228	122.44	29.75		228	122.44	6.08403
229	122.98	1.71		229	122.98	29.69		229	122.98	5.75951
230	123.52	1.62		230	123.52	29.66		230	123.52	5.4619
231	124.06	1.64		231	124.06	29.68		231	124.06	5.52561
232	124.59	1.78		232	124.59	29.71		232	124.59	5.99125
233	125.13	2		233	125.13	29.74		233	125.13	6.72495
234	125.67	2.17		234	125.67	29.78		234	125.67	7.28677
235	126.21	2.18		235	126.21	29.85		235	126.21	7.30318
236	126.75	2.06		236	126.75	30.02		236	126.75	6.86209
237	127.29	2.02		237	127.29	30.18		237	127.29	6.69317
238	127.83	2.22		238	127.83	30.31		238	127.83	7.32432
239	128.37	2.41		239	128.37	30.43		239	128.37	7.91982
240	128.91	2.39		240	128.91	30.49		240	128.91	7.83864
241	129.45	2.3		241	129.45	30.58		241	129.45	7.52126
242	129.99	2.26		242	129.99	30.62		242	129.99	7.3808
243	130.53	2.26		243	130.53	30.66		243	130.53	7.37117
244	131.07	2.27		244	131.07	30.77		244	131.07	7.37732
245	131.61	2.26		245	131.61	30.83		245	131.61	7.33052
246	132.15	2.3		246	132.15	30.86		246	132.15	7.45301
247	132.69	2.45		247	132.69	30.94		247	132.69	7.91855
248	133.22	2.57		248	133.22	30.99		248	133.22	8.293
249	133.76	2.57		249	133.76	31.06		249	133.76	8.27431
250	134.3	2.66		250	134.3	31.16		250	134.3	8.53659
251	134.84	2.82		251	134.84	31.35		251	134.84	8.99522
252	135.38	2.76		252	135.38	31.55		252	135.38	8.74802
253	135.92	2.85		253	135.92	31.8		253	135.92	8.96226
254	136.46	3.31		254	136.46	32.07		254	136.46	10.3212
255	137	3.84		255	137	32.23		255	137	11.9144
256	137.54	4.4		256	137.54	32.5		256	137.54	13.5385
257	138.08	4.76		257	138.08	32.64		257	138.08	14.5833
258	138.62	4.9		258	138.62	32.76		258	138.62	14.9573
259	139.16	5.03		259	139.16	32.82		259	139.16	15.326
260	139.7	5.16		260	139.7	32.86		260	139.7	15.703
261	140.24	4.9		261	140.24	32.97		261	140.24	14.862
262	140.78	4.49		262	140.78	33.11		262	140.78	13.5609
263	141.31	4.17		263	141.31	33.16		263	141.31	12.5754
264	141.85	3.9		264	141.85	33.26		264	141.85	11.7258
265	142.39	3.71		265	142.39	33.46		265	142.39	11.0879
266	142.93	3.57		266	142.93	33.61		266	142.93	10.6218
267	143.47	3.47		267	143.47	33.63		267	143.47	10.3182
268	144.01	3.31		268	144.01	33.77		268	144.01	9.8016
269	144.55	3.27		269	144.55	33.91		269	144.55	9.64317
270	145.09	3.18		270	145.09	34.02		270	145.09	9.34744
271	145.63	3.11		271	145.63	34.05		271	145.63	9.13363
272	146.17	3.11		272	146.17	34.19		272	146.17	9.09623
273	146.71	3.02		273	146.71	34.22		273	146.71	8.82525
274	147.25	2.9		274	147.25	34.21		274	147.25	8.47705
275	147.79	2.87		275	147.79	34.29		275	147.79	8.36979
276	148.33	2.78		276	148.33	34.4		276	148.33	8.0814
277	148.87	2.67		277	148.87	34.51		277	148.87	7.73689
278	149.41	2.64		278	149.41	34.57		278	149.41	7.63668
279	149.94	2.55		279	149.94	34.65		279	149.94	7.35931
280	150.48	2.61		280	150.48	34.73		280	150.48	7.51512
281	151.02	2.72		281	151.02	34.78		281	151.02	7.82059
282	151.56	2.47		282	151.56	34.83		282	151.56	7.09159
283	152.1	2.33		283	152.1	34.8		283	152.1	6.6954
284	152.64	2.29		284	152.64	34.9		284	152.64	6.5616
285	153.18	2.23		285	153.18	35.12		285	153.18	6.34966
286	153.72	2.17		286	153.72	35.25		286	153.72	6.15603
287	154.26	2		287	154.26	35.37		287	154.26	5.65451
288	154.8	1.99		288	154.8	35.53		288	154.8	5.6009
289	155.34	2.1		289	155.34	35.61		289	155.34	5.89722
290	155.88	2.26		290	155.88	35.54		290	155.88	6.35903
291	156.42	2.47		291	156.42	35.67		291	156.42	6.92459
292	156.96	2.56		292	156.96	35.89		292	156.96	7.13291
293	157.5	2.48		293	157.5	35.98		293	157.5	6.89272
294	158.04	2.45		294	158.04	36.16		294	158.04	6.77544
295	158.57	2.44		295	158.57	36.45		295	158.57	6.6941
296	159.11	2.45		296	159.11	36.54		296	159.11	6.70498
297	159.65	2.51		297	159.65	36.59		297	159.65	6.8598
298	160.19	2.69		298	160.19	36.65		298	160.19	7.3397
299	160.73	2.68		299	160.73	36.66		299	160.73	7.31042
300	161.27	2.64		300	161.27	36.72		300	161.27	7.18954
301	161.81	2.75		301	161.81	36.79		301	161.81	7.47486
302	162.35	2.74		302	162.35	36.86		302	162.35	7.43353
303	162.89	2.65		303	162.89	36.93		303	162.89	7.17574
304	163.43	2.72		304	163.43	37.09		304	163.43	7.33351
305	163.97	2.83		305	163.97	37.21		305	163.97	7.60548
306	164.51	2.86		306	164.51	37.15		306	164.51	7.69852
307	165.05	2.75		307	165.05	37.02		307	165.05	7.42842
308	165.59	2.63		308	165.59	36.9		308	165.59	7.12737
309	166.13	2.65		309	166.13	36.67		309	166.13	7.22662
310	166.67	2.67		310	166.67	36.67		310	166.67	7.28116
311	167.2	2.74		311	167.2	36.73		311	167.2	7.45984
312	167.74	2.93		312	167.74	36.81		312	167.74	7.95979
313	168.28	3.21		313	168.28	36.89		313	168.28	8.70155
314	168.82	3.59		314	168.82	37.04		314	168.82	9.69222
315	169.36	3.68		315	169.36	37.14		315	169.36	9.90845
316	169.9	3.69		316	169.9	37.22		316	169.9	9.91402
317	170.44	4.09		317	170.44	37.23		317	170.44	10.9858
318	170.98	4.59		318	170.98	37.3		318	170.98	12.3056
319	171.52	4.67		319	171.52	37.38		319	171.52	12.4933
320	172.06	4.61		320	172.06	37.47		320	172.06	12.3032
321	172.6	4.57		321	172.6	37.51		321	172.6	12.1834
322	173.14	4.61		322	173.14	37.56		322	173.14	12.2737
323	173.68	4.89		323	173.68	37.63		323	173.68	12.995
324	174.22	5.05		324	174.22	37.72		324	174.22	13.3881
325	174.76	5.1		325	174.76	37.89		325	174.76	13.46
326	175.3	5.26		326	175.3	38.03		326	175.3	13.8312
327	175.83	5.4		327	175.83	38.08		327	175.83	14.1807
328	176.37	5.45		328	176.37	38.09		328	176.37	14.3082
329	176.91	5.52		329	176.91	38.11		329	176.91	14.4844
330	177.45	5.53		330	177.45	38.17		330	177.45	14.4878
331	177.99	5.27		331	177.99	38.15		331	177.99	13.8139
332	178.53	4.97		332	178.53	38.17		332	178.53	13.0207
333	179.07	4.7		333	179.07	38.23		333	179.07	12.294
334	179.61	4.1		334	179.61	38.26		334	179.61	10.7162
335	180.15	3.46		335	180.15	38.33		335	180.15	9.02687
336	180.69	3.08		336	180.69	38.4		336	180.69	8.02083
337	181.23	2.79		337	181.23	38.47		337	181.23	7.2524
338	181.77	2.65		338	181.77	38.57		338	181.77	6.87062
339	182.31	2.47		339	182.31	38.7		339	182.31	6.38243
340	182.85	2.29		340	182.85	38.8		340	182.85	5.90206
341	183.39	2.21		341	183.39	38.89		341	183.39	5.68269
342	183.93	2.19		342	183.93	38.97		342	183.93	5.61971
343	184.46	2.35		343	184.46	39.03		343	184.46	6.02101
344	185	2.66		344	185	39.04		344	185	6.81352
345	185.54	3.02		345	185.54	39.08		345	185.54	7.72774
346	186.08	3.26		346	186.08	39.14		346	186.08	8.32908
347	186.62	3.36		347	186.62	39.2		347	186.62	8.57143
348	187.16	3.32		348	187.16	39.26		348	187.16	8.45644
349	187.7	3.29		349	187.7	39.29		349	187.7	8.37363
350	188.24	3.34		350	188.24	39.32		350	188.24	8.4944
351	188.78	3.48		351	188.78	39.42		351	188.78	8.82801
352	189.32	3.72		352	189.32	39.48		352	189.32	9.42249
353	189.86	4.01		353	189.86	39.54		353	189.86	10.1416
354	190.4	4.23		354	190.4	39.56		354	190.4	10.6926
355	190.94	4.34		355	190.94	39.61		355	190.94	10.9568
356	191.48	4.65		356	191.48	39.71		356	191.48	11.7099
357	192.02	4.6		357	192.02	39.86		357	192.02	11.5404
358	192.56	4.39		358	192.56	40.03		358	192.56	10.9668
359	193.09	4.46		359	193.09	40.05		359	193.09	11.1361
360	193.63	4.71		360	193.63	40.14		360	193.63	11.7339
361	194.17	5.01		361	194.17	40.11		361	194.17	12.4907
362	194.71	5.01		362	194.71	40.16		362	194.71	12.4751
363	195.25	4.95		363	195.25	40.23		363	195.25	12.3043
364	195.79	4.98		364	195.79	40.31		364	195.79	12.3543
365	196.33	4.92		365	196.33	40.36		365	196.33	12.1903
366	196.87	4.68		366	196.87	40.35		366	196.87	11.5985
367	197.41	4.52		367	197.41	40.45		367	197.41	11.1743
368	197.95	4.39		368	197.95	40.4		368	197.95	10.8663
369	198.49	4.33		369	198.49	40.37		369	198.49	10.7258
370	199.03	4.26		370	199.03	40.4		370	199.03	10.5446
371	199.57	3.99		371	199.57	40.44		371	199.57	9.86647
372	200.11	3.81		372	200.11	40.61		372	200.11	9.38193
373	200.65	3.77		373	200.65	40.71		373	200.65	9.26062
374	201.19	3.71		374	201.19	40.86		374	201.19	9.07978
375	201.72	3.75		375	201.72	41.01		375	201.72	9.14411
376	202.26	3.95		376	202.26	41.16		376	202.26	9.5967
377	202.8	3.87		377	202.8	41.3		377	202.8	9.37046
378	203.34	3.72		378	203.34	41.39		378	203.34	8.98768
379	203.88	3.58		379	203.88	41.4		379	203.88	8.64734
380	204.42	3.49		380	204.42	41.46		380	204.42	8.41775
381	204.96	3.43		381	204.96	41.55		381	204.96	8.25511
382	205.5	3.46		382	205.5	41.6		382	205.5	8.31731
383	206.04	3.61		383	206.04	41.67		383	206.04	8.66331
384	206.58	3.95		384	206.58	41.75		384	206.58	9.46108
385	207.12	4.22		385	207.12	41.8		385	207.12	10.0957
386	207.66	4.26		386	207.66	41.77		386	207.66	10.1987
387	208.2	4.36		387	208.2	41.7		387	208.2	10.4556
388	208.74	4.56		388	208.74	41.58		388	208.74	10.9668
389	209.28	4.92		389	209.28	41.46		389	209.28	11.8669
390	209.81	5.24		390	209.81	41.53		390	209.81	12.6174
391	210.35	5.33		391	210.35	41.63		391	210.35	12.8033
392	210.89	5.16		392	210.89	41.71		392	210.89	12.3711
393	211.43	4.74		393	211.43	41.74		393	211.43	11.356
394	211.97	4.41		394	211.97	41.81		394	211.97	10.5477
395	212.51	4.29		395	212.51	41.85		395	212.51	10.2509
396	213.05	4.14		396	213.05	41.84		396	213.05	9.89484
397	213.59	4.1		397	213.59	41.87		397	213.59	9.79221
398	214.13	4.07		398	214.13	41.86		398	214.13	9.72289
399	214.67	3.81		399	214.67	41.86		399	214.67	9.10177
400	215.21	3.78		400	215.21	41.93		400	215.21	9.01503
401	215.75	4.09		401	215.75	42.04		401	215.75	9.72883
402	216.29	4.36		402	216.29	42.12		402	216.29	10.3514
403	216.83	4.47		403	216.83	42.19		403	216.83	10.5949
404	217.37	4.5		404	217.37	42.25		404	217.37	10.6509
405	217.91	4.54		405	217.91	42.32		405	217.91	10.7278
406	218.44	4.72		406	218.44	42.38		406	218.44	11.1373
407	218.98	5.3		407	218.98	42.48		407	218.98	12.4765
408	219.52	6.41		408	219.52	42.56		408	219.52	15.0611
409	220.06	7.44		409	220.06	42.62		409	220.06	17.4566
410	220.6	8.05		410	220.6	42.73		410	220.6	18.8392
411	221.14	8.22		411	221.14	42.82		411	221.14	19.1966
412	221.68	8.15		412	221.68	42.97		412	221.68	18.9667
413	222.22	7.93		413	222.22	43.15		413	222.22	18.3778
414	222.76	7.54		414	222.76	43.33		414	222.76	17.4013
415	223.3	7.12		415	223.3	43.45		415	223.3	16.3867
416	223.84	6.9		416	223.84	43.59		416	223.84	15.8293
417	224.38	6.96		417	224.38	43.63		417	224.38	15.9523
418	224.92	7.04		418	224.92	43.75		418	224.92	16.0914
419	225.46	7.14		419	225.46	43.8		419	225.46	16.3014
420	226	7.25		420	226	43.86		420	226	16.5299
421	226.54	7.12		421	226.54	43.89		421	226.54	16.2224
422	227.07	6.95		422	227.07	43.92		422	227.07	15.8242
423	227.61	6.97		423	227.61	43.98		423	227.61	15.8481
424	228.15	6.64		424	228.15	44.04		424	228.15	15.0772
425	228.69	5.98		425	228.69	44.12		425	228.69	13.5539
426	229.23	5.57		426	229.23	44.19		426	229.23	12.6047
427	229.77	5.53		427	229.77	44.28		427	229.77	12.4887
428	230.31	5.46		428	230.31	44.37		428	230.31	12.3056
429	230.85	5.35		429	230.85	44.47		429	230.85	12.0306
430	231.39	5.42		430	231.39	44.58		430	231.39	12.1579
431	231.93	5.62		431	231.93	44.72		431	231.93	12.5671
432	232.47	5.68		432	232.47	44.81		432	232.47	12.6757
433	233.01	5.58		433	233.01	44.83		433	233.01	12.447
434	233.55	5.56		434	233.55	44.89		434	233.55	12.3858
435	234.09	5.58		435	234.09	44.95		435	234.09	12.4138
436	234.63	5.56		436	234.63	45.07		436	234.63	12.3364
437	235.17	5.36		437	235.17	45.13		437	235.17	11.8768
438	235.7	5.29		438	235.7	45.21		438	235.7	11.701
439	236.24	5.31		439	236.24	45.29		439	236.24	11.7244
440	236.78	5.31		440	236.78	45.38		440	236.78	11.7012
441	237.32	5.52		441	237.32	45.43		441	237.32	12.1506
442	237.86	5.75		442	237.86	45.49		442	237.86	12.6401
443	238.4	5.95		443	238.4	45.57		443	238.4	13.0568
444	238.94	6.01		444	238.94	45.67		444	238.94	13.1596
445	239.48	6.02		445	239.48	45.77		445	239.48	13.1527
446	240.02	5.9		446	240.02	45.88		446	240.02	12.8596
447	240.56	5.89		447	240.56	45.94		447	240.56	12.8211
448	241.1	5.62		448	241.1	46.02		448	241.1	12.2121
449	241.64	5.29		449	241.64	46.1		449	241.64	11.4751
450	242.18	5.09		450	242.18	46.15		450	242.18	11.0293
451	242.72	4.89		451	242.72	46.21		451	242.72	10.5821
452	243.26	4.88		452	243.26	46.37		452	243.26	10.524
453	243.8	4.99		453	243.8	46.69		453	243.8	10.6875
454	244.33	5.22		454	244.33	46.95		454	244.33	11.1182
455	244.87	5.62		455	244.87	47.1		455	244.87	11.9321
456	245.41	6.17		456	245.41	47.28		456	245.41	13.0499
457	245.95	6.91		457	245.95	47.52		457	245.95	14.5412
458	246.49	7.22		458	246.49	47.95		458	246.49	15.0574
459	247.03	7.09		459	247.03	48.04		459	247.03	14.7585
460	247.57	7.06		460	247.57	47.99		460	247.57	14.7114
461	248.11	7.16		461	248.11	47.96		461	248.11	14.9291
462	248.65	7.4		462	248.65	47.96		462	248.65	15.4295
463	249.19	7.56		463	249.19	47.97		463	249.19	15.7598
464	249.73	7.56		464	249.73	47.98		464	249.73	15.7566
465	250.27	7.42		465	250.27	47.91		465	250.27	15.4874
466	250.81	7.05		466	250.81	47.79		466	250.81	14.752
467	251.35	6.57		467	251.35	47.73		467	251.35	13.7649
468	251.89	6.39		468	251.89	47.76		468	251.89	13.3794
469	252.43	6.17		469	252.43	47.79		469	252.43	12.9107
470	252.96	5.96		470	252.96	47.88		470	252.96	12.4478
471	253.5	5.95		471	253.5	47.96		471	253.5	12.4062
472	254.04	6.11		472	254.04	48.05		472	254.04	12.7159
473	254.58	6.3		473	254.58	48.19		473	254.58	13.0733
474	255.12	6.74		474	255.12	48.31		474	255.12	13.9516
475	255.66	7.2		475	255.66	48.38		475	255.66	14.8822
476	256.2	7.26		476	256.2	48.45		476	256.2	14.9845
477	256.74	7.32		477	256.74	48.56		477	256.74	15.0741
478	257.28	7.29		478	257.28	48.67		478	257.28	14.9784
479	257.82	6.94		479	257.82	48.9		479	257.82	14.1922
480	258.36	6.56		480	258.36	49.05		480	258.36	13.3741
481	258.9	6.38		481	258.9	49.17		481	258.9	12.9754
482	259.44	6.17		482	259.44	49.33		482	259.44	12.5076
483	259.98	6		483	259.98	49.36		483	259.98	12.1556
484	260.52	6.01		484	260.52	49.38		484	260.52	12.1709
485	261.06	6.05		485	261.06	49.53		485	261.06	12.2148
486	261.59	6.37		486	261.59	49.6		486	261.59	12.8427
487	262.13	6.63		487	262.13	49.6		487	262.13	13.3669
488	262.67	6.64		488	262.67	49.67		488	262.67	13.3682
489	263.21	6.45		489	263.21	49.78		489	263.21	12.957
490	263.75	6.08		490	263.75	49.89		490	263.75	12.1868
491	264.29	5.49		491	264.29	49.99		491	264.29	10.9822
492	264.83	4.78		492	264.83	50.09		492	264.83	9.54282
493	265.37	4.28		493	265.37	50.18		493	265.37	8.52929
494	265.91	4.11		494	265.91	50.28		494	265.91	8.17422
495	266.45	4.3		495	266.45	50.66		495	266.45	8.48796
496	266.99	4.49		496	266.99	51.07		496	266.99	8.79185
497	267.53	4.32		497	267.53	51.3		497	267.53	8.42105
498	268.07	4.22		498	268.07	51.33		498	268.07	8.22131
499	268.61	4.33		499	268.61	51.52		499	268.61	8.4045
500	269.15	4.57		500	269.15	51.73		500	269.15	8.83433
501	269.68	5.09		501	269.68	51.85		501	269.68	9.81678
502	270.22	5.61		502	270.22	51.95		502	270.22	10.7988
503	270.76	5.98		503	270.76	52.1		503	270.76	11.4779
504	271.3	6.41		504	271.3	52.17		504	271.3	12.2868
505	271.84	6.65		505	271.84	52.16		505	271.84	12.7492
506	272.38	6.48		506	272.38	52.27		506	272.38	12.3972
507	272.92	6.27		507	272.92	52.41		507	272.92	11.9634
508	273.46	6.24		508	273.46	52.55		508	273.46	11.8744
509	274	6.22		509	274	52.72		509	274	11.7982
510	274.54	6.09		510	274.54	52.89		510	274.54	11.5145
511	275.08	5.85		511	275.08	52.97		511	275.08	11.044
512	275.62	5.84		512	275.62	52.95		512	275.62	11.0293
513	276.16	6.08		513	276.16	53.02		513	276.16	11.4674
514	276.7	6.42		514	276.7	53.05		514	276.7	12.1018
515	277.24	7.04		515	277.24	53.12		515	277.24	13.253
516	277.78	7.53		516	277.78	53.26		516	277.78	14.1382
517	278.31	7.72		517	278.31	53.44		517	278.31	14.4461
518	278.85	7.79		518	278.85	53.44		518	278.85	14.5771
519	279.39	7.8		519	279.39	53.58		519	279.39	14.5577
520	279.93	7.81		520	279.93	53.68		520	279.93	14.5492
521	280.47	8.08		521	280.47	53.68		521	280.47	15.0522
522	281.01	8.32		522	281.01	53.73		522	281.01	15.4848
523	281.55	8.49		523	281.55	53.71		523	281.55	15.8071
524	282.09	8.69		524	282.09	53.6		524	282.09	16.2127
525	282.63	8.9		525	282.63	53.55		525	282.63	16.62
526	283.17	9.14		526	283.17	53.59		526	283.17	17.0554
527	283.71	9.26		527	283.71	53.69		527	283.71	17.2472
528	284.25	9.4		528	284.25	53.78		528	284.25	17.4786
529	284.79	9.3		529	284.79	53.83		529	284.79	17.2766
530	285.33	8.92		530	285.33	53.92		530	285.33	16.543
531	285.87	8.86		531	285.87	53.95		531	285.87	16.4226
532	286.41	9.1		532	286.41	54.06		532	286.41	16.8331
533	286.94	9.03		533	286.94	54.27		533	286.94	16.639
534	287.48	9.06		534	287.48	54.27		534	287.48	16.6943
535	288.02	9.27		535	288.02	54.31		535	288.02	17.0687
536	288.56	9.26		536	288.56	54.26		536	288.56	17.066
537	289.1	9.19		537	289.1	54.23		537	289.1	16.9463
538	289.64	9.39		538	289.64	54.48		538	289.64	17.2357
539	290.18	9.76		539	290.18	54.65		539	290.18	17.8591
540	290.72	9.68		540	290.72	54.6		540	290.72	17.7289
541	291.26	9.38		541	291.26	54.57		541	291.26	17.1889
542	291.8	9.14		542	291.8	54.62		542	291.8	16.7338
543	292.34	9.13		543	292.34	54.67		543	292.34	16.7002
544	292.88	9.48		544	292.88	54.67		544	292.88	17.3404
545	293.42	9.79		545	293.42	54.64		545	293.42	17.9173
546	293.96	10.01		546	293.96	54.72		546	293.96	18.2931
547	294.5	10.06		547	294.5	54.8		547	294.5	18.3577
548	295.04	10.3		548	295.04	54.83		548	295.04	18.7853
549	295.57	10.55		549	295.57	54.92		549	295.57	19.2098
550	296.11	10.62		550	296.11	55.07		550	296.11	19.2845
551	296.65	10.47		551	296.65	55.13		551	296.65	18.9915
552	297.19	10.11		552	297.19	54.94		552	297.19	18.4019
553	297.73	9.85		553	297.73	54.85		553	297.73	17.9581
554	298.27	9.66		554	298.27	54.82		554	298.27	17.6213
555	298.81	9.43		555	298.81	54.88		555	298.81	17.1829
556	299.35	9.53		556	299.35	54.94		556	299.35	17.3462
557	299.89	9.71		557	299.89	54.95		557	299.89	17.6706
558	300.43	9.74		558	300.43	54.99		558	300.43	17.7123
559	300.97	9.53		559	300.97	55.02		559	300.97	17.321
560	301.51	9.38		560	301.51	55.13		560	301.51	17.0143
561	302.05	9.3		561	302.05	55.1		561	302.05	16.8784
562	302.59	9.22		562	302.59	55.14		562	302.59	16.7211
563	303.13	9.09		563	303.13	55.36		563	303.13	16.4198
564	303.67	8.84		564	303.67	55.42		564	303.67	15.9509
565	304.2	8.52		565	304.2	55.58		565	304.2	15.3293
566	304.74	8.46		566	304.74	55.75		566	304.74	15.1749
567	305.28	8.3		567	305.28	55.88		567	305.28	14.8533
568	305.82	8.18		568	305.82	56.05		568	305.82	14.5941
569	306.36	8.06		569	306.36	56.09		569	306.36	14.3698
570	306.9	7.68		570	306.9	56.13		570	306.9	13.6825
571	307.44	7.23		571	307.44	56.21		571	307.44	12.8625
572	307.98	7.04		572	307.98	56.27		572	307.98	12.5111
573	308.52	7.16		573	308.52	56.27		573	308.52	12.7244
574	309.06	7.57		574	309.06	56.23		574	309.06	13.4626
575	309.6	7.98		575	309.6	56.23		575	309.6	14.1917
576	310.14	8.28		576	310.14	56.27		576	310.14	14.7148
577	310.68	9.03		577	310.68	56.31		577	310.68	16.0362
578	311.22	9.95		578	311.22	56.4		578	311.22	17.6418
579	311.76	10.25		579	311.76	56.41		579	311.76	18.1705
580	312.3	10.09		580	312.3	56.51		580	312.3	17.8552
581	312.83	9.97		581	312.83	56.71		581	312.83	17.5807
582	313.37	10.25		582	313.37	56.76		582	313.37	18.0585
583	313.91	10.71		583	313.91	56.7		583	313.91	18.8889
584	314.45	10.79		584	314.45	56.68		584	314.45	19.0367
585	314.99	10.48		585	314.99	56.74		585	314.99	18.4702
586	315.53	10.02		586	315.53	56.9		586	315.53	17.6098
587	316.07	9.81		587	316.07	57		587	316.07	17.2105
588	316.61	9.71		588	316.61	57.06		588	316.61	17.0172
589	317.15	9.38		589	317.15	57.18		589	317.15	16.4043
590	317.69	8.9		590	317.69	57.24		590	317.69	15.5486
591	318.23	8.47		591	318.23	57.35		591	318.23	14.769
592	318.77	8.22		592	318.77	57.45		592	318.77	14.3081
593	319.31	8.3		593	319.31	57.55		593	319.31	14.4222
594	319.85	8.56		594	319.85	57.55		594	319.85	14.874
595	320.39	8.85		595	320.39	57.57		595	320.39	15.3726
596	320.93	9.21		596	320.93	57.62		596	320.93	15.984
597	321.46	9.28		597	321.46	57.69		597	321.46	16.086
598	322	9.02		598	322	57.87		598	322	15.5867
599	322.54	8.61		599	322.54	58.02		599	322.54	14.8397
600	323.08	8.02		600	323.08	58.13		600	323.08	13.7967
601	323.62	7.62		601	323.62	58.23		601	323.62	13.086
602	324.16	7.6		602	324.16	58.46		602	324.16	13.0003
603	324.7	7.85		603	324.7	58.66		603	324.7	13.3822
604	325.24	8.06		604	325.24	58.81		604	325.24	13.7052
605	325.78	8.06		605	325.78	58.94		605	325.78	13.6749
606	326.32	7.93		606	326.32	58.9		606	326.32	13.4635
607	326.86	7.68		607	326.86	58.91		607	326.86	13.0368
608	327.4	7.35		608	327.4	58.97		608	327.4	12.464
609	327.94	7.19		609	327.94	59.15		609	327.94	12.1555
610	328.48	7.12		610	328.48	59.28		610	328.48	12.0108
611	329.02	7.12		611	329.02	59.35		611	329.02	11.9966
612	329.56	7.25		612	329.56	59.41		612	329.56	12.2033
613	330.09	7.45		613	330.09	59.24		613	330.09	12.576
614	330.63	7.74		614	330.63	59.07		614	330.63	13.1031
615	331.17	8		615	331.17	59.15		615	331.17	13.5249
616	331.71	8.09		616	331.71	59.2		616	331.71	13.6655
617	332.25	8.26		617	332.25	59.16		617	332.25	13.9621
618	332.79	8.42		618	332.79	59.17		618	332.79	14.2302
619	333.33	8.53		619	333.33	59.25		619	333.33	14.3966
620	333.87	8.81		620	333.87	59.34		620	333.87	14.8466
621	334.41	8.98		621	334.41	59.42		621	334.41	15.1128
622	334.95	9.32		622	334.95	59.62		622	334.95	15.6323
623	335.49	9.62		623	335.49	59.79		623	335.49	16.0896
624	336.03	10.22		624	336.03	59.94		624	336.03	17.0504
625	336.57	10.46		625	336.57	60.1		625	336.57	17.4043
626	337.11	10.46		626	337.11	60.16		626	337.11	17.387
627	337.65	10.57		627	337.65	60.22		627	337.65	17.5523
628	338.18	10.66		628	338.18	60.33		628	338.18	17.6695
629	338.72	10.77		629	338.72	60.59		629	338.72	17.7752
630	339.26	11.22		630	339.26	60.72		630	339.26	18.4783
631	339.8	11.87		631	339.8	60.79		631	339.8	19.5262
632	340.34	12.25		632	340.34	60.83		632	340.34	20.1381
633	340.88	12.56		633	340.88	60.82		633	340.88	20.6511
634	341.42	12.59		634	341.42	60.71		634	341.42	20.7379
635	341.96	12.63		635	341.96	60.65		635	341.96	20.8244
636	342.5	12.61		636	342.5	60.71		636	342.5	20.7709
637	343.04	12.57		637	343.04	60.74		637	343.04	20.6948
638	343.58	12.71		638	343.58	60.82		638	343.58	20.8977
639	344.12	12.57		639	344.12	60.98		639	344.12	20.6133
640	344.66	11.99		640	344.66	61.03		640	344.66	19.6461
641	345.2	11.67		641	345.2	60.96		641	345.2	19.1437
642	345.74	11.74		642	345.74	61.06		642	345.74	19.227
643	346.28	12.05		643	346.28	61.13		643	346.28	19.7121
644	346.81	12.5		644	346.81	61.17		644	346.81	20.4349
645	347.35	12.63		645	347.35	61.2		645	347.35	20.6373
646	347.89	12.51		646	347.89	61.33		646	347.89	20.3978
647	348.43	12.36		647	348.43	61.45		647	348.43	20.1139
648	348.97	12.59		648	348.97	61.42		648	348.97	20.4982
649	349.51	13		649	349.51	61.47		649	349.51	21.1485
650	350.05	13.16		650	350.05	61.53		650	350.05	21.3879
651	350.59	13.21		651	350.59	61.5		651	350.59	21.4797
652	351.13	13.3		652	351.13	61.5		652	351.13	21.626
653	351.67	13.47		653	351.67	61.49		653	351.67	21.906
654	352.21	13.82		654	352.21	61.41		654	352.21	22.5045
655	352.75	14.05		655	352.75	61.48		655	352.75	22.853
656	353.29	13.74		656	353.29	61.47		656	353.29	22.3524
657	353.83	13.36		657	353.83	61.83		657	353.83	21.6076
658	354.37	12.99		658	354.37	62.01		658	354.37	20.9482
659	354.91	12.45		659	354.91	62.04		659	354.91	20.0677
660	355.44	12.12		660	355.44	62.14		660	355.44	19.5043
661	355.98	12.25		661	355.98	62.15		661	355.98	19.7104
662	356.52	12.47		662	356.52	62.16		662	356.52	20.0611
663	357.06	12.47		663	357.06	62.22		663	357.06	20.0418
664	357.6	12.7		664	357.6	62.27		664	357.6	20.3951
665	358.14	13.02		665	358.14	62.29		665	358.14	20.9022
666	358.68	13.03		666	358.68	62.37		666	358.68	20.8915
667	359.22	13.06		667	359.22	62.44		667	359.22	20.9161
668	359.76	13.37		668	359.76	62.47		668	359.76	21.4023
669	360.3	13.58		669	360.3	62.45		669	360.3	21.7454
670	360.84	13.77		670	360.84	62.51		670	360.84	22.0285
671	361.38	13.84		671	361.38	62.61		671	361.38	22.1051
672	361.92	13.55		672	361.92	62.72		672	361.92	21.604
673	362.46	13.3		673	362.46	62.86		673	362.46	21.1581
674	363	13.17		674	363	62.95		674	363	20.9214
675	363.54	13.42		675	363.54	62.91		675	363.54	21.3321
676	364.07	14.12		676	364.07	63		676	364.07	22.4127
677	364.61	14.78		677	364.61	63.26		677	364.61	23.3639
678	365.15	15.05		678	365.15	63.33		678	365.15	23.7644
679	365.69	15.44		679	365.69	63.39		679	365.69	24.3572
680	366.23	15.7		680	366.23	63.58		680	366.23	24.6933
681	366.77	15.63		681	366.77	63.72		681	366.77	24.5292
682	367.31	15.79		682	367.31	63.86		682	367.31	24.726
683	367.85	16.21		683	367.85	63.94		683	367.85	25.3519
684	368.39	16.58		684	368.39	63.98		684	368.39	25.9143
685	368.93	16.68		685	368.93	64.04		685	368.93	26.0462
686	369.47	16.52		686	369.47	64.13		686	369.47	25.7602
687	370.01	16.2		687	370.01	64.12		687	370.01	25.2651
688	370.55	15.75		688	370.55	64.17		688	370.55	24.5442
689	371.09	15.33		689	371.09	64.22		689	371.09	23.8711
690	371.63	14.78		690	371.63	64.23		690	371.63	23.0111
691	372.17	14.1		691	372.17	64.24		691	372.17	21.9489
692	372.7	13.58		692	372.7	64.33		692	372.7	21.1099
693	373.24	13.36		693	373.24	64.36		693	373.24	20.7582
694	373.78	13.26		694	373.78	64.41		694	373.78	20.5869
695	374.32	13.14		695	374.32	64.48		695	374.32	20.3784
696	374.86	13.05		696	374.86	64.53		696	374.86	20.2232
697	375.4	12.72		697	375.4	64.56		697	375.4	19.7026
698	375.94	12.78		698	375.94	64.63		698	375.94	19.7741
699	376.48	13.03		699	376.48	64.76		699	376.48	20.1204
700	377.02	13.14		700	377.02	64.75		700	377.02	20.2934
701	377.56	13.27		701	377.56	64.76		701	377.56	20.491
702	378.1	13.3		702	378.1	64.8		702	378.1	20.5247
703	378.64	13.21		703	378.64	64.92		703	378.64	20.3481
704	379.18	13.12		704	379.18	64.97		704	379.18	20.1939
705	379.72	13.04		705	379.72	65		705	379.72	20.0615
706	380.26	13		706	380.26	65.06		706	380.26	19.9816
707	380.8	13.23		707	380.8	65.19		707	380.8	20.2945
708	381.33	13.63		708	381.33	65.32		708	381.33	20.8665
709	381.87	13.87		709	381.87	65.38		709	381.87	21.2144
710	382.41	14.5		710	382.41	65.34		710	382.41	22.1916
711	382.95	15.28		711	382.95	65.41		711	382.95	23.3603
712	383.49	15.38		712	383.49	65.54		712	383.49	23.4666
713	384.03	15.29		713	384.03	65.57		713	384.03	23.3186
714	384.57	15.2		714	384.57	65.55		714	384.57	23.1884
715	385.11	14.63		715	385.11	65.66		715	385.11	22.2814
716	385.65	13.94		716	385.65	65.7		716	385.65	21.2177
717	386.19	13.64		717	386.19	65.72		717	386.19	20.7547
718	386.73	13.89		718	386.73	65.84		718	386.73	21.0966
719	387.27	13.97		719	387.27	65.85		719	387.27	21.2149
720	387.81	14.02		720	387.81	65.86		720	387.81	21.2876
721	388.35	13.88		721	388.35	65.89		721	388.35	21.0654
722	388.89	13.28		722	388.89	66.03		722	388.89	20.1121
723	389.43	12.91		723	389.43	66.15		723	389.43	19.5163
724	389.96	12.83		724	389.96	66.19		724	389.96	19.3836
725	390.5	12.36		725	390.5	66.12		725	390.5	18.6933
726	391.04	12.08		726	391.04	66.24		726	391.04	18.2367
727	391.58	11.93		727	391.58	66.29		727	391.58	17.9967
728	392.12	11.48		728	392.12	66.24		728	392.12	17.3309
729	392.66	11.32		729	392.66	66.26		729	392.66	17.0842
730	393.2	11.42		730	393.2	66.35		730	393.2	17.2118
731	393.74	11.53		731	393.74	66.47		731	393.74	17.3462
732	394.28	11.64		732	394.28	66.49		732	394.28	17.5064
733	394.82	11.59		733	394.82	66.54		733	394.82	17.4181
734	395.36	11.25		734	395.36	66.61		734	395.36	16.8894
735	395.9	11.15		735	395.9	66.64		735	395.9	16.7317
736	396.44	11.38		736	396.44	66.72		736	396.44	17.0564
737	396.98	11.37		737	396.98	66.88		737	396.98	17.0006
738	397.52	11.15		738	397.52	66.93		738	397.52	16.6592
739	398.06	11.08		739	398.06	67		739	398.06	16.5373
740	398.59	11.21		740	398.59	67.04		740	398.59	16.7214
741	399.13	11.51		741	399.13	67.08		741	399.13	17.1586
742	399.67	11.66		742	399.67	67.1		742	399.67	17.377
743	400.21	11.72		743	400.21	67.2		743	400.21	17.4405
744	400.75	11.81		744	400.75	67.26		744	400.75	17.5587
745	401.29	11.81		745	401.29	67.3		745	401.29	17.5483
746	401.83	11.76		746	401.83	67.36		746	401.83	17.4584
747	402.37	11.71		747	402.37	67.49		747	402.37	17.3507
748	402.91	11.57		748	402.91	67.54		748	402.91	17.1306
749	403.45	11.76		749	403.45	67.58		749	403.45	17.4016
750	403.99	11.96		750	403.99	67.67		750	403.99	17.674
751	404.53	11.88		751	404.53	67.73		751	404.53	17.5402
752	405.07	11.59		752	405.07	67.8		752	405.07	17.0944
753	405.61	11.53		753	405.61	67.89		753	405.61	16.9834
754	406.15	11.55		754	406.15	67.96		754	406.15	16.9953
755	406.68	11.55		755	406.68	68.05		755	406.68	16.9728
756	407.22	11.59		756	407.22	68.15		756	407.22	17.0066
757	407.76	11.74		757	407.76	68.26		757	407.76	17.1989
758	408.3	12.17		758	408.3	68.35		758	408.3	17.8054
759	408.84	12.76		759	408.84	68.37		759	408.84	18.6632
760	409.38	12.98		760	409.38	68.45		760	409.38	18.9627
761	409.92	13.2		761	409.92	68.6		761	409.92	19.242
762	410.46	13.19		762	410.46	68.72		762	410.46	19.1938
763	411	13.16		763	411	68.78		763	411	19.1335
764	411.54	13.26		764	411.54	68.82		764	411.54	19.2677
765	412.08	13.58		765	412.08	68.95		765	412.08	19.6954
766	412.62	14.2		766	412.62	69.1		766	412.62	20.5499
767	413.16	14.52		767	413.16	69.08		767	413.16	21.0191
768	413.7	14.45		768	413.7	69.12		768	413.7	20.9057
769	414.24	14.35		769	414.24	69.21		769	414.24	20.734
770	414.78	14.26		770	414.78	69.19		770	414.78	20.6099
771	415.31	13.69		771	415.31	69.25		771	415.31	19.769
772	415.85	12.91		772	415.85	69.35		772	415.85	18.6157
773	416.39	12.78		773	416.39	69.37		773	416.39	18.4229
774	416.93	13.08		774	416.93	69.3		774	416.93	18.8745
775	417.47	13.39		775	417.47	69.25		775	417.47	19.3357
776	418.01	13.37		776	418.01	69.31		776	418.01	19.2901
777	418.55	13.1		777	418.55	69.39		777	418.55	18.8788
778	419.09	12.63		778	419.09	69.43		778	419.09	18.191
779	419.63	12.7		779	419.63	69.54		779	419.63	18.2629
780	420.17	12.8		780	420.17	69.6		780	420.17	18.3908
781	420.71	12.28		781	420.71	69.61		781	420.71	17.6411
782	421.25	12.33		782	421.25	69.69		782	421.25	17.6926
783	421.79	12.58		783	421.79	69.79		783	421.79	18.0255
784	422.33	12.87		784	422.33	69.78		784	422.33	18.4437
785	422.87	13.42		785	422.87	69.76		785	422.87	19.2374
786	423.41	14.24		786	423.41	69.74		786	423.41	20.4187
787	423.94	14.93		787	423.94	69.77		787	423.94	21.3989
788	424.48	15.32		788	424.48	69.72		788	424.48	21.9736
789	425.02	15.62		789	425.02	69.7		789	425.02	22.4103
790	425.56	15.61		790	425.56	69.74		790	425.56	22.3831
791	426.1	15.39		791	426.1	69.8		791	426.1	22.0487
792	426.64	15.25		792	426.64	69.74		792	426.64	21.8669
793	427.18	15.11		793	427.18	69.71		793	427.18	21.6755
794	427.72	14.43		794	427.72	69.78		794	427.72	20.6793
795	428.26	13.7		795	428.26	69.88		795	428.26	19.605
796	428.8	13.18		796	428.8	69.92		796	428.8	18.8501
797	429.34	12.52		797	429.34	70.03		797	429.34	17.8781
798	429.88	11.91		798	429.88	70.1		798	429.88	16.99
799	430.42	11.76		799	430.42	70.12		799	430.42	16.7712
800	430.96	11.68		800	430.96	70.08		800	430.96	16.6667
801	431.5	11.88		801	431.5	70.05		801	431.5	16.9593
802	432.04	12.79		802	432.04	70.16		802	432.04	18.2298
803	432.57	13.55		803	432.57	70.24		803	432.57	19.291
804	433.11	13.95		804	433.11	70.24		804	433.11	19.8605
805	433.65	13.86		805	433.65	70.26		805	433.65	19.7267
806	434.19	13.67		806	434.19	70.35		806	434.19	19.4314
807	434.73	13.42		807	434.73	70.34		807	434.73	19.0788
808	435.27	13.04		808	435.27	70.36		808	435.27	18.5333
809	435.81	12.88		809	435.81	70.47		809	435.81	18.2773
810	436.35	12.99		810	436.35	70.5		810	436.35	18.4255
811	436.89	13.16		811	436.89	70.57		811	436.89	18.6482
812	437.43	13.19		812	437.43	70.66		812	437.43	18.6669
813	437.97	13.48		813	437.97	70.7		813	437.97	19.0665
814	438.51	13.91		814	438.51	70.71		814	438.51	19.6719
815	439.05	14.02		815	439.05	70.77		815	439.05	19.8107
816	439.59	13.96		816	439.59	70.8		816	439.59	19.7175
817	440.13	13.59		817	440.13	70.82		817	440.13	19.1895
818	440.67	12.93		818	440.67	70.85		818	440.67	18.2498
819	441.2	12.39		819	441.2	70.86		819	441.2	17.4852
820	441.74	12		820	441.74	70.91		820	441.74	16.9229
821	442.28	11.92		821	442.28	70.88		821	442.28	16.8172
822	442.82	12.01		822	442.82	70.88		822	442.82	16.9441
823	443.36	12.26		823	443.36	70.94		823	443.36	17.2822
824	443.9	12.73		824	443.9	71.03		824	443.9	17.922
825	444.44	12.77		825	444.44	71.09		825	444.44	17.9631
826	444.98	12.5		826	444.98	71.13		826	444.98	17.5735
827	445.52	12.19		827	445.52	71.15		827	445.52	17.1328
828	446.06	12.07		828	446.06	71.14		828	446.06	16.9665
829	446.6	11.93		829	446.6	71.1		829	446.6	16.7792
830	447.14	11.93		830	447.14	71.08		830	447.14	16.7839
831	447.68	12.36		831	447.68	71.18		831	447.68	17.3644
832	448.22	12.68		832	448.22	71.28		832	448.22	17.789
833	448.76	12.95		833	448.76	71.37		833	448.76	18.1449
834	449.3	13.39		834	449.3	71.47		834	449.3	18.7351
835	449.83	13.48		835	449.83	71.61		835	449.83	18.8242
836	450.37	13.44		836	450.37	71.71		836	450.37	18.7422
837	450.91	13.43		837	450.91	71.76		837	450.91	18.7152
838	451.45	13.37		838	451.45	71.82		838	451.45	18.616
839	451.99	13.32		839	451.99	71.8		839	451.99	18.5515
840	452.53	13.08		840	452.53	71.71		840	452.53	18.2401
841	453.07	12.68		841	453.07	71.73		841	453.07	17.6774
842	453.61	12.44		842	453.61	71.76		842	453.61	17.3356
843	454.15	12.42		843	454.15	71.79		843	454.15	17.3005
844	454.69	12.8		844	454.69	71.82		844	454.69	17.8223
845	455.23	13.26		845	455.23	71.84		845	455.23	18.4577
846	455.77	13.68		846	455.77	71.89		846	455.77	19.0291
847	456.31	14.1		847	456.31	71.99		847	456.31	19.5861
848	456.85	14.7		848	456.85	72.12		848	456.85	20.3827
849	457.39	15.42		849	457.39	72.28		849	457.39	21.3337
850	457.93	15.77		850	457.93	72.42		850	457.93	21.7758
851	458.46	15.62		851	458.46	72.47		851	458.46	21.5537
852	459	15.31		852	459	72.47		852	459	21.126
853	459.54	14.83		853	459.54	72.52		853	459.54	20.4495
854	460.08	13.97		854	460.08	72.67		854	460.08	19.2239
855	460.62	13.6		855	460.62	72.87		855	460.62	18.6634
856	461.16	13.59		856	461.16	72.95		856	461.16	18.6292
857	461.7	13.77		857	461.7	73.06		857	461.7	18.8475
858	462.24	14.45		858	462.24	73.18		858	462.24	19.7458
859	462.78	14.9		859	462.78	73.32		859	462.78	20.3219
860	463.32	14.86		860	463.32	73.37		860	463.32	20.2535
861	463.86	15		861	463.86	73.45		861	463.86	20.4221
862	464.4	14.92		862	464.4	73.55		862	464.4	20.2855
863	464.94	14.64		863	464.94	73.64		863	464.94	19.8805
864	465.48	15.27		864	465.48	73.7		864	465.48	20.7191
865	466.02	16.26		865	466.02	73.83		865	466.02	22.0236
866	466.56	16.32		866	466.56	74		866	466.56	22.0541
867	467.09	15.52		867	467.09	74.03		867	467.09	20.9645
868	467.63	14.61		868	467.63	74.06		868	467.63	19.7272
869	468.17	14.09		869	468.17	74.14		869	468.17	19.0046
870	468.71	14.1		870	468.71	74.22		870	468.71	18.9976
871	469.25	14.21		871	469.25	74.23		871	469.25	19.1432
872	469.79	14.29		872	469.79	74.25		872	469.79	19.2458
873	470.33	14.32		873	470.33	74.28		873	470.33	19.2784
874	470.87	14.39		874	470.87	74.34		874	470.87	19.357
875	471.41	14.62		875	471.41	74.36		875	471.41	19.6611
876	471.95	14.69		876	471.95	74.37		876	471.95	19.7526
877	472.49	14.16		877	472.49	74.42		877	472.49	19.0271
878	473.03	13.61		878	473.03	74.54		878	473.03	18.2587
879	473.57	12.9		879	473.57	74.78		879	473.57	17.2506
880	474.11	12.33		880	474.11	74.87		880	474.11	16.4685
881	474.65	12.74		881	474.65	75.06		881	474.65	16.9731
882	475.18	13.4		882	475.18	75.25		882	475.18	17.8073
883	475.72	13.79		883	475.72	75.29		883	475.72	18.3158
884	476.26	14.32		884	476.26	75.34		884	476.26	19.0072
885	476.8	14.81		885	476.8	75.39		885	476.8	19.6445
886	477.34	15.13		886	477.34	75.46		886	477.34	20.0504
887	477.88	15.58		887	477.88	75.53		887	477.88	20.6276
888	478.42	16.39		888	478.42	75.56		888	478.42	21.6914
889	478.96	17.15		889	478.96	75.57		889	478.96	22.6942
890	479.5	17.86		890	479.5	75.62		890	479.5	23.6181
891	480.04	17.99		891	480.04	75.72		891	480.04	23.7586
892	480.58	17.72		892	480.58	75.78		892	480.58	23.3835
893	481.12	17.41		893	481.12	75.82		893	481.12	22.9623
894	481.66	16.65		894	481.66	75.81		894	481.66	21.9628
895	482.2	15.64		895	482.2	75.8		895	482.2	20.6332
896	482.74	15.09		896	482.74	75.76		896	482.74	19.9182
897	483.28	14.74		897	483.28	75.73		897	483.28	19.4639
898	483.81	15.01		898	483.81	75.72		898	483.81	19.823
899	484.35	15.33		899	484.35	75.76		899	484.35	20.235
900	484.89	15.44		900	484.89	75.84		900	484.89	20.3586
901	485.43	15.23		901	485.43	75.87		901	485.43	20.0738
902	485.97	15.06		902	485.97	75.96		902	485.97	19.8262
903	486.51	15.16		903	486.51	75.98		903	486.51	19.9526
904	487.05	15.26		904	487.05	76.01		904	487.05	20.0763
905	487.59	15.28		905	487.59	76.12		905	487.59	20.0736
906	488.13	15.32		906	488.13	76.19		906	488.13	20.1076
907	488.67	15.1		907	488.67	76.12		907	488.67	19.8371
908	489.21	14.95		908	489.21	76.19		908	489.21	19.622
909	489.75	14.93		909	489.75	76.21		909	489.75	19.5906
910	490.29	14.93		910	490.29	76.23		910	490.29	19.5855
911	490.83	14.81		911	490.83	76.31		911	490.83	19.4077
912	491.37	14.41		912	491.37	76.38		912	491.37	18.8662
913	491.91	13.95		913	491.91	76.64		913	491.91	18.202
914	492.44	13.74		914	492.44	76.89		914	492.44	17.8697
915	492.98	13.48		915	492.98	76.97		915	492.98	17.5133
916	493.52	13.51		916	493.52	77.11		916	493.52	17.5204
917	494.06	13.72		917	494.06	77.22		917	494.06	17.7674
918	494.6	13.86		918	494.6	77.26		918	494.6	17.9394
919	495.14	13.94		919	495.14	77.27		919	495.14	18.0406
920	495.68	13.93		920	495.68	77.46		920	495.68	17.9835
921	496.22	13.59		921	496.22	77.65		921	496.22	17.5016
922	496.76	13.13		922	496.76	77.75		922	496.76	16.8875
923	497.3	12.98		923	497.3	77.88		923	497.3	16.6667
924	497.84	12.86		924	497.84	77.92		924	497.84	16.5041
925	498.38	12.67		925	498.38	77.95		925	498.38	16.254
926	498.92	12.36		926	498.92	77.94		926	498.92	15.8584
927	499.46	12		927	499.46	77.94		927	499.46	15.3965
928	500	11.84		928	500	77.92		928	500	15.1951
929	500.54	11.63		929	500.54	77.91		929	500.54	14.9275
930	501.07	11.71		930	501.07	78.04		930	501.07	15.0051
931	501.61	12.02		931	501.61	78.07		931	501.61	15.3964
932	502.15	12.27		932	502.15	78.05		932	502.15	15.7207
933	502.69	12.75		933	502.69	78.43		933	502.69	16.2565
934	503.23	13.12		934	503.23	78.88		934	503.23	16.6329
935	503.77	13.26		935	503.77	79.1		935	503.77	16.7636
936	504.31	13.51		936	504.31	79.24		936	504.31	17.0495
937	504.85	13.86		937	504.85	79.62		937	504.85	17.4077
938	505.39	14.38		938	505.39	80.19		938	505.39	17.9324
939	505.93	15.14		939	505.93	80.45		939	505.93	18.8191
940	506.47	15.72		940	506.47	80.57		940	506.47	19.511
941	507.01	15.86		941	507.01	80.81		941	507.01	19.6263
942	507.55	15.76		942	507.55	81.02		942	507.55	19.452
943	508.09	15.91		943	508.09	81.2		943	508.09	19.5936
944	508.63	15.89		944	508.63	81.46		944	508.63	19.5065
945	509.17	16.01		945	509.17	81.48		945	509.17	19.649
946	509.7	16.75		946	509.7	81.43		946	509.7	20.5698
947	510.24	17.22		947	510.24	81.42		947	510.24	21.1496
948	510.78	17.39		948	510.78	81.47		948	510.78	21.3453
949	511.32	17.6		949	511.32	81.28		949	511.32	21.6535
950	511.86	17.76		950	511.86	81.18		950	511.86	21.8773
951	512.4	17.75		951	512.4	81.49		951	512.4	21.7818
952	512.94	17.4		952	512.94	81.77		952	512.94	21.2792
953	513.48	17.09		953	513.48	81.95		953	513.48	20.8542
954	514.02	17.06		954	514.02	82.19		954	514.02	20.7568
955	514.56	17.15		955	514.56	82.31		955	514.56	20.8359
956	515.1	17.31		956	515.1	82.39		956	515.1	21.0098
957	515.64	17.79		957	515.64	82.42		957	515.64	21.5846
958	516.18	18.34		958	516.18	82.54		958	516.18	22.2195
959	516.72	18.64		959	516.72	82.73		959	516.72	22.5311
960	517.26	18.54		960	517.26	82.9		960	517.26	22.3643
961	517.8	18.07		961	517.8	83.06		961	517.8	21.7554
962	518.33	17.79		962	518.33	83.17		962	518.33	21.3899
963	518.87	17.9		963	518.87	83.29		963	518.87	21.4912
964	519.41	18.16		964	519.41	83.41		964	519.41	21.772
965	519.95	18.38		965	519.95	83.56		965	519.95	21.9962
966	520.49	18.12		966	520.49	83.85		966	520.49	21.61
967	521.03	17.52		967	521.03	84.07		967	521.03	20.8398
968	521.57	16.95		968	521.57	84.17		968	521.57	20.1378
969	522.11	16.78		969	522.11	84.21		969	522.11	19.9264
970	522.65	16.88		970	522.65	84.21		970	522.65	20.0451
971	523.19	16.88		971	523.19	84.23		971	523.19	20.0404
972	523.73	17.15		972	523.73	84.46		972	523.73	20.3055
973	524.27	17.76		973	524.27	84.73		973	524.27	20.9607
974	524.81	18.58		974	524.81	84.82		974	524.81	21.9052
975	525.35	18.73		975	525.35	84.98		975	525.35	22.0405
976	525.89	18.58		976	525.89	85.13		976	525.89	21.8254
977	526.43	18.64		977	526.43	85.26		977	526.43	21.8625
978	526.96	18.71		978	526.96	85.36		978	526.96	21.9189
979	527.5	18.88		979	527.5	85.49		979	527.5	22.0845
980	528.04	18.97		980	528.04	85.55		980	528.04	22.1742
981	528.58	18.67		981	528.58	85.66		981	528.58	21.7955
982	529.12	18.41		982	529.12	85.74		982	529.12	21.4719
983	529.66	18.21		983	529.66	85.79		983	529.66	21.2263
984	530.2	17.95		984	530.2	85.76		984	530.2	20.9305
985	530.74	17.36		985	530.74	85.8		985	530.74	20.2331
986	531.28	16.9		986	531.28	85.99		986	531.28	19.6534
987	531.82	16.99		987	531.82	86.02		987	531.82	19.7512
988	532.36	17.22		988	532.36	86.1		988	532.36	20
989	532.9	17.29		989	532.9	86.34		989	532.9	20.0255
990	533.44	17.56		990	533.44	86.58		990	533.44	20.2818
991	533.98	18.07		991	533.98	86.71		991	533.98	20.8396
992	534.52	18.28		992	534.52	87.04		992	534.52	21.0018
993	535.06	18.48		993	535.06	87.25		993	535.06	21.1805
994	535.59	18.81		994	535.59	87.3		994	535.59	21.5464
995	536.13	18.75		995	536.13	87.49		995	536.13	21.431
996	536.67	18.39		996	536.67	87.94		996	536.67	20.912
997	537.21	18.71		997	537.21	88.46		997	537.21	21.1508
998	537.75	19.41		998	537.75	88.82		998	537.75	21.8532
999	538.29	19.87		999	538.29	88.94		999	538.29	22.3409
1000	538.83	19.96		1000	538.83	89		1000	538.83	22.427
1001	539.37	19.86		1001	539.37	89.04		1001	539.37	22.3046
1002	539.91	19.83		1002	539.91	89.03		1002	539.91	22.2734
1003	540.45	19.85		1003	540.45	89.11		1003	540.45	22.2758
1004	540.99	19.38		1004	540.99	89.29		1004	540.99	21.7046
1005	541.53	18.53		1005	541.53	89.67		1005	541.53	20.6647
1006	542.07	17.91		1006	542.07	89.84		1006	542.07	19.9354
1007	542.61	17.85		1007	542.61	89.85		1007	542.61	19.8664
1008	543.15	18.11		1008	543.15	90		1008	543.15	20.1222
1009	543.68	18.02		1009	543.68	90.08		1009	543.68	20.0044
1010	544.22	17.69		1010	544.22	90.12		1010	544.22	19.6294
1011	544.76	17.62		1011	544.76	90.15		1011	544.76	19.5452
1012	545.3	17.49		1012	545.3	90.3		1012	545.3	19.3688
1013	545.84	17.4		1013	545.84	90.45		1013	545.84	19.2371
1014	546.38	17.2		1014	546.38	90.61		1014	546.38	18.9825
1015	546.92	17.13		1015	546.92	90.79		1015	546.92	18.8677
1016	547.46	16.83		1016	547.46	90.96		1016	547.46	18.5026
1017	548	16.33		1017	548	91.12		1017	548	17.9214
1018	548.54	16.52		1018	548.54	91.25		1018	548.54	18.1041
1019	549.08	17.05		1019	549.08	91.33		1019	549.08	18.6686
1020	549.62	17.46		1020	549.62	91.36		1020	549.62	19.1112
1021	550.16	18.01		1021	550.16	91.26		1021	550.16	19.7348
1022	550.7	18.1		1022	550.7	91.21		1022	550.7	19.8443
1023	551.24	18.12		1023	551.24	91.4		1023	551.24	19.8249
1024	551.78	17.89		1024	551.78	91.5		1024	551.78	19.5519
1025	552.31	17.28		1025	552.31	91.59		1025	552.31	18.8667
1026	552.85	17.31		1026	552.85	91.78		1026	552.85	18.8603
1027	553.39	18.08		1027	553.39	91.92		1027	553.39	19.6693
1028	553.93	18.73		1028	553.93	91.98		1028	553.93	20.3631
1029	554.47	19.16		1029	554.47	92.03		1029	554.47	20.8193
1030	555.01	19.67		1030	555.01	92.14		1030	555.01	21.3479
1031	555.55	20.41		1031	555.55	92.3		1031	555.55	22.1127
1032	556.09	20.97		1032	556.09	92.55		1032	556.09	22.658
1033	556.63	21.01		1033	556.63	92.64		1033	556.63	22.6792
1034	557.17	20.85		1034	557.17	92.72		1034	557.17	22.4871
1035	557.71	21		1035	557.71	92.92		1035	557.71	22.6001
1036	558.25	21.12		1036	558.25	93.06		1036	558.25	22.695
1037	558.79	21.23		1037	558.79	93.21		1037	558.79	22.7765
1038	559.33	21.04		1038	559.33	93.23		1038	559.33	22.5678
1039	559.87	20.92		1039	559.87	93.2		1039	559.87	22.4464
1040	560.41	21.08		1040	560.41	93.39		1040	560.41	22.572
1041	560.94	21.45		1041	560.94	93.53		1041	560.94	22.9338
1042	561.48	21.47		1042	561.48	93.64		1042	561.48	22.9282
1043	562.02	20.86		1043	562.02	93.78		1043	562.02	22.2435
1044	562.56	20.39		1044	562.56	93.74		1044	562.56	21.7517
1045	563.1	20.16		1045	563.1	93.76		1045	563.1	21.5017
1046	563.64	19.91		1046	563.64	93.8		1046	563.64	21.226
1047	564.18	19.7		1047	564.18	93.89		1047	564.18	20.982
1048	564.72	19.23		1048	564.72	94.03		1048	564.72	20.4509
1049	565.26	18.75		1049	565.26	94.11		1049	565.26	19.9235
1050	565.8	18.42		1050	565.8	94.13		1050	565.8	19.5687
1051	566.34	18.34		1051	566.34	94.08		1051	566.34	19.494
1052	566.88	18.72		1052	566.88	94.16		1052	566.88	19.8811
1053	567.42	19.12		1053	567.42	94.25		1053	567.42	20.2865
1054	567.96	19.53		1054	567.96	94.31		1054	567.96	20.7083
1055	568.5	20.12		1055	568.5	94.45		1055	568.5	21.3023
1056	569.04	20.41		1056	569.04	94.6		1056	569.04	21.5751
1057	569.57	20.25		1057	569.57	94.67		1057	569.57	21.3901
1058	570.11	20.17		1058	570.11	94.85		1058	570.11	21.2652
1059	570.65	20.63		1059	570.65	94.96		1059	570.65	21.7249
1060	571.19	21.74		1060	571.19	95.16		1060	571.19	22.8457
1061	571.73	23.13		1061	571.73	95.46		1061	571.73	24.23
1062	572.27	24.1		1062	572.27	95.66		1062	572.27	25.1934
1063	572.81	24.42		1063	572.81	95.71		1063	572.81	25.5146
1064	573.35	24.22		1064	573.35	95.75		1064	573.35	25.295
1065	573.89	23.76		1065	573.89	95.9		1065	573.89	24.7758
1066	574.43	23.17		1066	574.43	95.99		1066	574.43	24.1379
1067	574.97	22.16		1067	574.97	96.04		1067	574.97	23.0737
1068	575.51	21.34		1068	575.51	96.19		1068	575.51	22.1853
1069	576.05	20.96		1069	576.05	96.3		1069	576.05	21.7653
1070	576.59	20.94		1070	576.59	96.35		1070	576.59	21.7333
1071	577.13	20.97		1071	577.13	96.4		1071	577.13	21.7531
1072	577.67	21.06		1072	577.67	96.45		1072	577.67	21.8351
1073	578.2	21.03		1073	578.2	96.54		1073	578.2	21.7837
1074	578.74	20.79		1074	578.74	96.51		1074	578.74	21.5418
1075	579.28	20.72		1075	579.28	96.46		1075	579.28	21.4804
1076	579.82	20.58		1076	579.82	96.5		1076	579.82	21.3264
1077	580.36	20.42		1077	580.36	96.61		1077	580.36	21.1365
1078	580.9	20.66		1078	580.9	96.76		1078	580.9	21.3518
1079	581.44	20.8		1079	581.44	96.79		1079	581.44	21.4898
1080	581.98	20.76		1080	581.98	96.8		1080	581.98	21.4463
1081	582.52	20.71		1081	582.52	96.88		1081	582.52	21.377
1082	583.06	20.83		1082	583.06	97.07		1082	583.06	21.4587
1083	583.6	20.9		1083	583.6	97.22		1083	583.6	21.4976
1084	584.14	20.76		1084	584.14	97.33		1084	584.14	21.3295
1085	584.68	20.86		1085	584.68	97.39		1085	584.68	21.419
1086	585.22	20.9		1086	585.22	97.53		1086	585.22	21.4293
1087	585.76	20.64		1087	585.76	97.58		1087	585.76	21.1519
1088	586.3	20.15		1088	586.3	97.61		1088	586.3	20.6434
1089	586.83	19.23		1089	586.83	97.69		1089	586.83	19.6847
1090	587.37	18.56		1090	587.37	97.75		1090	587.37	18.9872
1091	587.91	17.93		1091	587.91	97.78		1091	587.91	18.3371
1092	588.45	17.76		1092	588.45	97.81		1092	588.45	18.1577
1093	588.99	17.73		1093	588.99	97.85		1093	588.99	18.1196
1094	589.53	17.88		1094	589.53	98.05		1094	589.53	18.2356
1095	590.07	18.41		1095	590.07	98.16		1095	590.07	18.7551
1096	590.61	18.67		1096	590.61	98.38		1096	590.61	18.9774
1097	591.15	18.45		1097	591.15	98.71		1097	591.15	18.6911
1098	591.69	18.14		1098	591.69	98.91		1098	591.69	18.3399
1099	592.23	18.47		1099	592.23	98.97		1099	592.23	18.6622
1100	592.77	19.4		1100	592.77	99.06		1100	592.77	19.5841
1101	593.31	20.16		1101	593.31	99.19		1101	593.31	20.3246
1102	593.85	20.31		1102	593.85	99.32		1102	593.85	20.4491
1103	594.39	20.32		1103	594.39	99.43		1103	594.39	20.4365
1104	594.93	19.73		1104	594.93	99.51		1104	594.93	19.8272
1105	595.46	18.33		1105	595.46	99.62		1105	595.46	18.3999
1106	596	17.24		1106	596	99.84		1106	596	17.2676
1107	596.54	16.58		1107	596.54	100.1		1107	596.54	16.5634
1108	597.08	16.15		1108	597.08	100.26		1108	597.08	16.1081
1109	597.62	15.88		1109	597.62	100.29		1109	597.62	15.8341
1110	598.16	16.07		1110	598.16	100.37		1110	598.16	16.0108
1111	598.7	16.64		1111	598.7	100.55		1111	598.7	16.549
1112	599.24	17.81		1112	599.24	100.55		1112	599.24	17.7126
1113	599.78	19.14		1113	599.78	100.61		1113	599.78	19.024
1114	600.32	19.32		1114	600.32	100.75		1114	600.32	19.1762
1115	600.86	18.77		1115	600.86	100.82		1115	600.86	18.6173
1116	601.4	18.43		1116	601.4	100.93		1116	601.4	18.2602
1117	601.94	18.25		1117	601.94	100.92		1117	601.94	18.0836
1118	602.48	18.12		1118	602.48	100.88		1118	602.48	17.9619
1119	603.02	18		1119	603.02	101.04		1119	603.02	17.8147
1120	603.56	18.02		1120	603.56	101.6		1120	603.56	17.7362
1121	604.09	18.26		1121	604.09	101.82		1121	604.09	17.9336
1122	604.63	18.72		1122	604.63	102.03		1122	604.63	18.3475
1123	605.17	19.05		1123	605.17	102.26		1123	605.17	18.629
1124	605.71	19.23		1124	605.71	102.41		1124	605.71	18.7775
1125	606.25	19.33		1125	606.25	102.52		1125	606.25	18.8549
1126	606.79	19.26		1126	606.79	102.72		1126	606.79	18.75
1127	607.33	19.12		1127	607.33	102.84		1127	607.33	18.592
1128	607.87	19.15		1128	607.87	102.89		1128	607.87	18.6121
1129	608.41	18.76		1129	608.41	102.95		1129	608.41	18.2224
1130	608.95	18.01		1130	608.95	103.51		1130	608.95	17.3993
1131	609.49	17.54		1131	609.49	103.9		1131	609.49	16.8816
1132	610.03	17.04		1132	610.03	104.11		1132	610.03	16.3673
1133	610.57	16.64		1133	610.57	104.25		1133	610.57	15.9616
1134	611.11	16.61		1134	611.11	104.31		1134	611.11	15.9237
1135	611.65	16.24		1135	611.65	104.52		1135	611.65	15.5377
1136	612.18	15.9		1136	612.18	104.68		1136	612.18	15.1891
1137	612.72	16.16		1137	612.72	104.69		1137	612.72	15.436
1138	613.26	16.48		1138	613.26	104.82		1138	613.26	15.7222
1139	613.8	16.97		1139	613.8	105.1		1139	613.8	16.1465
1140	614.34	17.51		1140	614.34	105.52		1140	614.34	16.594
1141	614.88	18.26		1141	614.88	105.73		1141	614.88	17.2704
1142	615.42	18.91		1142	615.42	105.95		1142	615.42	17.848
1143	615.96	18.97		1143	615.96	106.21		1143	615.96	17.8608
1144	616.5	18.73		1144	616.5	106.31		1144	616.5	17.6183
1145	617.04	18.24		1145	617.04	106.58		1145	617.04	17.1139
1146	617.58	17.38		1146	617.58	106.8		1146	617.58	16.2734
1147	618.12	16.9		1147	618.12	106.94		1147	618.12	15.8033
1148	618.66	16.54		1148	618.66	107.01		1148	618.66	15.4565
1149	619.2	16.08		1149	619.2	107.12		1149	619.2	15.0112
1150	619.74	16.25		1150	619.74	107.18		1150	619.74	15.1614
1151	620.28	16.64		1151	620.28	107.34		1151	620.28	15.5021
1152	620.81	17.27		1152	620.81	107.53		1152	620.81	16.0606
1153	621.35	17.94		1153	621.35	107.65		1153	621.35	16.6651
1154	621.89	18.5		1154	621.89	107.8		1154	621.89	17.1614
1155	622.43	18.62		1155	622.43	108.01		1155	622.43	17.2391
1156	622.97	18.18		1156	622.97	108.14		1156	622.97	16.8115
1157	623.51	17.24		1157	623.51	108.46		1157	623.51	15.8953
1158	624.05	16.36		1158	624.05	108.53		1158	624.05	15.0742
1159	624.59	16.11		1159	624.59	108.53		1159	624.59	14.8438
1160	625.13	15.96		1160	625.13	108.48		1160	625.13	14.7124
1161	625.67	15.8		1161	625.67	108.51		1161	625.67	14.5609
1162	626.21	16.22		1162	626.21	108.52		1162	626.21	14.9466
1163	626.75	16.91		1163	626.75	108.41		1163	626.75	15.5982
1164	627.29	17.51		1164	627.29	108.25		1164	627.29	16.1755
1165	627.83	18.35		1165	627.83	108.19		1165	627.83	16.9609
1166	628.37	18.69		1166	628.37	108.13		1166	628.37	17.2847
1167	628.91	18.86		1167	628.91	108.16		1167	628.91	17.4371
1168	629.44	18.6		1168	629.44	108.28		1168	629.44	17.1777
1169	629.98	18.07		1169	629.98	108.44		1169	629.98	16.6636
1170	630.52	17.38		1170	630.52	108.56		1170	630.52	16.0096
1171	631.06	16.67		1171	631.06	108.7		1171	631.06	15.3358
1172	631.6	16.22		1172	631.6	108.9		1172	631.6	14.8944
1173	632.14	16.41		1173	632.14	109.03		1173	632.14	15.0509
1174	632.68	16.98		1174	632.68	109.16		1174	632.68	15.5551
1175	633.22	17.27		1175	633.22	109.25		1175	633.22	15.8078
1176	633.76	17.02		1176	633.76	109.55		1176	633.76	15.5363
1177	634.3	16.52		1177	634.3	109.62		1177	634.3	15.0702
1178	634.84	15.86		1178	634.84	109.58		1178	634.84	14.4734
1179	635.38	14.99		1179	635.38	109.64		1179	635.38	13.672
1180	635.92	14.1		1180	635.92	109.78		1180	635.92	12.8439
1181	636.46	13.52		1181	636.46	109.88		1181	636.46	12.3043
1182	637	13.2		1182	637	109.98		1182	637	12.0022
1183	637.54	13.08		1183	637.54	110.16		1183	637.54	11.8736
1184	638.07	13.08		1184	638.07	110.1		1184	638.07	11.8801
1185	638.61	12.81		1185	638.61	110.16		1185	638.61	11.6285
1186	639.15	12.28		1186	639.15	110.12		1186	639.15	11.1515
1187	639.69	12.3		1187	639.69	110		1187	639.69	11.1818
1188	640.23	13.11		1188	640.23	110.09		1188	640.23	11.9084
1189	640.77	13.79		1189	640.77	110.15		1189	640.77	12.5193
1190	641.31	14.33		1190	641.31	110.34		1190	641.31	12.9871
1191	641.85	14.95		1191	641.85	110.54		1191	641.85	13.5245
1192	642.39	15.72		1192	642.39	110.68		1192	642.39	14.2031
1193	642.93	16.12		1193	642.93	110.77		1193	642.93	14.5527
1194	643.47	16.02		1194	643.47	110.77		1194	643.47	14.4624
1195	644.01	15.79		1195	644.01	110.83		1195	644.01	14.247
1196	644.55	16.06		1196	644.55	110.84		1196	644.55	14.4894
1197	645.09	16.23		1197	645.09	111.2		1197	645.09	14.5953
1198	645.63	16.13		1198	645.63	111.75		1198	645.63	14.434
1199	646.17	16.1		1199	646.17	112.18		1199	646.17	14.3519
1200	646.7	16.69		1200	646.7	112.34		1200	646.7	14.8567
1201	647.24	17.43		1201	647.24	112.42		1201	647.24	15.5044
1202	647.78	17.69		1202	647.78	112.52		1202	647.78	15.7216
1203	648.32	17.72		1203	648.32	112.65		1203	648.32	15.7301
1204	648.86	17.41		1204	648.86	112.71		1204	648.86	15.4467
1205	649.4	17.23		1205	649.4	112.73		1205	649.4	15.2843
1206	649.94	17.45		1206	649.94	112.81		1206	649.94	15.4685
1207	650.48	17.56		1207	650.48	112.88		1207	650.48	15.5563
1208	651.02	17.67		1208	651.02	112.93		1208	651.02	15.6469
1209	651.56	17.52		1209	651.56	113.04		1209	651.56	15.4989
1210	652.1	16.91		1210	652.1	113.03		1210	652.1	14.9606
1211	652.64	16.26		1211	652.64	113.01		1211	652.64	14.3881
1212	653.18	15.74		1212	653.18	113.01		1212	653.18	13.928
1213	653.72	15.15		1213	653.72	113.08		1213	653.72	13.3976
1214	654.26	14.48		1214	654.26	113.15		1214	654.26	12.7972
1215	654.8	13.81		1215	654.8	113.23		1215	654.8	12.1964
1216	655.33	13.29		1216	655.33	113.27		1216	655.33	11.733
1217	655.87	13.37		1217	655.87	113.23		1217	655.87	11.8078
1218	656.41	13.59		1218	656.41	113.3		1218	656.41	11.9947
1219	656.95	14.04		1219	656.95	113.37		1219	656.95	12.3842
1220	657.49	14.91		1220	657.49	113.42		1220	657.49	13.1458
1221	658.03	15.63		1221	658.03	113.43		1221	658.03	13.7794
1222	658.57	16.25		1222	658.57	113.46		1222	658.57	14.3222
1223	659.11	16.86		1223	659.11	113.52		1223	659.11	14.852
1224	659.65	17.12		1224	659.65	113.57		1224	659.65	15.0744
1225	660.19	17.29		1225	660.19	113.55		1225	660.19	15.2268
1226	660.73	17.52		1226	660.73	113.64		1226	660.73	15.4171
1227	661.27	17.39		1227	661.27	113.75		1227	661.27	15.2879
1228	661.81	17.04		1228	661.81	113.84		1228	661.81	14.9684
1229	662.35	17.09		1229	662.35	113.91		1229	662.35	15.0031
1230	662.89	17.1		1230	662.89	113.99		1230	662.89	15.0013
1231	663.43	16.77		1231	663.43	114.08		1231	663.43	14.7002
1232	663.96	16.58		1232	663.96	114.18		1232	663.96	14.5209
1233	664.5	16.58		1233	664.5	114.27		1233	664.5	14.5095
1234	665.04	16.4		1234	665.04	114.31		1234	665.04	14.347
1235	665.58	16.02		1235	665.58	114.32		1235	665.58	14.0133
1236	666.12	15.79		1236	666.12	114.41		1236	666.12	13.8012
1237	666.66	16.39		1237	666.66	114.44		1237	666.66	14.3219
1238	667.2	17.23		1238	667.2	114.54		1238	667.2	15.0428
1239	667.74	17.43		1239	667.74	114.56		1239	667.74	15.2147
1240	668.28	17.44		1240	668.28	114.56		1240	668.28	15.2235
1241	668.82	17.26		1241	668.82	114.56		1241	668.82	15.0663
1242	669.36	17.35		1242	669.36	114.63		1242	669.36	15.1357
1243	669.9	17.6		1243	669.9	114.72		1243	669.9	15.3417
1244	670.44	17.3		1244	670.44	114.78		1244	670.44	15.0723
1245	670.98	17.15		1245	670.98	114.76		1245	670.98	14.9442
1246	671.52	17.07		1246	671.52	114.74		1246	671.52	14.8771
1247	672.05	16.99		1247	672.05	114.83		1247	672.05	14.7958
1248	672.59	17.33		1248	672.59	115.02		1248	672.59	15.0669
1249	673.13	17.63		1249	673.13	114.93		1249	673.13	15.3398
1250	673.67	17.66		1250	673.67	114.92		1250	673.67	15.3672
1251	674.21	17.48		1251	674.21	115.06		1251	674.21	15.1921
1252	674.75	17.19		1252	674.75	115.1		1252	674.75	14.9348
1253	675.29	16.8		1253	675.29	115.12		1253	675.29	14.5935
1254	675.83	16.26		1254	675.83	115.17		1254	675.83	14.1183
1255	676.37	15.87		1255	676.37	115.19		1255	676.37	13.7772
1256	676.91	15.71		1256	676.91	115.3		1256	676.91	13.6253
1257	677.45	15.65		1257	677.45	115.4		1257	677.45	13.5615
1258	677.99	15.91		1258	677.99	115.45		1258	677.99	13.7809
1259	678.53	16.34		1259	678.53	115.59		1259	678.53	14.1362
1260	679.07	16.49		1260	679.07	115.63		1260	679.07	14.261
1261	679.61	16.32		1261	679.61	115.72		1261	679.61	14.103
1262	680.15	15.84		1262	680.15	115.77		1262	680.15	13.6823
1263	680.68	15.31		1263	680.68	115.8		1263	680.68	13.2211
1264	681.22	14.75		1264	681.22	115.78		1264	681.22	12.7397
1265	681.76	14.46		1265	681.76	115.79		1265	681.76	12.4881
1266	682.3	14.51		1266	682.3	115.89		1266	682.3	12.5205
1267	682.84	15.11		1267	682.84	115.99		1267	682.84	13.027
1268	683.38	15.96		1268	683.38	116.06		1268	683.38	13.7515
1269	683.92	17.06		1269	683.92	116.11		1269	683.92	14.693
1270	684.46	17.77		1270	684.46	116.17		1270	684.46	15.2965
1271	685	17.98		1271	685	116.28		1271	685	15.4627
1272	685.54	17.97		1272	685.54	116.35		1272	685.54	15.4448
1273	686.08	17.41		1273	686.08	116.35		1273	686.08	14.9635
1274	686.62	16.28		1274	686.62	116.51		1274	686.62	13.973
1275	687.16	15.45		1275	687.16	116.73		1275	687.16	13.2357
1276	687.7	15.3		1276	687.7	116.87		1276	687.7	13.0915
1277	688.24	15.38		1277	688.24	116.95		1277	688.24	13.1509
1278	688.78	15.78		1278	688.78	117.02		1278	688.78	13.4849
1279	689.31	16.25		1279	689.31	117.07		1279	689.31	13.8806
1280	689.85	15.82		1280	689.85	117.16		1280	689.85	13.5029
1281	690.39	15.39		1281	690.39	117.23		1281	690.39	13.128
1282	690.93	15.2		1282	690.93	117.23		1282	690.93	12.966
1283	691.47	15.48		1283	691.47	117.3		1283	691.47	13.1969
1284	692.01	15.77		1284	692.01	117.42		1284	692.01	13.4304
1285	692.55	15.36		1285	692.55	117.49		1285	692.55	13.0735
1286	693.09	14.86		1286	693.09	117.55		1286	693.09	12.6414
1287	693.63	14.82		1287	693.63	117.51		1287	693.63	12.6117
1288	694.17	14.77		1288	694.17	117.55		1288	694.17	12.5649
1289	694.71	14.34		1289	694.71	117.63		1289	694.71	12.1908
1290	695.25	13.84		1290	695.25	117.64		1290	695.25	11.7647
1291	695.79	13.22		1291	695.79	117.69		1291	695.79	11.2329
1292	696.33	12.51		1292	696.33	117.7		1292	696.33	10.6287
1293	696.87	12.05		1293	696.87	117.72		1293	696.87	10.2362
1294	697.41	11.95		1294	697.41	117.74		1294	697.41	10.1495
1295	697.94	12.39		1295	697.94	117.77		1295	697.94	10.5205
1296	698.48	12.95		1296	698.48	117.79		1296	698.48	10.9941
1297	699.02	13.34		1297	699.02	117.85		1297	699.02	11.3195
1298	699.56	13.39		1298	699.56	117.96		1298	699.56	11.3513
1299	700.1	13.19		1299	700.1	118.05		1299	700.1	11.1732
1300	700.64	13.25		1300	700.64	118.21		1300	700.64	11.2089
1301	701.18	13.56		1301	701.18	118.38		1301	701.18	11.4546
1302	701.72	13.89		1302	701.72	118.46		1302	701.72	11.7255
1303	702.26	13.79		1303	702.26	118.55		1303	702.26	11.6322
1304	702.8	13.38		1304	702.8	118.64		1304	702.8	11.2778
1305	703.34	12.83		1305	703.34	118.72		1305	703.34	10.8069
1306	703.88	12.24		1306	703.88	118.74		1306	703.88	10.3082
1307	704.42	11.55		1307	704.42	118.76		1307	704.42	9.7255
1308	704.96	10.83		1308	704.96	118.84		1308	704.96	9.11309
1309	705.5	10.33		1309	705.5	118.86		1309	705.5	8.6909
1310	706.04	10.09		1310	706.04	118.75		1310	706.04	8.49684
1311	706.57	10.13		1311	706.57	118.64		1311	706.57	8.53844
1312	707.11	10.18		1312	707.11	118.56		1312	707.11	8.58637
1313	707.65	10.14		1313	707.65	118.56		1313	707.65	8.55263
1314	708.19	10.23		1314	708.19	118.45		1314	708.19	8.63656
1315	708.73	10.4		1315	708.73	118.29		1315	708.73	8.79195
1316	709.27	10.63		1316	709.27	118.33		1316	709.27	8.98335
1317	709.81	10.69		1317	709.81	118.54		1317	709.81	9.01805
1318	710.35	10.61		1318	710.35	118.51		1318	710.35	8.95283
1319	710.89	10.52		1319	710.89	118.49		1319	710.89	8.87839
1320	711.43	10.48		1320	711.43	118.39		1320	711.43	8.8521
1321	711.97	10.49		1321	711.97	118.41		1321	711.97	8.85905
1322	712.51	10.99		1322	712.51	118.46		1322	712.51	9.27739
1323	713.05	11.69		1323	713.05	118.57		1323	713.05	9.85915
1324	713.59	11.88		1324	713.59	118.69		1324	713.59	10.0093
1325	714.13	12.02		1325	714.13	118.84		1325	714.13	10.1144
1326	714.67	12.26		1326	714.67	118.93		1326	714.67	10.3086
1327	715.2	12.15		1327	715.2	118.94		1327	715.2	10.2152
1328	715.74	11.94		1328	715.74	119.06		1328	715.74	10.0286
1329	716.28	11.85		1329	716.28	119.27		1329	716.28	9.93544
1330	716.82	11.71		1330	716.82	119.45		1330	716.82	9.80326
1331	717.36	11.71		1331	717.36	119.45		1331	717.36	9.80326
1332	717.9	11.98		1332	717.9	119.56		1332	717.9	10.0201
1333	718.44	11.91		1333	718.44	119.67		1333	718.44	9.95237
1334	718.98	11.6		1334	718.98	119.94		1334	718.98	9.6715
1335	719.52	11.35		1335	719.52	120.19		1335	719.52	9.44338
1336	720.06	11.23		1336	720.06	120.3		1336	720.06	9.335
1337	720.6	11.01		1337	720.6	120.38		1337	720.6	9.14604
1338	721.14	10.87		1338	721.14	120.53		1338	721.14	9.0185
1339	721.68	11.13		1339	721.68	120.53		1339	721.68	9.23422
1340	722.22	11.69		1340	722.22	120.58		1340	722.22	9.69481
1341	722.76	11.91		1341	722.76	120.77		1341	722.76	9.86172
1342	723.3	11.95		1342	723.3	121		1342	723.3	9.87603
1343	723.83	11.85		1343	723.83	121.11		1343	723.83	9.78449
1344	724.37	11.29		1344	724.37	121.18		1344	724.37	9.31672
1345	724.91	10.93		1345	724.91	121.08		1345	724.91	9.02709
1346	725.45	10.59		1346	725.45	121.06		1346	725.45	8.74773
1347	725.99	10.36		1347	725.99	121.21		1347	725.99	8.54715
1348	726.53	10.32		1348	726.53	121.23		1348	726.53	8.51274
1349	727.07	10.63		1349	727.07	121.26		1349	727.07	8.76629
1350	727.61	10.86		1350	727.61	121.33		1350	727.61	8.9508
1351	728.15	10.94		1351	728.15	121.44		1351	728.15	9.00856
1352	728.69	11.03		1352	728.69	121.6		1352	728.69	9.07072
1353	729.23	10.79		1353	729.23	121.75		1353	729.23	8.86242
1354	729.77	10.36		1354	729.77	121.87		1354	729.77	8.50086
1355	730.31	10.4		1355	730.31	121.95		1355	730.31	8.52809
1356	730.85	10.76		1356	730.85	121.99		1356	730.85	8.8204
1357	731.39	11.02		1357	731.39	122.02		1357	731.39	9.03131
1358	731.93	11.25		1358	731.93	122.11		1358	731.93	9.213
1359	732.46	11.74		1359	732.46	122.16		1359	732.46	9.61035
1360	733	12.19		1360	733	122.27		1360	733	9.96974
1361	733.54	12.48		1361	733.54	122.41		1361	733.54	10.1952
1362	734.08	12.65		1362	734.08	122.63		1362	734.08	10.3156
1363	734.62	12.65		1363	734.62	122.79		1363	734.62	10.3021
1364	735.16	12.38		1364	735.16	122.9		1364	735.16	10.0732
1365	735.7	12.04		1365	735.7	122.95		1365	735.7	9.7926
1366	736.24	11.79		1366	736.24	123.13		1366	736.24	9.57525
1367	736.78	11.62		1367	736.78	123.37		1367	736.78	9.41882
1368	737.32	11.57		1368	737.32	123.42		1368	737.32	9.37449
1369	737.86	11.41		1369	737.86	123.45		1369	737.86	9.24261
1370	738.4	11.25		1370	738.4	123.54		1370	738.4	9.10636
1371	738.94	11.3		1371	738.94	123.71		1371	738.94	9.13427
1372	739.48	11.44		1372	739.48	123.74		1372	739.48	9.24519
1373	740.02	11.42		1373	740.02	123.74		1373	740.02	9.22903
1374	740.55	11.27		1374	740.55	123.81		1374	740.55	9.10266
1375	741.09	11.19		1375	741.09	124.01		1375	741.09	9.02347
1376	741.63	10.8		1376	741.63	124.19		1376	741.63	8.69635
1377	742.17	10.37		1377	742.17	124.26		1377	742.17	8.3454
1378	742.71	9.94		1378	742.71	124.35		1378	742.71	7.99357
1379	743.25	9.59		1379	743.25	124.42		1379	743.25	7.70776
1380	743.79	9.44		1380	743.79	124.42		1380	743.79	7.5872
1381	744.33	9.45		1381	744.33	124.49		1381	744.33	7.59097
1382	744.87	9.61		1382	744.87	124.62		1382	744.87	7.71144
1383	745.41	9.98		1383	745.41	124.75		1383	745.41	8
1384	745.95	10.44		1384	745.95	124.77		1384	745.95	8.3674
1385	746.49	10.81		1385	746.49	124.83		1385	746.49	8.65978
1386	747.03	11.24		1386	747.03	124.95		1386	747.03	8.9956
1387	747.57	11.47		1387	747.57	125.06		1387	747.57	9.1716
1388	748.11	11.26		1388	748.11	125.11		1388	748.11	9.00008
1389	748.65	10.91		1389	748.65	125.06		1389	748.65	8.72381
1390	749.18	10.59		1390	749.18	125.18		1390	749.18	8.45982
1391	749.72	10.44		1391	749.72	125.27		1391	749.72	8.334
1392	750.26	10.03		1392	750.26	125.32		1392	750.26	8.00351
1393	750.8	9.55		1393	750.8	125.35		1393	750.8	7.61867
1394	751.34	8.86		1394	751.34	125.42		1394	751.34	7.06426
1395	751.88	8.13		1395	751.88	125.5		1395	751.88	6.47809
1396	752.42	7.85		1396	752.42	125.52		1396	752.42	6.25398
1397	752.96	7.83		1397	752.96	125.52		1397	752.96	6.23805
1398	753.5	7.8		1398	753.5	125.57		1398	753.5	6.21167
1399	754.04	7.65		1399	754.04	125.64		1399	754.04	6.08883
1400	754.58	7.52		1400	754.58	125.63		1400	754.58	5.98583
1401	755.12	7.47		1401	755.12	125.78		1401	755.12	5.93894
1402	755.66	7.31		1402	755.66	125.93		1402	755.66	5.80481
1403	756.2	7.52		1403	756.2	125.95		1403	756.2	5.97062
1404	756.74	7.89		1404	756.74	126.02		1404	756.74	6.26091
1405	757.28	8		1405	757.28	126.13		1405	757.28	6.34266
1406	757.81	8.22		1406	757.81	126.16		1406	757.81	6.51554
1407	758.35	8.51		1407	758.35	126.27		1407	758.35	6.73953
1408	758.89	8.94		1408	758.89	126.36		1408	758.89	7.07502
1409	759.43	9.42		1409	759.43	126.5		1409	759.43	7.44664
1410	759.97	9.39		1410	759.97	126.61		1410	759.97	7.41648
1411	760.51	9.34		1411	760.51	126.69		1411	760.51	7.37233
1412	761.05	9.42		1412	761.05	126.8		1412	761.05	7.42902
1413	761.59	9.58		1413	761.59	126.9		1413	761.59	7.54925
1414	762.13	9.86		1414	762.13	126.97		1414	762.13	7.76561
1415	762.67	10.27		1415	762.67	127.07		1415	762.67	8.08216
1416	763.21	10.51		1416	763.21	127.09		1416	763.21	8.26973
1417	763.75	10.78		1417	763.75	127.1		1417	763.75	8.48151
1418	764.29	11		1418	764.29	127.17		1418	764.29	8.64984
1419	764.83	11.02		1419	764.83	127.14		1419	764.83	8.66761
1420	765.37	10.78		1420	765.37	127.14		1420	765.37	8.47884
1421	765.91	10.65		1421	765.91	127.23		1421	765.91	8.37067
1422	766.44	10.76		1422	766.44	127.27		1422	766.44	8.45447
1423	766.98	10.65		1423	766.98	127.29		1423	766.98	8.36672
1424	767.52	10.37		1424	767.52	127.36		1424	767.52	8.14227
1425	768.06	9.67		1425	768.06	127.36		1425	768.06	7.59265
1426	768.6	9.07		1426	768.6	127.33		1426	768.6	7.12322
1427	769.14	8.75		1427	769.14	127.35		1427	769.14	6.87083
1428	769.68	8.85		1428	769.68	127.44		1428	769.68	6.94444
1429	770.22	8.77		1429	770.22	127.84		1429	770.22	6.86014
1430	770.76	8.66		1430	770.76	128.04		1430	770.76	6.76351
1431	771.3	8.87		1431	771.3	128.12		1431	771.3	6.9232
1432	771.84	8.89		1432	771.84	128.18		1432	771.84	6.93556
1433	772.38	8.8		1433	772.38	128.28		1433	772.38	6.85999
1434	772.92	8.41		1434	772.92	128.34		1434	772.92	6.55291
1435	773.46	8.06		1435	773.46	128.34		1435	773.46	6.28019
1436	774	7.63		1436	774	128.37		1436	774	5.94376
1437	774.54	7.04		1437	774.54	128.37		1437	774.54	5.48415
1438	775.07	6.77		1438	775.07	128.38		1438	775.07	5.27341
1439	775.61	6.86		1439	775.61	128.38		1439	775.61	5.34351
1440	776.15	6.66		1440	776.15	128.22		1440	776.15	5.1942
1441	776.69	6.68		1441	776.69	128.19		1441	776.69	5.21101
1442	777.23	6.87		1442	777.23	128.24		1442	777.23	5.35714
1443	777.77	6.99		1443	777.77	128.23		1443	777.77	5.45114
1444	778.31	6.99		1444	778.31	128.19		1444	778.31	5.45284
1445	778.85	7		1445	778.85	128.22		1445	778.85	5.45937
1446	779.39	7.32		1446	779.39	128.29		1446	779.39	5.70582
1447	779.93	7.81		1447	779.93	128.4		1447	779.93	6.08255
1448	780.47	8.16		1448	780.47	128.55		1448	780.47	6.34772
1449	781.01	8.69		1449	781.01	128.7		1449	781.01	6.75214
1450	781.55	9.26		1450	781.55	128.8		1450	781.55	7.18944
1451	782.09	9.64		1451	782.09	128.91		1451	782.09	7.47809
1452	782.63	9.59		1452	782.63	128.95		1452	782.63	7.43699
1453	783.17	9.65		1453	783.17	128.96		1453	783.17	7.48294
1454	783.7	10.12		1454	783.7	129.01		1454	783.7	7.84435
1455	784.24	10.47		1455	784.24	129.04		1455	784.24	8.11376
1456	784.78	10.19		1456	784.78	129.02		1456	784.78	7.898
1457	785.32	9.5		1457	785.32	129.04		1457	785.32	7.36206
1458	785.86	8.68		1458	785.86	129.03		1458	785.86	6.72712
1459	786.4	8.06		1459	786.4	128.98		1459	786.4	6.24903
1460	786.94	7.93		1460	786.94	129.01		1460	786.94	6.14681
1461	787.48	8.01		1461	787.48	129.04		1461	787.48	6.20738
1462	788.02	7.82		1462	788.02	129.11		1462	788.02	6.05685
1463	788.56	7.43		1463	788.56	129.14		1463	788.56	5.75345
1464	789.1	7.31		1464	789.1	129.17		1464	789.1	5.65921
1465	789.64	7.66		1465	789.64	129.23		1465	789.64	5.92742
1466	790.18	7.97		1466	790.18	129.25		1466	790.18	6.16634
1467	790.72	7.93		1467	790.72	129.39		1467	790.72	6.12876
1468	791.26	7.95		1468	791.26	129.43		1468	791.26	6.14232
1469	791.8	8.24		1469	791.8	129.39		1469	791.8	6.36834
1470	792.33	8.52		1470	792.33	129.41		1470	792.33	6.58373
1471	792.87	8.47		1471	792.87	129.35		1471	792.87	6.54813
1472	793.41	8.21		1472	793.41	129.37		1472	793.41	6.34614
1473	793.95	8.05		1473	793.95	129.52		1473	793.95	6.21526
1474	794.49	8.21		1474	794.49	129.47		1474	794.49	6.34124
1475	795.03	8.83		1475	795.03	129.49		1475	795.03	6.81906
1476	795.57	9.42		1476	795.57	129.55		1476	795.57	7.27132
1477	796.11	9.78		1477	796.11	129.51		1477	796.11	7.55154
1478	796.65	10.03		1478	796.65	129.47		1478	796.65	7.74697
1479	797.19	10		1479	797.19	129.39		1479	797.19	7.72857
1480	797.73	9.68		1480	797.73	129.3		1480	797.73	7.48647
1481	798.27	9.37		1481	798.27	129.47		1481	798.27	7.2372
1482	798.81	9.15		1482	798.81	129.57		1482	798.81	7.06182
1483	799.35	9.18		1483	799.35	129.53		1483	799.35	7.08716
1484	799.89	9.12		1484	799.89	129.42		1484	799.89	7.04682
1485	800.43	8.94		1485	800.43	129.34		1485	800.43	6.91201
1486	800.96	8.82		1486	800.96	129.46		1486	800.96	6.81292
1487	801.5	8.55		1487	801.5	129.55		1487	801.5	6.59977
1488	802.04	8.2		1488	802.04	129.62		1488	802.04	6.32618
1489	802.58	8.09		1489	802.58	129.68		1489	802.58	6.23843
1490	803.12	7.94		1490	803.12	129.7		1490	803.12	6.12182
1491	803.66	7.89		1491	803.66	129.79		1491	803.66	6.07905
1492	804.2	7.92		1492	804.2	129.92		1492	804.2	6.09606
1493	804.74	7.99		1493	804.74	129.95		1493	804.74	6.14852
1494	805.28	8.3		1494	805.28	129.94		1494	805.28	6.38756
1495	805.82	8.35		1495	805.82	130.02		1495	805.82	6.42209
1496	806.36	8.16		1496	806.36	129.96		1496	806.36	6.27886
1497	806.9	7.88		1497	806.9	129.91		1497	806.9	6.06574
1498	807.44	7.54		1498	807.44	130.06		1498	807.44	5.79732
1499	807.98	7.23		1499	807.98	130.15		1499	807.98	5.55513
1500	808.52	7.12		1500	808.52	130.09		1500	808.52	5.47313
1501	809.05	7.38		1501	809.05	130.13		1501	809.05	5.67125
1502	809.59	7.65		1502	809.59	130.22		1502	809.59	5.87467
1503	810.13	7.72		1503	810.13	130.45		1503	810.13	5.91798
1504	810.67	7.72		1504	810.67	130.48		1504	810.67	5.91662
1505	811.21	7.72		1505	811.21	130.42		1505	811.21	5.91934
1506	811.75	7.86		1506	811.75	130.41		1506	811.75	6.02715
1507	812.29	8.02		1507	812.29	130.38		1507	812.29	6.15125
1508	812.83	8.17		1508	812.83	130.33		1508	812.83	6.2687
1509	813.37	8.4		1509	813.37	130.39		1509	813.37	6.44221
1510	813.91	9		1510	813.91	130.38		1510	813.91	6.9029
1511	814.45	9.4		1511	814.45	130.38		1511	814.45	7.20969
1512	814.99	9.49		1512	814.99	130.4		1512	814.99	7.27761
1513	815.53	9.5		1513	815.53	130.4		1513	815.53	7.28528
1514	816.07	9.41		1514	816.07	130.42		1514	816.07	7.21515
1515	816.61	9.27		1515	816.61	130.4		1515	816.61	7.1089
1516	817.15	8.98		1516	817.15	130.46		1516	817.15	6.88334
1517	817.68	8.9		1517	817.68	130.62		1517	817.68	6.81366
1518	818.22	8.76		1518	818.22	130.71		1518	818.22	6.70186
1519	818.76	8.77		1519	818.76	130.71		1519	818.76	6.70951
1520	819.3	8.92		1520	819.3	130.83		1520	819.3	6.81801
1521	819.84	9.12		1521	819.84	130.93		1521	819.84	6.96555
1522	820.38	8.99		1522	820.38	131.15		1522	820.38	6.85475
1523	820.92	8.6		1523	820.92	131.24		1523	820.92	6.55288
1524	821.46	8.46		1524	821.46	131.33		1524	821.46	6.44179
1525	822	8.41		1525	822	131.37		1525	822	6.40177
1526	822.54	8.19		1526	822.54	131.41		1526	822.54	6.2324
1527	823.08	8.15		1527	823.08	131.42		1527	823.08	6.20149
1528	823.62	7.97		1528	823.62	131.42		1528	823.62	6.06453
1529	824.16	7.77		1529	824.16	131.44		1529	824.16	5.91144
1530	824.7	7.61		1530	824.7	131.5		1530	824.7	5.78707
1531	825.24	7.66		1531	825.24	131.56		1531	825.24	5.82244
1532	825.78	7.6		1532	825.78	131.58		1532	825.78	5.77595
1533	826.31	7.16		1533	826.31	131.52		1533	826.31	5.44404
1534	826.85	6.48		1534	826.85	131.51		1534	826.85	4.92738
1535	827.39	6.33		1535	827.39	131.46		1535	827.39	4.81515
1536	827.93	6.76		1536	827.93	131.48		1536	827.93	5.14147
1537	828.47	7.17		1537	828.47	131.61		1537	828.47	5.44791
1538	829.01	7.63		1538	829.01	131.6		1538	829.01	5.79787
1539	829.55	8.02		1539	829.55	131.59		1539	829.55	6.09469
1540	830.09	8.16		1540	830.09	131.62		1540	830.09	6.19967
1541	830.63	8.01		1541	830.63	131.69		1541	830.63	6.08247
1542	831.17	7.78		1542	831.17	131.76		1542	831.17	5.90468
1543	831.71	7.94		1543	831.71	131.91		1543	831.71	6.01926
1544	832.25	7.81		1544	832.25	132.08		1544	832.25	5.91308
1545	832.79	7.55		1545	832.79	132.29		1545	832.79	5.70716
1546	833.33	7.65		1546	833.33	132.28		1546	833.33	5.78319
1547	833.87	8.06		1547	833.87	132.2		1547	833.87	6.09682
1548	834.41	8.33		1548	834.41	132.2		1548	834.41	6.30106
1549	834.94	8.04		1549	834.94	132.19		1549	834.94	6.08215
1550	835.48	7.76		1550	835.48	132.15		1550	835.48	5.87212
1551	836.02	7.7		1551	836.02	132.21		1551	836.02	5.82407
1552	836.56	7.59		1552	836.56	132.19		1552	836.56	5.74174
1553	837.1	7.33		1553	837.1	132.17		1553	837.1	5.54589
1554	837.64	6.94		1554	837.64	132.2		1554	837.64	5.24962
1555	838.18	6.77		1555	838.18	132.19		1555	838.18	5.12142
1556	838.72	6.79		1556	838.72	132.26		1556	838.72	5.13383
1557	839.26	6.99		1557	839.26	132.32		1557	839.26	5.28265
1558	839.8	7.41		1558	839.8	132.26		1558	839.8	5.6026
1559	840.34	7.69		1559	840.34	132.34		1559	840.34	5.81079
1560	840.88	7.68		1560	840.88	132.43		1560	840.88	5.79929
1561	841.42	7.77		1561	841.42	132.43		1561	841.42	5.86725
1562	841.96	7.53		1562	841.96	132.47		1562	841.96	5.68431
1563	842.5	7.05		1563	842.5	132.51		1563	842.5	5.32035
1564	843.04	6.91		1564	843.04	132.59		1564	843.04	5.21155
1565	843.57	7.14		1565	843.57	132.64		1565	843.57	5.38299
1566	844.11	7.57		1566	844.11	132.72		1566	844.11	5.70374
1567	844.65	7.85		1567	844.65	132.84		1567	844.65	5.90936
1568	845.19	7.88		1568	845.19	132.89		1568	845.19	5.92972
1569	845.73	8		1569	845.73	132.91		1569	845.73	6.01911
1570	846.27	8.28		1570	846.27	132.91		1570	846.27	6.22978
1571	846.81	8.44		1571	846.81	132.95		1571	846.81	6.34825
1572	847.35	8.35		1572	847.35	133.04		1572	847.35	6.27631
1573	847.89	8.27		1573	847.89	133.09		1573	847.89	6.21384
1574	848.43	8.05		1574	848.43	133.11		1574	848.43	6.04763
1575	848.97	7.86		1575	848.97	133.12		1575	848.97	5.90445
1576	849.51	7.67		1576	849.51	133.12		1576	849.51	5.76172
1577	850.05	7.58		1577	850.05	133.17		1577	850.05	5.69197
1578	850.59	7.77		1578	850.59	133.17		1578	850.59	5.83465
1579	851.13	8.05		1579	851.13	133.17		1579	851.13	6.04491
1580	851.67	8.29		1580	851.67	133.18		1580	851.67	6.22466
1581	852.2	8.53		1581	852.2	133.18		1581	852.2	6.40487
1582	852.74	8.95		1582	852.74	133.22		1582	852.74	6.71821
1583	853.28	9.14		1583	853.28	133.22		1583	853.28	6.86083
1584	853.82	9.33		1584	853.82	133.28		1584	853.82	7.0003
1585	854.36	9.89		1585	854.36	133.35		1585	854.36	7.41657
1586	854.9	10.31		1586	854.9	133.41		1586	854.9	7.72806
1587	855.44	9.96		1587	855.44	133.44		1587	855.44	7.46403
1588	855.98	9.58		1588	855.98	133.44		1588	855.98	7.17926
1589	856.52	9.25		1589	856.52	133.49		1589	856.52	6.92936
1590	857.06	8.88		1590	857.06	133.61		1590	857.06	6.64621
1591	857.6	8.61		1591	857.6	133.72		1591	857.6	6.43883
1592	858.14	8.28		1592	858.14	133.73		1592	858.14	6.19158
1593	858.68	7.96		1593	858.68	133.75		1593	858.68	5.9514
1594	859.22	7.65		1594	859.22	133.73		1594	859.22	5.72048
1595	859.76	7.52		1595	859.76	133.71		1595	859.76	5.62411
1596	860.3	7.96		1596	860.3	133.69		1596	860.3	5.95407
1597	860.83	8.59		1597	860.83	133.65		1597	860.83	6.42724
1598	861.37	9.14		1598	861.37	133.61		1598	861.37	6.84081
1599	861.91	9.15		1599	861.91	133.55		1599	861.91	6.85137
1600	862.45	9.14		1600	862.45	133.49		1600	862.45	6.84695
1601	862.99	9.55		1601	862.99	133.44		1601	862.99	7.15677
1602	863.53	9.89		1602	863.53	133.37		1602	863.53	7.41546
1603	864.07	10.11		1603	864.07	133.32		1603	864.07	7.58326
1604	864.61	10.42		1604	864.61	133.3		1604	864.61	7.81695
1605	865.15	10.55		1605	865.15	133.25		1605	865.15	7.91745
1606	865.69	10.26		1606	865.69	133.28		1606	865.69	7.69808
1607	866.23	9.83		1607	866.23	133.28		1607	866.23	7.37545
1608	866.77	9.47		1608	866.77	133.31		1608	866.77	7.10374
1609	867.31	9.25		1609	867.31	133.41		1609	867.31	6.93351
1610	867.85	9.08		1610	867.85	133.46		1610	867.85	6.80354
1611	868.39	9.09		1611	868.39	133.51		1611	868.39	6.80848
1612	868.93	9.12		1612	868.93	133.53		1612	868.93	6.82993
1613	869.46	9.39		1613	869.46	133.57		1613	869.46	7.03002
1614	870	9.47		1614	870	133.63		1614	870	7.08673
1615	870.54	9.35		1615	870.54	133.66		1615	870.54	6.99536
1616	871.08	9.31		1616	871.08	133.7		1616	871.08	6.96335
1617	871.62	9.2		1617	871.62	133.62		1617	871.62	6.8852
1618	872.16	8.74		1618	872.16	133.61		1618	872.16	6.54143
1619	872.7	8.18		1619	872.7	133.65		1619	872.7	6.12046
1620	873.24	7.96		1620	873.24	133.66		1620	873.24	5.95541
1621	873.78	8.13		1621	873.78	133.67		1621	873.78	6.08214
1622	874.32	8.31		1622	874.32	133.73		1622	874.32	6.21401
1623	874.86	8.28		1623	874.86	133.7		1623	874.86	6.19297
1624	875.4	8.06		1624	875.4	133.66		1624	875.4	6.03023
1625	875.94	7.71		1625	875.94	133.61		1625	875.94	5.77053
1626	876.48	7.48		1626	876.48	133.55		1626	876.48	5.6009
1627	877.02	7.27		1627	877.02	133.49		1627	877.02	5.4461
1628	877.55	7.4		1628	877.55	133.46		1628	877.55	5.54473
1629	878.09	7.55		1629	878.09	133.47		1629	878.09	5.6567
1630	878.63	7.63		1630	878.63	133.43		1630	878.63	5.71835
1631	879.17	7.57		1631	879.17	133.43		1631	879.17	5.67339
1632	879.71	7.89		1632	879.71	133.44		1632	879.71	5.91277
1633	880.25	8.06		1633	880.25	133.42		1633	880.25	6.04107
1634	880.79	8.46		1634	880.79	133.4		1634	880.79	6.34183
1635	881.33	9.17		1635	881.33	133.35		1635	881.33	6.87664
1636	881.87	10.08		1636	881.87	133.32		1636	881.87	7.56076
1637	882.41	11.08		1637	882.41	133.27		1637	882.41	8.31395
1638	882.95	11.45		1638	882.95	133.2		1638	882.95	8.5961
1639	883.49	11.56		1639	883.49	133.23		1639	883.49	8.67672
1640	884.03	12.12		1640	884.03	133.31		1640	884.03	9.09159
1641	884.57	12.51		1641	884.57	133.37		1641	884.57	9.37992
1642	885.11	12.47		1642	885.11	133.44		1642	885.11	9.34502
1643	885.65	12.23		1643	885.65	133.38		1643	885.65	9.16929
1644	886.18	11.88		1644	886.18	133.22		1644	886.18	8.91758
1645	886.72	11.51		1645	886.72	133.31		1645	886.72	8.63401
1646	887.26	11		1646	887.26	133.27		1646	887.26	8.25392
1647	887.8	10.36		1647	887.8	133.19		1647	887.8	7.77836
1648	888.34	9.61		1648	888.34	133.21		1648	888.34	7.21417
1649	888.88	9.11		1649	888.88	133.2		1649	888.88	6.83934
1650	889.42	9.11		1650	889.42	133.23		1650	889.42	6.8378
1651	889.96	8.85		1651	889.96	133.24		1651	889.96	6.64215
1652	890.5	8.24		1652	890.5	133.28		1652	890.5	6.18247
1653	891.04	7.64		1653	891.04	133.3		1653	891.04	5.73143
1654	891.58	7.1		1654	891.58	133.21		1654	891.58	5.32993
1655	892.12	6.73		1655	892.12	133.08		1655	892.12	5.05711
1656	892.66	6.56		1656	892.66	133.05		1656	892.66	4.93048
1657	893.2	6.39		1657	893.2	133.22		1657	893.2	4.79658
1658	893.74	6.42		1658	893.74	133.33		1658	893.74	4.81512
1659	894.28	6.54		1659	894.28	133.29		1659	894.28	4.90659
1660	894.81	7.02		1660	894.81	133.12		1660	894.81	5.27344
1661	895.35	7.86		1661	895.35	133.1		1661	895.35	5.90533
1662	895.89	8.87		1662	895.89	133.09		1662	895.89	6.66466
1663	896.43	10.38		1663	896.43	133.01		1663	896.43	7.80392
1664	896.97	11.79		1664	896.97	133.07		1664	896.97	8.86
1665	897.51	12.5		1665	897.51	133		1665	897.51	9.3985
1666	898.05	12.65		1666	898.05	132.92		1666	898.05	9.517
1667	898.59	12.53		1667	898.59	132.87		1667	898.59	9.43027
1668	899.13	12.18		1668	899.13	132.79		1668	899.13	9.17238
1669	899.67	11.7		1669	899.67	132.68		1669	899.67	8.81821
1670	900.21	11.64		1670	900.21	132.59		1670	900.21	8.77894
1671	900.75	11.84		1671	900.75	132.45		1671	900.75	8.93922
1672	901.29	12.14		1672	901.29	132.38		1672	901.29	9.17057
1673	901.83	12.11		1673	901.83	132.33		1673	901.83	9.15136
1674	902.37	11.56		1674	902.37	132.22		1674	902.37	8.743
1675	902.91	11.13		1675	902.91	132.13		1675	902.91	8.42352
1676	903.44	11		1676	903.44	132.13		1676	903.44	8.32513
1677	903.98	10.97		1677	903.98	132.13		1677	903.98	8.30243
1678	904.52	10.87		1678	904.52	132.2		1678	904.52	8.22239
1679	905.06	10.95		1679	905.06	132.24		1679	905.06	8.2804
1680	905.6	11.15		1680	905.6	132.24		1680	905.6	8.43164
1681	906.14	11.2		1681	906.14	132.32		1681	906.14	8.46433
1682	906.68	11.3		1682	906.68	132.68		1682	906.68	8.51673
1683	907.22	11.82		1683	907.22	132.75		1683	907.22	8.90395
1684	907.76	12.2		1684	907.76	132.79		1684	907.76	9.18744
1685	908.3	12.06		1685	908.3	132.71		1685	908.3	9.08748
1686	908.84	12.02		1686	908.84	132.68		1686	908.84	9.05939
1687	909.38	12.03		1687	909.38	132.48		1687	909.38	9.08062
1688	909.92	11.45		1688	909.92	132.29		1688	909.92	8.65523
1689	910.46	10.69		1689	910.46	132.29		1689	910.46	8.08073
1690	911	10		1690	911	132.2		1690	911	7.5643
1691	911.54	9.15		1691	911.54	132.13		1691	911.54	6.925
1692	912.07	8.78		1692	912.07	132.08		1692	912.07	6.64749
1693	912.61	8.99		1693	912.61	132.03		1693	912.61	6.80906
1694	913.15	9.62		1694	913.15	132.02		1694	913.15	7.28677
1695	913.69	10.43		1695	913.69	132.03		1695	913.69	7.89972
1696	914.23	10.72		1696	914.23	131.98		1696	914.23	8.12244
1697	914.77	10.6		1697	914.77	131.99		1697	914.77	8.03091
1698	915.31	10.47		1698	915.31	132.02		1698	915.31	7.93062
1699	915.85	10.37		1699	915.85	132.24		1699	915.85	7.8418
1700	916.39	10.24		1700	916.39	132.3		1700	916.39	7.73998
1701	916.93	10.61		1701	916.93	132.3		1701	916.93	8.01965
1702	917.47	11.07		1702	917.47	132.3		1702	917.47	8.36735
1703	918.01	11.6		1703	918.01	132.37		1703	918.01	8.76331
1704	918.55	12.22		1704	918.55	132.43		1704	918.55	9.22752
1705	919.09	12.81		1705	919.09	132.41		1705	919.09	9.6745
1706	919.63	12.75		1706	919.63	132.38		1706	919.63	9.63136
1707	920.17	12.28		1707	920.17	132.52		1707	920.17	9.26653
1708	920.7	11.87		1708	920.7	132.82		1708	920.7	8.93691
1709	921.24	11.12		1709	921.24	132.87		1709	921.24	8.36908
1710	921.78	10.6		1710	921.78	132.77		1710	921.78	7.98373
1711	922.32	10.35		1711	922.32	132.88		1711	922.32	7.78898
1712	922.86	9.92		1712	922.86	132.9		1712	922.86	7.46426
1713	923.4	9.53		1713	923.4	133.06		1713	923.4	7.16218
1714	923.94	9.32		1714	923.94	133.27		1714	923.94	6.99332
1715	924.48	9.07		1715	924.48	133.27		1715	924.48	6.80573
1716	925.02	8.93		1716	925.02	133.14		1716	925.02	6.70723
1717	925.56	9.04		1717	925.56	133.37		1717	925.56	6.77814
1718	926.1	9.28		1718	926.1	133.52		1718	926.1	6.95027
1719	926.64	9.3		1719	926.64	133.55		1719	926.64	6.96368
1720	927.18	8.93		1720	927.18	133.52		1720	927.18	6.68814
1721	927.72	8.76		1721	927.72	133.55		1721	927.72	6.55934
1722	928.26	8.94		1722	928.26	133.71		1722	928.26	6.68611
1723	928.8	9.42		1723	928.8	133.98		1723	928.8	7.0309
1724	929.33	9.67		1724	929.33	133.99		1724	929.33	7.21696
1725	929.87	9.78		1725	929.87	134.12		1725	929.87	7.29198
1726	930.41	10.27		1726	930.41	134.24		1726	930.41	7.65048
1727	930.95	10.87		1727	930.95	134.41		1727	930.95	8.0872
1728	931.49	11.29		1728	931.49	134.65		1728	931.49	8.3847
1729	932.03	11.31		1729	932.03	134.81		1729	932.03	8.38959
1730	932.57	10.78		1730	932.57	134.85		1730	932.57	7.99407
1731	933.11	10.11		1731	933.11	134.83		1731	933.11	7.49833
1732	933.65	9.84		1732	933.65	134.83		1732	933.65	7.29808
1733	934.19	10.13		1733	934.19	134.76		1733	934.19	7.51707
1734	934.73	10.48		1734	934.73	134.78		1734	934.73	7.77563
1735	935.27	10.63		1735	935.27	134.53		1735	935.27	7.90158
1736	935.81	10.7		1736	935.81	134.16		1736	935.81	7.97555
1737	936.35	10.53		1737	936.35	134		1737	936.35	7.85821
1738	936.89	10.07		1738	936.89	133.97		1738	936.89	7.51661
1739	937.43	9.48		1739	937.43	133.63		1739	937.43	7.09422
1740	937.96	9.18		1740	937.96	133.48		1740	937.96	6.87743
1741	938.5	9.6		1741	938.5	133.45		1741	938.5	7.19371
1742	939.04	10.18		1742	939.04	133.36		1742	939.04	7.63347
1743	939.58	10.62		1743	939.58	133.31		1743	939.58	7.96639
1744	940.12	11.29		1744	940.12	133.31		1744	940.12	8.46898
1745	940.66	11.78		1745	940.66	133.31		1745	940.66	8.83655
1746	941.2	11.71		1746	941.2	133.23		1746	941.2	8.78931
1747	941.74	11.38		1747	941.74	133.25		1747	941.74	8.54034
1748	942.28	11.09		1748	942.28	133.3		1748	942.28	8.31958
1749	942.82	10.91		1749	942.82	133.37		1749	942.82	8.18025
1750	943.36	10.87		1750	943.36	133.54		1750	943.36	8.13988
1751	943.9	11.24		1751	943.9	133.53		1751	943.9	8.41758
1752	944.44	11.92		1752	944.44	133.45		1752	944.44	8.93218
1753	944.98	12.3		1753	944.98	133.49		1753	944.98	9.21417
1754	945.52	12.82		1754	945.52	133.53		1754	945.52	9.60084
1755	946.05	13.19		1755	946.05	133.47		1755	946.05	9.88237
1756	946.59	13.09		1756	946.59	133.45		1756	946.59	9.80892
1757	947.13	13.01		1757	947.13	133.53		1757	947.13	9.74313
1758	947.67	12.88		1758	947.67	133.45		1758	947.67	9.65155
1759	948.21	12.67		1759	948.21	133.46		1759	948.21	9.49348
1760	948.75	12.25		1760	948.75	133.75		1760	948.75	9.15888
1761	949.29	11.7		1761	949.29	134.11		1761	949.29	8.72418
1762	949.83	11.38		1762	949.83	134.19		1762	949.83	8.48051
1763	950.37	11.39		1763	950.37	134.3		1763	950.37	8.48101
1764	950.91	11.72		1764	950.91	134.3		1764	950.91	8.72673
1765	951.45	12.1		1765	951.45	134.22		1765	951.45	9.01505
1766	951.99	12.46		1766	951.99	134.18		1766	951.99	9.28603
1767	952.53	12.48		1767	952.53	134.15		1767	952.53	9.30302
1768	953.07	12.32		1768	953.07	134.35		1768	953.07	9.17008
1769	953.61	12.26		1769	953.61	134.48		1769	953.61	9.1166
1770	954.15	12.33		1770	954.15	134.46		1770	954.15	9.17001
1771	954.68	12.75		1771	954.68	134.48		1771	954.68	9.48096
1772	955.22	13.42		1772	955.22	134.43		1772	955.22	9.98289
1773	955.76	13.86		1773	955.76	134.46		1773	955.76	10.3079
1774	956.3	13.86		1774	956.3	134.6		1774	956.3	10.2972
1775	956.84	13.67		1775	956.84	134.81		1775	956.84	10.1402
1776	957.38	13.4		1776	957.38	134.98		1776	957.38	9.9274
1777	957.92	13.1		1777	957.92	135.08		1777	957.92	9.69796
1778	958.46	13.34		1778	958.46	135.14		1778	958.46	9.87124
1779	959	14.26		1779	959	135.1		1779	959	10.5551
1780	959.54	15.1		1780	959.54	134.99		1780	959.54	11.186
1781	960.08	15.92		1781	960.08	135.02		1781	960.08	11.7908
1782	960.62	16.65		1782	960.62	135.19		1782	960.62	12.316
1783	961.16	16.82		1783	961.16	135.53		1783	961.16	12.4105
1784	961.7	16.95		1784	961.7	135.74		1784	961.7	12.4871
1785	962.24	16.75		1785	962.24	135.84		1785	962.24	12.3307
1786	962.78	16.47		1786	962.78	135.64		1786	962.78	12.1424
1787	963.31	15.9		1787	963.31	135.71		1787	963.31	11.7162
1788	963.85	14.86		1788	963.85	135.8		1788	963.85	10.9426
1789	964.39	13.74		1789	964.39	135.67		1789	964.39	10.1275
1790	964.93	12.77		1790	964.93	135.62		1790	964.93	9.41602
1791	965.47	12.19		1791	965.47	135.63		1791	965.47	8.98769
1792	966.01	12.02		1792	966.01	135.66		1792	966.01	8.86039
1793	966.55	12.11		1793	966.55	135.62		1793	966.55	8.92936
1794	967.09	12.07		1794	967.09	135.64		1794	967.09	8.89855
1795	967.63	11.79		1795	967.63	135.73		1795	967.63	8.68636
1796	968.17	11.26		1796	968.17	135.84		1796	968.17	8.28916
1797	968.71	11.19		1797	968.71	135.81		1797	968.71	8.23945
1798	969.25	11.59		1798	969.25	135.86		1798	969.25	8.53084
1799	969.79	11.58		1799	969.79	136.02		1799	969.79	8.51345
1800	970.33	11.55		1800	970.33	136.1		1800	970.33	8.48641
1801	970.87	11.94		1801	970.87	136.08		1801	970.87	8.77425
1802	971.41	12.32		1802	971.41	136.09		1802	971.41	9.05283
1803	971.94	12.23		1803	971.94	136.17		1803	971.94	8.98142
1804	972.48	12.3		1804	972.48	136.24		1804	972.48	9.02819
1805	973.02	12.03		1805	973.02	136.32		1805	973.02	8.82482
1806	973.56	11.48		1806	973.56	136.33		1806	973.56	8.42074
1807	974.1	11.46		1807	974.1	136.27		1807	974.1	8.40977
1808	974.64	11.85		1808	974.64	136.23		1808	974.64	8.69852
1809	975.18	11.9		1809	975.18	136.13		1809	975.18	8.74164
1810	975.72	11.68		1810	975.72	136.12		1810	975.72	8.58066
1811	976.26	11.52		1811	976.26	136.15		1811	976.26	8.46126
1812	976.8	11.31		1812	976.8	136.12		1812	976.8	8.30885
1813	977.34	11.3		1813	977.34	136.09		1813	977.34	8.30333
1814	977.88	11.34		1814	977.88	136.19		1814	977.88	8.3266
1815	978.42	11.13		1815	978.42	136.21		1815	978.42	8.17121
1816	978.96	11.61		1816	978.96	136.17		1816	978.96	8.52611
1817	979.5	12.7		1817	979.5	136.22		1817	979.5	9.32315
1818	980.04	13.65		1818	980.04	136.13		1818	980.04	10.0272
1819	980.57	14.5		1819	980.57	136.07		1819	980.57	10.6563
1820	981.11	15.02		1820	981.11	136.1		1820	981.11	11.036
1821	981.65	15.07		1821	981.65	136.14		1821	981.65	11.0695
1822	982.19	15.02		1822	982.19	136.2		1822	982.19	11.0279
1823	982.73	14.71		1823	982.73	136.14		1823	982.73	10.8051
1824	983.27	14.27		1824	983.27	136.1		1824	983.27	10.4849
1825	983.81	13.99		1825	983.81	136.12		1825	983.81	10.2777
1826	984.35	13.93		1826	984.35	136.19		1826	984.35	10.2284
1827	984.89	13.64		1827	984.89	136.15		1827	984.89	10.0184
1828	985.43	13.5		1828	985.43	136.08		1828	985.43	9.92063
1829	985.97	13.9		1829	985.97	136.11		1829	985.97	10.2123
1830	986.51	14.1		1830	986.51	136.12		1830	986.51	10.3585
1831	987.05	13.72		1831	987.05	136.18		1831	987.05	10.0749
1832	987.59	13.15		1832	987.59	136.08		1832	987.59	9.66343
1833	988.13	12.37		1833	988.13	136.17		1833	988.13	9.08423
1834	988.67	11.45		1834	988.67	136.44		1834	988.67	8.39197
1835	989.2	10.55		1835	989.2	136.59		1835	989.2	7.72385
1836	989.74	9.9		1836	989.74	136.5		1836	989.74	7.25275
1837	990.28	9.73		1837	990.28	136.47		1837	990.28	7.12977
1838	990.82	9.55		1838	990.82	136.35		1838	990.82	7.00403
1839	991.36	9.49		1839	991.36	136.23		1839	991.36	6.96616
1840	991.9	9.61		1840	991.9	136.24		1840	991.9	7.05373
1841	992.44	9.72		1841	992.44	136.19		1841	992.44	7.13709
1842	992.98	9.87		1842	992.98	136.12		1842	992.98	7.25096
1843	993.52	9.83		1843	993.52	136.01		1843	993.52	7.22741
1844	994.06	9.89		1844	994.06	136.04		1844	994.06	7.26992
1845	994.6	10.36		1845	994.6	136.01		1845	994.6	7.61709
1846	995.14	10.61		1846	995.14	135.98		1846	995.14	7.80262
1847	995.68	10.76		1847	995.68	135.98		1847	995.68	7.91293
1848	996.22	10.79		1848	996.22	136.09		1848	996.22	7.92858
1849	996.76	10.62		1849	996.76	136.18		1849	996.76	7.7985
1850	997.3	10.65		1850	997.3	136.14		1850	997.3	7.82283
1851	997.83	11.45		1851	997.83	136.1		1851	997.83	8.41293
1852	998.37	12.69		1852	998.37	136.12		1852	998.37	9.32266
1853	998.91	13.39		1853	998.91	136.07		1853	998.91	9.84052
1854	999.45	13.58		1854	999.45	136.05		1854	999.45	9.98162
1855	999.99	13.49		1855	999.99	136.06		1855	999.99	9.91474
1856	1000.53	13.69		1856	1000.53	136.09		1856	1000.53	10.0595
1857	1001.07	13.57		1857	1001.07	136.18		1857	1001.07	9.96475
1858	1001.61	13.25		1858	1001.61	136.24		1858	1001.61	9.72548
1859	1002.15	13.26		1859	1002.15	136.31		1859	1002.15	9.72783
1860	1002.69	13.21		1860	1002.69	136.4		1860	1002.69	9.68475
1861	1003.23	13.48		1861	1003.23	136.38		1861	1003.23	9.88415
1862	1003.77	13.52		1862	1003.77	136.43		1862	1003.77	9.90984
1863	1004.31	13.25		1863	1004.31	136.56		1863	1004.31	9.70269
1864	1004.85	13.19		1864	1004.85	136.6		1864	1004.85	9.65593
1865	1005.39	13.17		1865	1005.39	136.74		1865	1005.39	9.63142
1866	1005.93	13.11		1866	1005.93	136.91		1866	1005.93	9.57563
1867	1006.46	13.24		1867	1006.46	136.93		1867	1006.46	9.66917
1868	1007	13.44		1868	1007	137.02		1868	1007	9.80879
1869	1007.54	13.81		1869	1007.54	137.14		1869	1007.54	10.07
1870	1008.08	13.66		1870	1008.08	137.19		1870	1008.08	9.95699
1871	1008.62	13.4		1871	1008.62	137.14		1871	1008.62	9.77104
1872	1009.16	12.99		1872	1009.16	137.06		1872	1009.16	9.4776
1873	1009.7	12.4		1873	1009.7	137.04		1873	1009.7	9.04845
1874	1010.24	12.05		1874	1010.24	137.09		1874	1010.24	8.78985
1875	1010.78	11.68		1875	1010.78	137.14		1875	1010.78	8.51684
1876	1011.32	11.31		1876	1011.32	137.14		1876	1011.32	8.24705
1877	1011.86	10.8		1877	1011.86	137.16		1877	1011.86	7.87402
1878	1012.4	9.81		1878	1012.4	137.24		1878	1012.4	7.14806
1879	1012.94	8.89		1879	1012.94	137.25		1879	1012.94	6.47723
1880	1013.48	8.26		1880	1013.48	137.27		1880	1013.48	6.01734
1881	1014.02	7.94		1881	1014.02	137.32		1881	1014.02	5.78211
1882	1014.55	8.13		1882	1014.55	137.33		1882	1014.55	5.92005
1883	1015.09	8.49		1883	1015.09	137.34		1883	1015.09	6.18174
1884	1015.63	8.44		1884	1015.63	137.34		1884	1015.63	6.14533
1885	1016.17	8.47		1885	1016.17	137.31		1885	1016.17	6.16852
1886	1016.71	8.5		1886	1016.71	137.53		1886	1016.71	6.18047
1887	1017.25	8.38		1887	1017.25	137.6		1887	1017.25	6.09012
1888	1017.79	8.21		1888	1017.79	137.49		1888	1017.79	5.97134
1889	1018.33	7.93		1889	1018.33	137.5		1889	1018.33	5.76727
1890	1018.87	7.68		1890	1018.87	137.58		1890	1018.87	5.58221
1891	1019.41	7.57		1891	1019.41	137.68		1891	1019.41	5.49826
1892	1019.95	7.68		1892	1019.95	137.72		1892	1019.95	5.57653
1893	1020.49	7.78		1893	1020.49	137.83		1893	1020.49	5.64463
1894	1021.03	7.92		1894	1021.03	137.9		1894	1021.03	5.74329
1895	1021.57	8.45		1895	1021.57	137.99		1895	1021.57	6.12363
1896	1022.11	8.98		1896	1022.11	138.08		1896	1022.11	6.50348
1897	1022.65	9.4		1897	1022.65	138.12		1897	1022.65	6.80568
1898	1023.18	9.77		1898	1023.18	138.19		1898	1023.18	7.06998
1899	1023.72	10.38		1899	1023.72	138.32		1899	1023.72	7.50434
1900	1024.26	11.03		1900	1024.26	138.43		1900	1024.26	7.96793
1901	1024.8	11.57		1901	1024.8	138.38		1901	1024.8	8.36103
1902	1025.34	12.22		1902	1025.34	138.39		1902	1025.34	8.83012
1903	1025.88	12.74		1903	1025.88	138.45		1903	1025.88	9.20188
1904	1026.42	13.05		1904	1026.42	138.47		1904	1026.42	9.42442
1905	1026.96	13.05		1905	1026.96	138.5		1905	1026.96	9.42238
1906	1027.5	12.93		1906	1027.5	138.55		1906	1027.5	9.33237
1907	1028.04	12.77		1907	1028.04	138.49		1907	1028.04	9.22088
1908	1028.58	12.53		1908	1028.58	138.42		1908	1028.58	9.05216
1909	1029.12	12.37		1909	1029.12	138.42		1909	1029.12	8.93657
1910	1029.66	12.53		1910	1029.66	138.5		1910	1029.66	9.04693
1911	1030.2	12.71		1911	1030.2	138.52		1911	1030.2	9.17557
1912	1030.74	12.34		1912	1030.74	138.58		1912	1030.74	8.9046
1913	1031.28	11.95		1913	1031.28	138.71		1913	1031.28	8.6151
1914	1031.81	12.04		1914	1031.81	138.75		1914	1031.81	8.67748
1915	1032.35	11.84		1915	1032.35	138.73		1915	1032.35	8.53456
1916	1032.89	11.66		1916	1032.89	138.66		1916	1032.89	8.40906
1917	1033.43	11.9		1917	1033.43	138.66		1917	1033.43	8.58214
1918	1033.97	12.19		1918	1033.97	138.69		1918	1033.97	8.78939
1919	1034.51	12.25		1919	1034.51	138.77		1919	1034.51	8.82756
1920	1035.05	12.33		1920	1035.05	138.95		1920	1035.05	8.8737
1921	1035.59	12.51		1921	1035.59	139.05		1921	1035.59	8.99676
1922	1036.13	12.72		1922	1036.13	139.07		1922	1036.13	9.14647
1923	1036.67	12.92		1923	1036.67	139.12		1923	1036.67	9.28695
1924	1037.21	12.83		1924	1037.21	139.14		1924	1037.21	9.22093
1925	1037.75	12.39		1925	1037.75	139.15		1925	1037.75	8.90406
1926	1038.29	11.96		1926	1038.29	139.16		1926	1038.29	8.59442
1927	1038.83	11.77		1927	1038.83	139.16		1927	1038.83	8.45789
1928	1039.37	11.84		1928	1039.37	139.1		1928	1039.37	8.51186
1929	1039.91	11.96		1929	1039.91	139.02		1929	1039.91	8.60308
1930	1040.44	11.89		1930	1040.44	139.03		1930	1040.44	8.55211
1931	1040.98	11.81		1931	1040.98	139.06		1931	1040.98	8.49274
1932	1041.52	11.47		1932	1041.52	139.16		1932	1041.52	8.24231
1933	1042.06	10.92		1933	1042.06	139.26		1933	1042.06	7.84145
1934	1042.6	10.17		1934	1042.6	139.31		1934	1042.6	7.30027
1935	1043.14	9.69		1935	1043.14	139.36		1935	1043.14	6.95321
1936	1043.68	9.38		1936	1043.68	139.44		1936	1043.68	6.72691
1937	1044.22	8.89		1937	1044.22	139.54		1937	1044.22	6.37093
1938	1044.76	8.65		1938	1044.76	139.59		1938	1044.76	6.19672
1939	1045.3	8.88		1939	1045.3	139.68		1939	1045.3	6.35739
1940	1045.84	9.28		1940	1045.84	139.77		1940	1045.84	6.63948
1941	1046.38	9.67		1941	1046.38	139.88		1941	1046.38	6.91307
1942	1046.92	9.93		1942	1046.92	140.03		1942	1046.92	7.09134
1943	1047.46	10.05		1943	1047.46	140.11		1943	1047.46	7.17294
1944	1048	10.47		1944	1048	140.23		1944	1048	7.46631
1945	1048.54	11.23		1945	1048.54	140.33		1945	1048.54	8.00257
1946	1049.07	11.76		1946	1049.07	140.39		1946	1049.07	8.37667
1947	1049.61	12.26		1947	1049.61	140.5		1947	1049.61	8.72598
1948	1050.15	12.75		1948	1050.15	140.66		1948	1050.15	9.06441
1949	1050.69	13.24		1949	1050.69	140.7		1949	1050.69	9.41009
1950	1051.23	13.41		1950	1051.23	140.75		1950	1051.23	9.52753
1951	1051.77	13.36		1951	1051.77	140.73		1951	1051.77	9.49336
1952	1052.31	13.33		1952	1052.31	140.71		1952	1052.31	9.47338
1953	1052.85	13.25		1953	1052.85	140.72		1953	1052.85	9.41586
1954	1053.39	12.95		1954	1053.39	140.82		1954	1053.39	9.19614
1955	1053.93	12.91		1955	1053.93	140.8		1955	1053.93	9.16903
1956	1054.47	12.79		1956	1054.47	140.87		1956	1054.47	9.07929
1957	1055.01	12.39		1957	1055.01	140.89		1957	1055.01	8.79409
1958	1055.55	11.95		1958	1055.55	140.95		1958	1055.55	8.47818
1959	1056.09	11.21		1959	1056.09	141.02		1959	1056.09	7.94923
1960	1056.63	10.86		1960	1056.63	141.03		1960	1056.63	7.70049
1961	1057.17	10.86		1961	1057.17	141.07		1961	1057.17	7.69831
1962	1057.7	10.84		1962	1057.7	141.22		1962	1057.7	7.67597
1963	1058.24	11.18		1963	1058.24	141.22		1963	1058.24	7.91673
1964	1058.78	11.39		1964	1058.78	141.21		1964	1058.78	8.066
1965	1059.32	11.68		1965	1059.32	141.27		1965	1059.32	8.26786
1966	1059.86	12.13		1966	1059.86	141.38		1966	1059.86	8.57971
1967	1060.4	12.54		1967	1060.4	141.44		1967	1060.4	8.86595
1968	1060.94	13.07		1968	1060.94	141.43		1968	1060.94	9.24132
1969	1061.48	13.61		1969	1061.48	141.47		1969	1061.48	9.62041
1970	1062.02	13.68		1970	1062.02	141.54		1970	1062.02	9.66511
1971	1062.56	13.32		1971	1062.56	141.53		1971	1062.56	9.41143
1972	1063.1	12.85		1972	1063.1	141.59		1972	1063.1	9.0755
1973	1063.64	12.5		1973	1063.64	141.6		1973	1063.64	8.82768
1974	1064.18	12.17		1974	1064.18	141.62		1974	1064.18	8.59342
1975	1064.72	11.74		1975	1064.72	141.66		1975	1064.72	8.28745
1976	1065.26	11.33		1976	1065.26	141.76		1976	1065.26	7.99238
1977	1065.8	10.93		1977	1065.8	141.83		1977	1065.8	7.70641
1978	1066.33	10.84		1978	1066.33	141.87		1978	1066.33	7.6408
1979	1066.87	10.81		1979	1066.87	141.89		1979	1066.87	7.61858
1980	1067.41	10.91		1980	1067.41	141.93		1980	1067.41	7.68689
1981	1067.95	11.3		1981	1067.95	141.99		1981	1067.95	7.95831
1982	1068.49	11.56		1982	1068.49	141.98		1982	1068.49	8.14199
1983	1069.03	11.78		1983	1069.03	141.95		1983	1069.03	8.2987
1984	1069.57	11.52		1984	1069.57	141.99		1984	1069.57	8.11325
1985	1070.11	11.18		1985	1070.11	142.01		1985	1070.11	7.87269
1986	1070.65	10.85		1986	1070.65	142.11		1986	1070.65	7.63493
1987	1071.19	10.61		1987	1071.19	142.17		1987	1071.19	7.4629
1988	1071.73	10.77		1988	1071.73	142.19		1988	1071.73	7.57437
1989	1072.27	11		1989	1072.27	142.31		1989	1072.27	7.7296
1990	1072.81	11.16		1990	1072.81	142.44		1990	1072.81	7.83488
1991	1073.35	11.78		1991	1073.35	142.55		1991	1073.35	8.26377
1992	1073.89	12.39		1992	1073.89	142.59		1992	1073.89	8.68925
[truncated: 6,808 more rows]
