# Supplementary material for: Novel approach for quantification of multiple immunofluorescent signals using histograms and 2D plot profiling of whole-section panoramic images
Source: Sci Rep. 2021 Apr 21;11:8619. doi: 10.1038/s41598-021-88101-1 (PMC8060297; doi:10.1038/s41598-021-88101-1)
Supplement: Supplementary file 5 — Supplementary Information 5. [file 41598_2021_88101_MOESM5_ESM.xlsx]

## Sheet: Sheet1
	T-D plots (sample: IP-DJD-2CHP)
																					MULTIPLE LINEAR REGRESSION (sample: IP-DJD-2CHP)
Distance
Scan row	HS 3G10 (T-D plot)		HS 10E4 (T-D plot)		EXT1 (T-D plot)		EXT2 (T-D plot)		NDST1 (T-D plot)		NDST2 (T-D plot)		Sdc1 (T-D plot)		CD45 (T-D plot)
px	mean GV (%)	MODEL	mean GV (%)	MODEL	mean GV (%)	MODEL	mean GV (%)	MODEL	mean GV (%)	MODEL	mean GV (%)	MODEL	mean GV (%)	MODEL	mean GV (%)	MODEL	FIT	FULL FIT			Multiple R	0.945963		CD45 MODEL (TOTAL)					α = 0,00000001
1	0	8.06731	0	13.1544	0	3.04011	0	-1.32348	0	1.59345	0	-1.604	0	135.286	0	0.064569	0.208904	-4.40958e-08			R Square	0.894847
2	0	8.06731	0	13.1544	0	3.04011	0	-1.32348	0	1.59345	0	-1.604	0	135.286	0	0.064569	0.208904	-4.40958e-08			Adjusted R Square	0.894763			F = 10688,48			Significance F	0
3	0	8.06731	0	13.1544	0	3.04011	0	-1.32348	0	1.59345	0	-1.604	0	135.286	0	0.064569	0.208904	-4.40958e-08				Coefficients	Standard Error	t Stat	P-value	Lower 95%	Upper 95%	Lower 100,0%	Upper 100,0%
4	0	8.06731	0	13.1544	0	3.04011	0	-1.32348	0	1.59345	0	-1.604	0	135.286	0	0.064569	0.208904	-4.40958e-08			CD45-T MODEL (y)	0.465396	0.0298105	15.6118	3.22056e-54	0.40696	0.523831	0.333641	0.597151
5	0	8.06731	0	13.1544	0	3.04011	0	-1.32348	0	1.59345	0	-1.604	0	135.286	0	0.064569	0.208904	-4.40958e-08			HS3G10 - MODEL	-0.0167588	0.00107988	-15.5191	1.31842e-53	-0.0188756	-0.014642	-0.0215316	-0.011986
6	0	8.06731	0	13.1544	0	3.04011	0	-1.32348	0	1.59345	0	-1.604	0	135.286	0	0.064569	0.208904	-4.40958e-08			HS10E4 - MODEL	-0.00750436	0.00100871	-7.43957	1.1051e-13	-0.00948167	-0.00552706	-0.0119626	-0.00304612
7	0	8.06731	0	13.1544	0	3.04011	0	-1.32348	0	1.59345	0	-1.604	0	135.286	0	0.064569	0.208904	-4.40958e-08			EXT1 - MODEL	-0.0133512	0.0062826	-2.12511	0.0336055	-0.0256665	-0.00103583	-0.0411187	0.0144163
8	0	8.06731	0	13.1544	0	3.04011	0	-1.32348	0	1.59345	0	-1.604	0	135.286	0	0.064569	0.208904	-4.40958e-08			EXT2 - MODEL	-0.0186102	0.0017117	-10.8724	2.32984e-27	-0.0219655	-0.0152549	-0.0261755	-0.0110449
9	0	8.06731	0	13.1544	0	3.04011	0	-1.32348	0	1.59345	0	-1.604	0	135.286	0	0.064569	0.208904	-4.40958e-08			NDST1 - MODEL	0.0450093	0.00356567	12.623	3.24877e-36	0.0380197	0.0519988	0.0292499	0.0607686
10	0	8.06731	0	13.1544	0	3.04011	0	-1.32348	0	1.59345	0	-1.604	0	135.286	0	0.064569	0.208904	-4.40958e-08			NDST2 - MODEL	0.453028	0.00633745	71.4843	0	0.440605	0.465451	0.425018	0.481038
11	0	8.06731	0	13.1544	0	3.04011	0	-1.32348	0	1.59345	0	-1.604	0	135.286	0	0.064569	0.208904	-4.40958e-08			Sdc1 - MODEL	0.00257738	8.374e-05	30.7784	1.18848e-197	0.00241323	0.00274153	0.00220727	0.00294749
12	0	8.06731	0	13.1544	0	3.04011	0	-1.32348	0	1.59345	0	-1.604	0	135.286	0	0.064569	0.208904	-4.40958e-08
13	0	8.06731	0	13.1544	0	3.04011	0	-1.32348	0	1.59345	0	-1.604	0	135.286	0	0.064569	0.208904	-4.40958e-08
14	0	8.06731	0	13.1544	0	3.04011	0	-1.32348	0	1.59345	0	-1.604	0	135.286	0	0.064569	0.208904	-4.40958e-08			Multiple R	0.955762		CD45 MODEL (TOTAL)					α = 0,00000001
15	0	8.06731	0	13.1544	0	3.04011	0	-1.32348	0	1.59345	0	-1.604	0	135.286	0	0.064569	0.208904	-4.40958e-08			R Square	0.913482		For CD45-T FIT
16	0	8.06731	0	13.1544	0	3.04011	0	-1.32348	0	1.59345	0	-1.604	0	135.286	0	0.064569	0.208904	-4.40958e-08			Adjusted R Square	0.913413			F = 13261,16			Significance F	0
17	0	8.06731	0	13.1544	0	3.04011	0	-1.32348	0	1.59345	0	-1.604	0	135.286	0	0.064569	0.208904	-4.40958e-08				Coefficients	Standard Error	t Stat	P-value	Lower 95%	Upper 95%	Lower 100,0%	Upper 100,0%
18	0	8.06731	0	13.1544	0	3.04011	0	-1.32348	0	1.59345	0	-1.604	0	135.286	0	0.064569	0.208904	-4.40958e-08			CD45-T (y)	1.14534	0.0401004	28.5618	1.15918e-171	1.06673	1.22394	0.968105	1.32257
19	0	8.06731	0	13.1544	0	3.04011	0	-1.32348	0	1.59345	0	-1.604	0	135.286	0	0.064569	0.208904	-4.40958e-08			HS3G10 MODEL	-0.0346344	0.00145263	-23.8426	8.3611e-122	-0.0374819	-0.0317869	-0.0410547	-0.0282142
20	0	8.06731	0	13.1544	0	3.04011	0	-1.32348	0	1.59345	0	-1.604	0	135.286	0	0.064569	0.208904	-4.40958e-08			HS10E4 MODEL	-0.16641	0.00135689	-122.641	0	-0.16907	-0.163751	-0.172408	-0.160413
21	0	8.06731	0	13.1544	0	3.04011	0	-1.32348	0	1.59345	0	-1.604	0	135.286	0	0.064569	0.208904	-4.40958e-08			EXT1 MODEL	0.600663	0.0084512	71.0742	0	0.584096	0.617229	0.56331	0.638015
22	0	8.06731	0	13.1544	0	3.04011	0	-1.32348	0	1.59345	0	-1.604	0	135.286	0	0.064569	0.208904	-4.40958e-08			EXT2 MODEL	-0.0749083	0.00230253	-32.533	2.51781e-219	-0.0794218	-0.0703948	-0.085085	-0.0647317
23	0	8.06731	0	13.1544	0	3.04011	0	-1.32348	0	1.59345	0	-1.604	0	135.286	0	0.064569	0.208904	-4.40958e-08			NDST1 MODEL	0.231303	0.00479645	48.2237	0	0.2219	0.240705	0.210103	0.252502
24	0	8.06731	0	13.1544	0	3.04011	0	-1.32348	0	1.59345	0	-1.604	0	135.286	0	0.064569	0.208904	-4.40958e-08			NDST2 MODEL	0.257736	0.00852498	30.233	4.13459e-191	0.241025	0.274446	0.220057	0.295414
25	0	8.06731	0	13.1544	0	3.04011	0	-1.32348	0	1.59345	0	-1.604	0	135.286	0	0.064569	0.208904	-4.40958e-08			Sdc1 MODEL	-0.00257512	0.000112645	-22.8605	2.07708e-112	-0.00279593	-0.00235431	-0.00307299	-0.00207726
26	0	8.06731	0	13.1544	0	3.04011	0	-1.32348	0	1.59345	0	-1.604	0	135.286	0	0.064569	0.208904	-4.40958e-08			CD45 =1,145338082-0,034634421*B3-0,166410445*D3+0,60066253*F3-0,074908342*H3+0,23130257*J3+0,257735519*L3-0,002575123*N3
27	0	8.06731	0	13.1544	0	3.04011	0	-1.32348	0	1.59345	0	-1.604	0	135.286	0	0.064569	0.208904	-4.40958e-08
28	0	8.06731	0	13.1544	0	3.04011	0	-1.32348	0	1.59345	0	-1.604	0	135.286	0	0.064569	0.208904	-4.40958e-08			Multiple R	0.674336		REGRESIJA - CD45-T vs. CD45-T MODEL					α = 0,00000001
29	0	8.06731	0	13.1544	0	3.04011	0	-1.32348	0	1.59345	0	-1.604	0	135.286	0	0.064569	0.208904	-4.40958e-08			R Square	0.454729
30	0	8.06731	0	13.1544	0	3.04011	0	-1.32348	0	1.59345	0	-1.604	0	135.286	0	0.064569	0.208904	-4.40958e-08			Adjusted R Square	0.454667			F = 7337,08			Significance F	0
31	0	8.06731	0	13.1544	0	3.04011	0	-1.32348	0	1.59345	0	-1.604	0	135.286	0	0.064569	0.208904	-4.40958e-08				Coefficients	Standard Error	t Stat	P-value	Lower 95%	Upper 95%	Lower 100,0%	Upper 100,0%
32	0	8.06731	0	13.1544	0	3.04011	0	-1.32348	0	1.59345	0	-1.604	0	135.286	0	0.064569	0.208904	-4.40958e-08			CD45-T (y)	-1.50665e-05	0.0176667	-0.000852818	0.99932	-0.034646	0.0346158	-0.0780975	0.0780674
33	0	8.06731	0	13.1544	0	3.04011	0	-1.32348	0	1.59345	0	-1.604	0	135.286	0	0.064569	0.208904	-4.40958e-08			CD45-T MODEL	1.00003	0.0116748	85.6568	0	0.977143	1.02291	0.948429	1.05163
34	0	8.06731	0	13.1544	0	3.04011	0	-1.32348	0	1.59345	0	-1.604	0	135.286	0	0.064569	0.208904	-4.40958e-08
35	0	8.06731	0	13.1544	0	3.04011	0	-1.32348	0	1.59345	0	-1.604	0	135.286	0	0.064569	0.208904	-4.40958e-08			Multiple R	0.955762		REGRESIJA - CD44-T vs. CD44-T FIT					α = 0,00001
36	0	8.06731	0	13.1544	0	3.04011	0	-1.32348	0	1.59345	0	-1.604	0	135.286	0	0.064569	0.208904	-4.40958e-08			R Square	0.913482		Za izračun CD44-T FULL FIT
37	0	8.06731	0	13.1544	0	3.04011	0	-1.32348	0	1.59345	0	-1.604	0	135.286	0	0.064569	0.208904	-4.40958e-08			Adjusted R Square	0.913472			F = 92891,46			Significance F	0
38	0	8.06731	0	13.1544	0	3.04011	0	-1.32348	0	1.59345	0	-1.604	0	135.286	0	0.064569	0.208904	-4.40958e-08				Coefficients	Standard Error	t Stat	P-value	Lower 95%	Upper 95%	Lower 100,0%	Upper 100,0%
39	0	8.06731	0	13.1544	0	3.04011	0	-1.32348	0	1.59345	0	-1.604	0	135.286	0	0.064569	0.208904	-4.40958e-08			CD45-T (y)	-4.40958e-08	0.00560637	-7.86531e-06	0.999994	-0.0109898	0.0109897	-0.0247788	0.0247787
40	0	8.06731	0	13.1544	0	3.04011	0	-1.32348	0	1.59345	0	-1.604	0	135.286	0	0.064569	0.208904	-4.40958e-08			CD45-T FIT	1	0.00328104	304.781	0	0.993568	1.00643	0.985499	1.0145
41	0	8.06731	0	13.1544	0	3.04011	0	-1.32348	0	1.59345	0	-1.604	0	135.286	0	0.064569	0.208904	-4.40958e-08			CD45 =-4,40958E-08+0,99999999*O3
42	0	8.06731	0	13.1544	0	3.04011	0	-1.32348	0	1.59345	0	-1.604	0	135.286	0	0.064569	0.208904	-4.40958e-08
43	0	8.06731	0	13.1544	0	3.04011	0	-1.32348	0	1.59345	0	-1.604	0	135.286	0	0.064569	0.208904	-4.40958e-08			Multiple R	0.829248		CD45-T FIT MODEL (TOTAL)					α = 0,00000001
44	0	9.27155	0	13.535	0	2.98548	5.97015	-1.32348	0	2.4661	0	-1.83582	0	164.276	0	-0.00110264	0.138502	-4.40958e-08			R Square	0.687652
45	0	14.3896	0	15.1523	0	2.75332	31.3433	-1.32348	0	6.17484	0	-2.82106	0	287.482	0	-0.280207	-0.160708	-4.40958e-08			Adjusted R Square	0.687403			F = 2765,15			Significance F	0
46	0	13.5377	1.20482	14.807	0	2.78651	25.9259	-1.28851	0	5.24639	0	-2.52358	0	259.292	0	-0.215267	-0.121909	-4.40958e-08				Coefficients	Standard Error	t Stat	P-value	Lower 95%	Upper 95%	Lower 100,0%	Upper 100,0%
47	0	14.2231	4.40415	14.8215	0	2.74095	26.1538	-1.19565	0	4.91697	0	-2.30107	0	255.395	0	-0.203569	-0.191207	-4.40958e-08			CD45-T FIT (y)	0.255612	0.0306109	8.35035	7.8401e-17	0.195607	0.315616	0.120319	0.390904
48	0	11.0675	4.91803	13.7918	0	2.88177	10	-1.18074	0	2.49753	0	-1.63666	0	176.152	0	-0.0235949	-0.0114139	-4.40958e-08			HS3G10	-0.030261	0.00144104	-20.9994	1.43628e-95	-0.0330858	-0.0274362	-0.03663	-0.0238919
49	0	11.3641	8.125	13.683	0	2.85381	8.29268	-1.08766	0	1.88437	0	-1.33845	0	162.846	0	0.00942449	-0.0580499	-4.40958e-08			HS10E4	-0.0176085	0.000855957	-20.5717	7.00625e-92	-0.0192864	-0.0159306	-0.0213916	-0.0138254
50	0	11.2075	6.65362	13.7264	0	2.86757	8.97436	-1.13037	0	2.15083	0	-1.47132	0	168.458	0	-0.00460687	-0.0354542	-4.40958e-08			EXT1	0.18453	0.00299044	61.7066	0	0.178668	0.190392	0.171313	0.197747
51	0	10.2291	4.00763	13.5844	0	2.92392	6.74603	-1.20716	0	2.12512	0	-1.57614	0	161.776	0	0.00815654	0.0459127	-4.40958e-08			EXT2	-0.0197482	0.00126666	-15.5907	4.44052e-54	-0.0222312	-0.0172653	-0.0253466	-0.0141499
52	0	10.4817	5.72519	13.5557	0	2.90469	6.2963	-1.15731	0	1.86465	0	-1.43447	0	156.906	0	0.0207296	0.0154565	-4.40958e-08			NDST1	0.0619427	0.00205707	30.1121	1.13142e-189	0.0579103	0.065975	0.0528509	0.0710344
53	0	10.717	5.31915	13.6557	0	2.89586	7.86517	-1.1691	0	2.14	0	-1.52476	0	165.159	0	0.00166917	0.00540959	-4.40958e-08			NDST2	0.183112	0.00447376	40.9302	0	0.174342	0.191881	0.163339	0.202885
54	0	9.65379	0	13.6557	0	2.96814	7.86517	-1.32348	0	2.74309	0	-1.9094	0	173.478	0	-0.0219479	0.116155	-4.40958e-08			Sdc1	0.00320144	0.00014672	21.82	7.74572e-103	0.00291383	0.00348904	0.00255297	0.0038499
55	0	8.73473	0	13.3653	0	3.00983	3.30882	-1.32348	0	2.0771	0	-1.73248	0	151.353	0	0.0281719	0.169885	-4.40958e-08
56	0	8.4938	0.671141	13.2468	0	3.01773	1.44928	-1.304	0	1.7292	0	-1.61174	0	141.274	0	0.0516068	0.17784	-4.40958e-08
57	0	8.35652	1.44695	13.1544	0	3.02044	0	-1.28144	0	1.42939	0	-1.49936	0.000672382	133.023	0	0.0709963	0.178778	-4.40958e-08
58	47.7273	8.19166	0.622084	40.9694	0	5.85835	0	11.475	0	18.5942	0	-4.34247	0	4.14575	0	-1.48428	-0.125794	-4.40958e-08
59	56.6038	8.19283	0.627943	46.1426	0	6.38399	0	13.8521	0	21.7685	0	-4.85972	0	-20.0725	0	-1.77283	-0.185756	-4.40958e-08
60	46.875	9.34072	2.68562	40.7055	0	5.74642	3.65169	11.3067	0	18.5892	0	-4.28534	0	20.9746	0	-1.48758	-0.206074	-4.40958e-08			VIRTUAL KNOCK-OUT MODEL
61	41.0526	9.20469	3.23077	37.2325	0	5.40474	2.44565	9.76745	0	16.268	0	-3.85888	0.06	30.1453	0	-1.28235	-0.163945	-4.40958e-08
62	33.6207	9.60144	4.52489	32.9359	0	4.93862	3.16302	7.83056	0	13.566	0	-3.35724	0.29	51.874	0	-1.0419	-0.149223	-4.40958e-08				TOTAL GV	AVG. GV
63	37.5	10.9961	8.27179	35.3843	0	5.08433	6.42398	9.00673	0	15.002	0	-3.43462	0.71	51.2684	0	-1.18545	-0.291795	-4.40958e-08			CD45-T FIT (MODEL)	11357.6	1.29064		Change	%
64	47.8261	12.2085	10.4286	41.6304	0	5.62676	10.3659	11.8672	0	19.0232	0	-4.02876	1.19	38.8736	0	-1.55289	-0.452745	-4.40958e-08			EXT1 MODEL KO	-9487.31	-1.0781	DOWN	2.36874	183.533	EXT1
65	49.4505	12.1998	10.069	42.5838	0	5.72187	10.728	12.3149	0	19.6952	0	-4.15989	1.53	36.7639	0	-1.60982	-0.460444	-4.40958e-08			EXT2 MODEL KO	20264.2	2.30275	UP	1.01212	78.4201	EXT2
66	54.4118	12.7117	11.3456	45.5543	0	5.98626	12.0075	13.6839	0	21.5116	0	-4.40605	1.58	27.4496	0	-1.7793	-0.535553	-4.40958e-08			NDST1 MODEL KO	-105.084	-0.0119413	DOWN	1.30258	100.925	NDST1
67	43.318	13.5475	13.4993	39.2076	0	5.27937	14.0511	10.792	0	17.5961	0	-3.68009	1.82	64.2608	0	-1.43053	-0.52968	-4.40958e-08			NDST2 MODEL KO	7510.95	0.853517	DOWN	0.437118	33.8685	NDST2
68	39.1304	13.8541	15.3061	36.7449	0	5.00809	13.7993	9.73199	0	15.8555	0	-3.29403	1.95	71.6331	0	-1.28305	-0.536084	-4.40958e-08			Sdc1 MODEL KO	14906.3	1.69389	UP	0.403257	31.2448	Sdc1
69	31.0484	14.9885	18.1378	32.2089	0	4.46387	16.6372	7.65951	0	13.0573	0	-2.7266	2.09	103.027	0	-1.03835	-0.574008	-4.40958e-08
70	32.6996	15.3922	20.094	33.1689	0	4.53304	16.723	8.16936	0	13.4374	0	-2.68305	2.25	95.8808	0	-1.0836	-0.626862	-4.40958e-08				TOTAL GV	AVG. GV					MODEL	0.5183
71	27.6978	14.9133	19.3287	30.1494	0	4.26163	15.1125	6.81049	0	11.4994	0	-2.38372	2.29	102.899	0	-0.906505	-0.558214	-4.40958e-08			HS3G10 (MODEL)	104927	11.9235		Change	%		HS GAG sulfation %
72	28.4211	14.258	16.8786	30.4838	0.108108	4.34578	14.1509	6.93343	0	11.8756	0	-2.534	2.39	99.6972	0	-0.912584	-0.493298	-4.40958e-08			EXT 1 GV KO	94869.7	10.7807	DOWN	1.14287	9.58504	EXT1 KO	0.5577
73	30.303	13.4889	13.7773	31.1292	1.48462	4.52159	11.4754	7.28533	0	12.2667	0	-2.37064	2.68	81.4305	0	-0.736519	-0.315217	-4.40958e-08			EXT2 GV KO	80943.5	9.19813	DOWN	2.7254	22.8573	EXT2 KO	0.5654
74	20.2532	13.2213	14.7092	24.7056	2.94427	3.95193	7.15288	4.54607	0	7.67844	0	-1.13351	2.85	81.0989	0	-0.123732	-0.115551	-4.40958e-08			NDST1 GV KO	69152	7.85818	DOWN	4.06535	34.0952	NDST1 KO	0.6785
75	22.1884	13.7786	18.6384	25.5866	3.54167	4.03035	5.17928	5.15033	0	7.53154	0	-0.715003	2.96	57.9257	0	-0.0513941	-0.146055	-4.40958e-08			NDST2 GV KO	113372	12.8832	UP	0.959624	8.04816	NDST2 KO	0.4207
76	19.0476	14.107	20.9534	23.8072	3.1893	3.81269	5.04528	4.40968	0	6.18608	0	-0.457204	3.14	63.4984	0	0.00683257	-0.195702	-4.40958e-08			Sdc1 GV KO	144656	16.4382	UP	4.51469	37.8637	Sdc1 KO	0.5535
77	20.1166	15.7637	22.8381	24.6234	3.91174	3.80063	10.3713	4.71656	0	7.00611	0	-0.383788	3.27	80.8771	0	0.0380612	-0.255284	-4.40958e-08
78	16.6205	17.3781	23.0769	22.4747	6.00985	3.5451	15.1515	3.67555	0	6.05952	0	0.248821	3.46	105.641	0	0.436867	-0.148821	-4.40958e-08				TOTAL GV	AVG. GV					MODEL	24.75
79	11.4667	18.2916	28.0043	19.1898	6.88652	3.18564	13.5697	2.40136	0	3.2714	0	1.21812	3.68	101.13	0	0.78497	-0.137731	-4.40958e-08			HS10E4 (MODEL)	112891	12.8285		Change	%		HS GAG abundance
80	8.76289	18.2431	28.9335	17.1576	8.21394	3.04013	10.514	1.63156	0	1.5199	0	1.93907	3.77	87.3987	0	1.12348	-0.0115647	-4.40958e-08			EXT 1 GV KO	119619	13.593	UP	0.764527	5.9596	EXT1 KO	24.37
81	10.8861	18.4369	29.4485	18.2344	8.85957	3.16206	10.0559	2.18554	0	2.04024	0	2.05478	3.9	76.2363	0	1.16569	0.0131931	-4.40958e-08			EXT2 GV KO	105312	11.9673	DOWN	0.861235	6.71345	EXT2 KO	21.16
82	11.6049	17.8023	29.0486	19.167	6.41264	3.20087	10.8553	2.52821	0	2.88466	0	1.26155	4.14	87.6577	0	0.741083	-0.16092	-4.40958e-08			NDST1 GV KO	145955	16.5858	UP	3.75726	29.2883	NDST1 KO	24.44
83	10.3614	16.0719	27.4606	18.2571	5.46448	3.19824	5.24691	2.22184	0	1.9637	0	1.17071	4.38	69.7386	0	0.685401	-0.118487	-4.40958e-08			NDST2 GV KO	82363.4	9.35948	DOWN	3.46903	27.0416	NDST2 KO	22.24
84	6.06061	15.6968	27.7563	15.7518	4.96014	2.95129	3.83858	1.11826	0	0.272865	0	1.35608	4.52	75.9967	0	0.761892	-0.113693	-4.40958e-08			Sdc1 KO	179313	20.3765	UP	7.54797	58.8375	Sdc1 KO	36.81
85	2.94118	14.726	26.3955	14.385	2.59067	2.78458	3.79377	0.391753	0	-0.282515	0	0.770558	4.63	95.009	0	0.478934	-0.226658	-4.40958e-08
86	0	15.2923	31.0987	12.5572	2.55319	2.56147	2.01729	-0.246198	0	-2.1222	0	1.34227	4.79	87.1846	0	0.60966	-0.286363	-4.40958e-08
87	0	15.0795	27.256	12.0173	5.03778	2.61969	1.22411	-0.494485	0	-2.23739	0	1.80153	4.95	80.3314	0	0.99973	-0.026207	-4.40958e-08
88	0	14.7078	27.933	12.1747	3.90041	2.6169	0.370028	-0.394977	0	-2.24195	0	1.56304	5.13	79.2506	0	0.830836	-0.108389	-4.40958e-08
89	0	15.8655	31.9664	12.3946	3.4931	2.53905	2.7248	-0.240754	0	-2.28553	0	1.64982	5.32	85.854	0	0.758454	-0.248112	-4.40958e-08
90	3.90335	17.2363	35.1869	14.5337	4.75436	2.70878	4.53737	0.832536	0	-1.21082	0	1.94387	5.46	74.3987	0	0.828413	-0.276142	-4.40958e-08
91	3.06306	17.09	34.5568	13.9589	5.00391	2.67004	4.1048	0.587356	0	-1.54827	0	2.03694	5.65	74.6702	0	0.898451	-0.235086	-4.40958e-08
92	2.96684	17.2707	35.0615	13.7488	5.58959	2.65872	3.7037	0.562555	0	-1.80327	0	2.26405	5.96	70.0715	0	1.00331	-0.199925	-4.40958e-08
93	7.23906	16.5858	34.2609	16.1878	5.14541	2.93786	1.78268	1.73017	0	-0.3901	0	1.90887	6.26	51.9549	0	0.812181	-0.219901	-4.40958e-08
94	7.65472	16.4164	34.5133	16.7702	3.67435	2.9473	2.84281	1.95395	0	0.139547	0	1.44733	6.52	60.9097	0	0.553759	-0.341547	-4.40958e-08
95	7.48408	15.8604	31.9569	16.6674	3.59661	2.9703	2.77325	1.85844	0	0.369391	0	1.25621	6.81	65.3173	0	0.53752	-0.291666	-4.40958e-08
96	7.2643	15.518	29.8643	16.4721	3.90244	2.98539	2.72436	1.72749	0	0.466711	0	1.2074	6.91	67.8429	0	0.585294	-0.225007	-4.40958e-08
97	6.36095	15.3453	27.6502	16.1357	3.47648	2.9402	4.7356	1.47594	0	0.759454	0	0.90572	7.34	85.0803	0	0.516363	-0.22577	-4.40958e-08
98	5.57143	14.4315	26.0051	15.5683	3.16073	2.93526	2.33463	1.25735	0	0.365134	0	0.83994	7.66	79.2931	0	0.511962	-0.179555	-4.40958e-08
99	5.98886	14.2338	25.0627	15.7332	3.39096	2.97395	1.99387	1.34513	0	0.529276	0	0.828661	7.91	77.1389	0	0.535879	-0.142876	-4.40958e-08
100	3.6061	13.9285	23.0893	14.1266	4.22164	2.86441	1.27532	0.616106	0	-0.351135	0	1.09088	8.14	80.2217	0	0.74644	-0.0201331	-4.40958e-08
101	1.24654	13.6707	23.2558	12.8183	3.65297	2.72731	0.661765	0.0290238	0	-1.20516	0	1.10406	8.23	85.4798	0	0.739994	-0.0395363	-4.40958e-08
102	1.24654	13.4381	21.1583	12.7289	4.1317	2.7509	0.942712	-0.0398622	0	-1.01227	0	1.08047	8.53	88.3881	0	0.805507	0.0337584	-4.40958e-08
103	1.23967	13.9797	21.5409	12.3304	5.97964	2.74519	0.645161	-0.115889	0	-1.42704	0	1.64804	8.89	79.6613	0	1.10805	0.156406	-4.40958e-08
104	0	14.0649	16.3752	10.8871	9.68553	2.73613	0.923295	-0.789397	0	-1.89432	0	2.39148	9.31	79.0307	0	1.71738	0.523804	-4.40958e-08
105	0.541272	13.3845	14.6614	11.4088	8.55181	2.78944	0.915493	-0.608422	0	-1.31186	0	1.91768	9.58	84.3089	0	1.51193	0.478031	-4.40958e-08
106	0	12.8545	16.3882	11.6465	5.58313	2.73047	0.905923	-0.496149	0	-1.18819	0	1.23745	10.03	93.8051	0	1.06401	0.241832	-4.40958e-08
107	0	12.0241	13.6255	11.8648	4.48128	2.76423	1.13941	-0.496541	0	-0.650228	0	0.718383	10.24	103.256	0	0.8737	0.220884	-4.40958e-08
108	0	11.5194	12.9365	12.1516	3.05939	2.77082	1.37435	-0.426584	0	-0.290259	0	0.25706	10.32	110.631	0	0.64079	0.134733	-4.40958e-08
109	0	12.5329	13.8365	12.2408	3.64372	2.72672	4.69453	-0.422243	0	-0.0105208	0	0.360982	10.51	123.227	0	0.702615	0.117027	-4.40958e-08
110	1.61893	12.6174	11.9472	13.1573	4.22535	2.83331	6.17592	-0.0658596	0	0.896302	0	0.239313	10.69	126.85	0	0.719175	0.167976	-4.40958e-08
111	3.68098	11.4112	9.07029	14.1686	4.16898	3.02077	3.15399	0.418432	0	1.52672	0	0.0143074	10.87	111.256	0	0.664352	0.245753	-4.40958e-08
112	6.70659	11.9411	10.7908	15.9017	4.46035	3.17061	3.67872	1.27147	0	2.43848	0	0.0261463	11.02	101.804	0	0.61514	0.20339	-4.40958e-08
113	7.0922	12.0582	10.5797	16.3075	3.98037	3.18132	5.18072	1.40803	0	2.90236	0	-0.204327	11.18	110.117	0	0.508996	0.154499	-4.40958e-08
114	7.82313	12.4995	17.5413	16.8386	2.54743	3.15345	2.54137	1.89711	0	2.23807	0	-0.0464493	11.27	89.6172	0	0.316182	-0.062731	-4.40958e-08
115	6.16062	13.2908	23.1092	15.9666	1.82992	2.98301	2	1.66707	0	1.05692	0	0.272414	11.43	85.417	0	0.286738	-0.210365	-4.40958e-08
116	8.25295	14.1781	26.4928	17.1326	2.23285	3.05549	2.48555	2.31047	0	1.42127	0	0.491884	11.56	75.3152	0	0.293454	-0.272932	-4.40958e-08
117	9.51374	14.2146	27.2666	18.1144	1.19418	3.10851	3.43643	2.75339	0	2.10225	0	0.146171	11.87	79.0509	0	0.0805029	-0.380116	-4.40958e-08
118	8.01249	14.776	28.5997	17.2164	1.47959	2.98372	4.61538	2.43377	0	1.5294	0	0.37489	12.76	85.7499	0	0.171755	-0.391944	-4.40958e-08
119	6.99797	15.2812	28.432	16.03	4.08884	2.93092	3.61378	2.03828	0	0.57944	0	1.20651	13.29	74.4519	0	0.634954	-0.190396	-4.40958e-08
120	5.87084	15.1406	28.5176	15.1201	4.75952	2.87623	1.91119	1.71953	0	-0.201775	0	1.53797	13.59	66.6922	0	0.799348	-0.118371	-4.40958e-08
121	5.66572	14.6127	26.8593	14.9199	4.78088	2.89288	0.952381	1.63701	0	-0.233597	0	1.47676	13.91	65.112	0	0.813989	-0.0696534	-4.40958e-08
122	7.74775	14.3331	25.697	16.1396	4.65577	3.0291	0.950783	2.19344	0	0.661483	0	1.23986	14.28	61.6974	0	0.722716	-0.0680318	-4.40958e-08
123	8.60122	14.1511	25.3437	16.731	4.15225	3.0795	1.17515	2.46687	0	1.12448	0	1.01702	14.65	62.838	0	0.611916	-0.103647	-4.40958e-08
124	9.0448	14.4935	25.7969	16.9078	4.69136	3.09354	1.67598	2.57972	0	1.20932	0	1.15941	14.84	61.3959	0	0.681109	-0.0849036	-4.40958e-08
125	13.0542	14.5809	27.0444	19.3897	3.99221	3.31147	1.88889	3.73656	0	2.65447	0	0.810116	14.92	52.0797	0	0.442387	-0.188463	-4.40958e-08
126	13.1029	14.8397	27.4986	19.1952	4.91803	3.30998	1.43488	3.7282	0	2.39001	0	1.12354	15.22	45.6741	0	0.5973	-0.129225	-4.40958e-08
127	12.5891	14.9268	30.1246	19.0835	3.76448	3.24783	0.932529	3.74084	0	2.03574	0	1.03663	15.3	44.713	0	0.446876	-0.253793	-4.40958e-08
128	11.487	15.2894	32.8081	18.5888	3.03322	3.1429	1.14441	3.57798	0	1.49459	0	1.08108	15.46	47.2029	0	0.375917	-0.35498	-4.40958e-08
129	8.67866	14.8032	31.7978	17.1919	1.8741	2.98769	1.40465	2.86756	0	0.844735	0	0.833299	15.49	61.91	0	0.27445	-0.397751	-4.40958e-08
130	7.62712	14.1776	29.548	16.8221	0.81262	2.949	2.07337	2.59126	0	1.00581	0	0.406124	15.6	75.3935	0	0.121845	-0.424657	-4.40958e-08
131	6.12708	13.6867	24.7411	16.1431	0.620229	2.89972	4.70958	2.07581	0	1.43147	0	-0.00865316	15.81	100.501	0	0.0903729	-0.358756	-4.40958e-08
132	5.9867	13.7688	25.1767	16.1771	0.189843	2.87877	5.323	2.08598	0	1.49551	0	-0.113331	15.95	104.742	0	0.0218284	-0.40368	-4.40958e-08
133	6.42857	13.5022	25.9967	16.341	0	2.90809	3.50432	2.25983	0	1.32545	0	-0.0597874	16.25	94.112	0	0.00200411	-0.415302	-4.40958e-08
134	8.13464	12.5176	23.3533	17.1767	0	3.06237	1.29547	2.66517	0	1.90952	0	-0.260682	16.62	82.8675	0	-0.0393161	-0.345681	-4.40958e-08
135	10.5988	12.4102	22.7027	18.4936	0.416474	3.21986	0.836614	3.29433	0	2.72336	0	-0.31346	16.81	73.426	0	-0.0497856	-0.314689	-4.40958e-08
136	10.5368	12.7633	23.5199	18.4087	0.782689	3.20028	1.26706	3.28718	0	2.60664	0	-0.162421	16.92	73.0788	0	0.0102156	-0.311178	-4.40958e-08
137	11.246	13.3714	25.3461	18.7253	1.37426	3.21312	1.63934	3.50312	0	2.60346	0	0.0828801	17.04	67.9506	0	0.0863805	-0.317697	-4.40958e-08
138	12.9316	12.8041	22.5552	19.7036	1.3655	3.35036	1.61828	3.88013	0	3.52052	0	-0.217939	17.13	67.6478	0	0.0184061	-0.271297	-4.40958e-08
139	12.0249	12.4498	22.1519	19.3012	0.588235	3.30215	1.41243	3.68819	0	3.34556	0	-0.404073	17.37	72.5709	0	-0.0750381	-0.307761	-4.40958e-08
140	9.73072	13.0639	23.9562	17.8208	1.35196	3.13901	1.59176	3.09037	0	2.21218	0	0.0713326	17.51	74.1069	0	0.128437	-0.279465	-4.40958e-08
141	9.0036	13.1293	22.9188	17.041	2.87253	3.11574	0.789596	2.7895	0	1.68537	0	0.503361	17.72	68.3022	0	0.400598	-0.138966	-4.40958e-08
142	7.88382	13.8711	26.0781	16.3074	3.26622	3.00584	0.78341	2.56407	0	0.856292	0	0.909989	17.81	64.9573	0	0.514502	-0.170052	-4.40958e-08
143	7.82353	13.5333	24.0557	16.4671	2.66667	3.01949	1.96437	2.52009	0	1.34186	0	0.550611	17.74	76.1937	0	0.398219	-0.182682	-4.40958e-08
144	9.00058	12.5107	21.1014	17.341	1.49582	3.13128	1.53986	2.83616	0	2.2381	0	-0.0445367	17.99	79.7892	0	0.165152	-0.204554	-4.40958e-08
145	9.29281	12.3673	21.2565	17.3873	1.70678	3.15515	0.403769	2.92137	0	2.12037	0	0.0559537	18.21	72.4678	0	0.203549	-0.181833	-4.40958e-08
146	7.17178	12.4978	23.2858	16.2906	0.913838	3.00401	0.178651	2.45942	0	1.23712	0	0.110265	18.21	76.8617	0	0.15706	-0.261634	-4.40958e-08
147	5.8556	12.0643	20.2176	15.3536	1.67959	2.96774	0	1.98672	0	0.952745	0	0.191515	18.42	81.605	0	0.311667	-0.134118	-4.40958e-08
148	6.50224	12.4269	21.8499	15.6852	1.83604	2.98143	0	2.21908	0	0.969146	0	0.319551	18.73	76.7212	0	0.324263	-0.161675	-4.40958e-08
149	9.40077	13.2082	25.5565	17.3393	1.98732	3.10178	0	3.10202	0	1.55826	0	0.46275	18.85	62.4703	0	0.271218	-0.247977	-4.40958e-08
150	10.4099	12.9908	24.6106	18.0111	1.63522	3.16924	0.393701	3.37935	0	2.14384	0	0.222508	19.05	64.3861	0	0.174375	-0.263909	-4.40958e-08
151	11.2239	12.7528	24.3243	18.5676	1.06952	3.21689	0.391815	3.66148	0	2.56128	0	0.000124969	19.62	64.6564	0	0.0585454	-0.302238	-4.40958e-08
152	10.0425	12.8004	23.8621	17.8701	1.21902	3.14634	0.909485	3.34122	0	2.23849	0	0.0608111	19.89	70.5728	0	0.114294	-0.280451	-4.40958e-08
153	9.67912	12.7621	22.9386	17.6058	1.57322	3.13594	1.11732	3.19196	0	2.18227	0	0.106951	19.83	72.7328	0	0.176163	-0.236884	-4.40958e-08
154	9.1239	12.5447	21.3143	17.1129	2.24539	3.12644	0.725256	2.97596	0	1.99086	0	0.230849	20.12	72.4457	0	0.300153	-0.148467	-4.40958e-08
155	8.27411	12.2077	20.0085	16.594	2.23196	3.09631	0.380872	2.71743	0	1.78623	0	0.196515	20.21	75.182	0	0.324006	-0.112403	-4.40958e-08
156	8.27142	12.0424	17.7703	16.4068	3.20158	3.12697	0.378947	2.59072	0	1.86993	0	0.309335	20.16	75.1636	0	0.469175	0.000878419	-4.40958e-08
157	10.6208	12.1571	17.6101	17.7669	3.37652	3.26265	0.875365	3.21432	0	2.76931	0	0.192578	20.3	70.7829	0	0.415229	-0.00543712	-4.40958e-08
158	13.3557	11.8354	16.3866	19.5832	2.49415	3.43197	1.77906	3.97246	0	4.1713	0	-0.339321	20.43	72.8258	0	0.170255	-0.0696938	-4.40958e-08
159	15.0809	11.6172	17.5732	20.7752	1.31681	3.52192	1.23254	4.54839	0	4.77829	0	-0.665279	20.57	67.8811	0	-0.0624153	-0.180497	-4.40958e-08
160	16.6036	11.5008	18.0191	21.6798	1.00193	3.6094	0.694728	5.00142	0	5.2471	0	-0.788096	20.77	61.5614	0	-0.153572	-0.215326	-4.40958e-08
161	16.3217	11.5389	18.9088	21.5656	0.651092	3.58097	0.52717	4.98284	0	5.08094	0	-0.798694	20.92	61.3976	0	-0.194133	-0.254072	-4.40958e-08
162	16.4711	11.7482	18.711	21.5443	1.29524	3.58896	0.846774	4.98428	0	5.09045	0	-0.650581	21	60.515	0	-0.0999301	-0.210446	-4.40958e-08
163	18.2243	11.3859	16.9136	22.7049	0.795756	3.71015	1.55938	5.43602	0	6.11208	0	-1.05137	21.07	63.8165	0	-0.2524	-0.22757	-4.40958e-08
164	17.2845	11.5025	16.4961	22.0768	1.28399	3.6565	1.86582	5.15074	0	5.78196	0	-0.899005	21.18	66.7497	0	-0.148447	-0.182586	-4.40958e-08
165	15.5433	11.4665	16.5717	21.0866	1.12782	3.5517	1.85112	4.70277	0	5.17489	0	-0.834634	21.28	71.8754	0	-0.115915	-0.182972	-4.40958e-08
166	12.3288	11.0689	15.6529	19.1406	1.12317	3.38198	0.819992	3.82648	0	3.97806	0	-0.673154	21.44	77.0894	0	-0.00420494	-0.130315	-4.40958e-08
167	11.3233	10.6693	14.4986	18.5894	0.782998	3.3392	0.504071	3.55963	0	3.76062	0	-0.779712	21.67	81.3366	0	-0.0266375	-0.119137	-4.40958e-08
168	10.9959	10.8135	14.9901	18.3529	0.965108	3.31152	0.500385	3.48972	0	3.55377	0	-0.671026	21.88	80.7824	0	0.0162785	-0.11458	-4.40958e-08
169	10	10.9524	16.0997	17.8791	0.480947	3.23357	0.805215	3.29355	0	3.19965	0	-0.680333	22.02	84.9995	0	-0.0266726	-0.167827	-4.40958e-08
170	9.59211	11.1126	16.5746	17.6587	0.478469	3.19905	1.14635	3.20507	0	3.04939	0	-0.635073	22.12	87.0347	0	-0.0150247	-0.179148	-4.40958e-08
171	9.37919	10.762	16.0552	17.4948	0.329791	3.20173	0.152323	3.14931	0	2.91187	0	-0.662592	22.23	84.1401	0	-0.022803	-0.165385	-4.40958e-08
172	8.76335	10.7769	16.1508	17.1298	0.328707	3.16295	0.151803	2.99609	0	2.67982	0	-0.61865	22.36	85.6716	0	-0.00196907	-0.163278	-4.40958e-08
173	7.97166	11.2754	18.6047	16.6255	0.472727	3.08324	0	2.85425	0	2.07021	0	-0.347106	22.47	82.7336	0	0.0598585	-0.19733	-4.40958e-08
174	8.28221	11.064	16.6602	16.6866	1.08656	3.1279	0	2.84586	0	2.29445	0	-0.331533	22.49	82.7014	0	0.139474	-0.116745	-4.40958e-08
175	9.88246	11.4567	18.6441	17.6164	1.08108	3.19509	0	3.33773	0	2.64221	0	-0.28209	22.57	75.2542	0	0.0957237	-0.169205	-4.40958e-08
176	9.00901	11.4582	18.8758	17.1332	0.932568	3.13974	0	3.12348	0	2.32895	0	-0.255862	22.63	77.8126	0	0.101632	-0.178344	-4.40958e-08
177	8.02207	11.6327	18.9797	16.6019	0.9299	3.07158	0.785928	2.87191	0	2.07836	0	-0.220552	22.77	84.1677	0	0.125706	-0.183291	-4.40958e-08
178	6.49789	11.0981	17.1333	15.6534	0.927578	3.01187	0	2.42531	0	1.62628	0	-0.232957	22.99	87.4045	0	0.176273	-0.125441	-4.40958e-08
179	6.31048	11.2082	17.3477	15.522	1.0661	2.99571	0.148754	2.37993	0	1.53168	0	-0.171934	23.09	87.8002	0	0.204284	-0.120864	-4.40958e-08
180	7.69552	11.5549	19.1291	16.3628	0.918728	3.05074	0.333704	2.82082	0	1.87673	0	-0.171352	23.23	82.6692	0	0.14214	-0.179587	-4.40958e-08
181	8.35411	11.2817	17.9592	16.7339	0.915815	3.10712	0.147438	2.96543	0	2.21798	0	-0.287634	23.26	81.8089	0	0.117246	-0.157669	-4.40958e-08
182	8.24785	11.4602	18.3463	16.575	1.36746	3.09691	0	2.92137	0	2.03571	0	-0.119637	23.26	79.1394	0	0.196338	-0.132228	-4.40958e-08
183	8.69919	11.6612	18.9971	16.8245	1.50297	3.11401	0.146735	3.0483	0	2.12173	0	-0.0669192	23.19	77.1116	0	0.204333	-0.141244	-4.40958e-08
184	9.79526	11.2028	17.1761	17.5223	1.18343	3.2032	0.146199	3.31203	0	2.77544	0	-0.352473	23.25	78.1264	0	0.109727	-0.132672	-4.40958e-08
185	10.7784	10.8906	15.8621	18.155	0.899965	3.27653	0.327988	3.56356	0	3.351	0	-0.590776	23.39	79.411	0	0.0251527	-0.133555	-4.40958e-08
186	11.9332	10.6474	14.7678	18.8663	0.725138	3.35769	0.472384	3.85821	0	3.9389	0	-0.79136	23.49	79.3083	0	-0.0463921	-0.132265	-4.40958e-08
187	13.1548	10.1888	13.1932	19.6969	0.137599	3.44942	0.615942	4.18069	0	4.67718	0	-1.1477	23.58	81.2672	0	-0.188342	-0.149786	-4.40958e-08
188	12.5932	10.0099	12.518	19.3903	0	3.42442	0.613054	4.02706	0	4.57546	0	-1.20138	23.7	84.3399	0	-0.194563	-0.141354	-4.40958e-08
189	13.7972	10.1864	12.5312	19.9366	0.716479	3.4957	0.467122	4.31749	0	4.85702	0	-1.06017	23.85	77.7283	0	-0.116708	-0.0987612	-4.40958e-08
190	14.1121	10.1558	12.4645	20.1464	0.577838	3.5124	0.609101	4.42175	0	5.02056	0	-1.12604	24.05	78.166	0	-0.150142	-0.110677	-4.40958e-08
191	15.3546	10.1446	12.3181	20.8639	0.576076	3.58411	0.748663	4.77282	0	5.49962	0	-1.21145	24.38	75.6903	0	-0.191592	-0.117737	-4.40958e-08
192	14.319	9.94976	11.5521	20.408	0	3.52668	1.382	4.51363	0	5.40841	0	-1.39343	24.47	84.8775	0	-0.26012	-0.141864	-4.40958e-08
193	13.5312	9.74983	11.5113	19.8809	0	3.48754	0.458392	4.31445	0	4.99472	0	-1.31253	24.66	82.605	0	-0.223718	-0.124793	-4.40958e-08
194	13.0084	9.76404	11.7482	19.5599	0	3.45349	0.315568	4.19155	0	4.75878	0	-1.25775	24.81	82.9668	0	-0.203458	-0.1245	-4.40958e-08
195	12.6388	9.84312	12.1414	19.3031	0.133245	3.42716	0.139421	4.10221	0	4.53226	0	-1.16216	24.9	82.0213	0	-0.166044	-0.118949	-4.40958e-08
196	12.2286	9.98987	12.23	19.0449	0.299103	3.39506	0.586611	4.00687	0	4.40929	0	-1.0987	25.22	84.5715	0	-0.129313	-0.111868	-4.40958e-08
197	11.3336	10.0939	12.7329	18.4782	0.431034	3.33479	0.445663	3.78895	0	3.98672	0	-0.964877	25.44	85.0629	0	-0.0743729	-0.105552	-4.40958e-08
198	9.78261	10.3596	12.7827	17.6478	0.430464	3.2289	1.7418	3.38806	0	3.61433	0	-0.919264	25.63	95.5109	0	-0.0372653	-0.111437	-4.40958e-08
199	9.44382	10.6666	14.9606	17.5296	0	3.17867	1.73528	3.39159	0	3.31974	0	-0.862974	25.71	94.5583	0	-0.0850738	-0.184001	-4.40958e-08
200	8.74722	10.5734	14.4562	17.0852	0.13197	3.14493	1.59484	3.18802	0	3.08356	0	-0.815084	25.79	96.0865	0	-0.0416547	-0.158066	-4.40958e-08
201	6.48968	10.4571	13.6471	15.735	0.296248	3.02186	1.59106	2.55365	0	2.33817	0	-0.694655	25.84	102.895	0	0.0546983	-0.114661	-4.40958e-08
202	6.74982	10.9362	15.9839	15.9363	0.131449	3.00252	1.89189	2.70298	0	2.23877	0	-0.598941	25.87	100.589	0	0.0270554	-0.179938	-4.40958e-08
203	7.50729	10.7392	16.5391	16.3129	0	3.05089	0.572198	2.9386	0	2.27574	0	-0.587599	26	91.7236	0	-0.00107352	-0.190064	-4.40958e-08
204	7.5703	10.4193	15.0831	16.3385	0	3.07526	0.436388	2.91662	0	2.44311	0	-0.690753	26.05	93.1694	0	-0.00787881	-0.158567	-4.40958e-08
205	7.96144	10.5714	15.8625	16.5606	0	3.08691	0.435219	3.05216	0	2.49349	0	-0.655859	26.17	90.8779	0	-0.0166077	-0.177406	-4.40958e-08
206	6.98829	10.4368	15.4906	15.9752	0	3.03724	0.133511	2.77941	0	2.14364	0	-0.614497	26.15	92.6486	0	0.0166114	-0.159547	-4.40958e-08
207	7.27915	10.607	15.3947	16.041	0.552486	3.05307	0.3002	2.8319	0	2.18528	0	-0.486575	26.3	90.811	0	0.093977	-0.123484	-4.40958e-08
208	5.41301	10.331	14.0357	14.9474	0.551053	2.96	0.299601	2.30168	0	1.67098	0	-0.474996	26.43	98.0283	0	0.148945	-0.0826865	-4.40958e-08
209	4.1958	10.2896	13.8925	14.2694	0.420304	2.88826	0.431177	1.98276	0	1.29348	0	-0.456012	26.48	102.685	0	0.165718	-0.0820336	-4.40958e-08
210	4.47761	10.5399	15.1035	14.3968	0.548564	2.88917	0.297521	2.09052	0	1.21449	0	-0.342555	26.55	98.9083	0	0.184234	-0.0987471	-4.40958e-08
211	4.59889	10.4505	14.8448	14.451	0.5468	2.90037	0.131796	2.12445	0	1.26223	0	-0.361002	26.68	98.1838	0	0.181239	-0.0923312	-4.40958e-08
212	4.45135	10.5866	15.5827	14.3895	0.416934	2.87831	0.294503	2.12975	0	1.17036	0	-0.339696	26.91	98.6932	0	0.167719	-0.117522	-4.40958e-08
213	3.99862	10.4278	14.5559	14.1334	0.415335	2.86158	0.554288	1.99176	0	1.16155	0	-0.396037	27.1	102.801	0	0.175578	-0.0962457	-4.40958e-08
214	4.12797	10.7145	15.904	14.2454	0.286716	2.84717	0.844704	2.08271	0	1.11873	0	-0.35234	27.24	102.217	0	0.154174	-0.137435	-4.40958e-08
215	4.25678	10.4436	14.5002	14.2449	0.540541	2.87531	0.551232	2.07227	0	1.23548	0	-0.376265	27.4	101.715	0	0.188297	-0.0881509	-4.40958e-08
216	5.44334	10.4455	14.2174	14.9141	0.665399	2.94723	0.679832	2.38324	0	1.6879	0	-0.434094	27.53	99.0929	0	0.167595	-0.0831835	-4.40958e-08
217	5.82624	10.4064	13.6234	15.1579	0.663717	2.97315	1.09571	2.47749	0	1.95223	0	-0.514605	27.66	101.003	0	0.148222	-0.0784031	-4.40958e-08
218	5.68027	10.5062	14.0051	15.0691	0.662879	2.95559	1.25483	2.4693	0	1.87779	0	-0.481779	27.95	101.58	0	0.154019	-0.0872695	-4.40958e-08
219	4.96768	10.1603	13.245	14.7021	0.283108	2.9278	0.834671	2.27694	0	1.71419	0	-0.586891	27.92	104.049	0	0.117513	-0.087794	-4.40958e-08
220	5.40082	10.2311	13.6121	14.9507	0.282752	2.94784	0.833601	2.40906	0	1.82676	0	-0.584806	28	102.29	0	0.105358	-0.0983591	-4.40958e-08
221	5.97623	10.1028	13.2749	15.2638	0.28222	2.98853	0.544	2.55884	0	2.02792	0	-0.63079	28.08	99.8438	0	0.088597	-0.0918311	-4.40958e-08
222	6.6984	10.0185	12.6791	15.6587	0.40625	3.03908	0.544	2.73028	0	2.3318	0	-0.680383	28.12	98.3561	0	0.0824993	-0.0757662	-4.40958e-08
223	6.81587	10.2402	13.6179	15.7003	0.52976	3.03281	0.543652	2.78574	0	2.24528	0	-0.583657	28.18	96.1178	0	0.10288	-0.0876045	-4.40958e-08
224	6.21832	10.0737	12.535	15.2822	0.808206	3.01207	0.414673	2.58865	0	2.08558	0	-0.541421	28.34	97.805	0	0.164174	-0.0403519	-4.40958e-08
225	6.05653	10.5202	13.443	15.0035	1.73375	2.98938	0.412829	2.52349	0	1.76214	0	-0.202694	28.44	93.4603	0	0.32207	0.00548324	-4.40958e-08
226	6.04636	10.3462	11.4277	14.9141	2.25657	3.01109	0.820966	2.44278	0	1.95403	0	-0.213583	28.61	96.7255	0	0.393381	0.078653	-4.40958e-08
227	5.46796	10.265	10.8067	14.6241	2.12963	2.98102	1.22603	2.28219	0	1.89835	0	-0.275734	28.68	101.702	0	0.384952	0.0819876	-4.40958e-08
228	4.7395	9.94602	10.2297	14.2466	1.72414	2.94862	0.814536	2.10197	0	1.71293	0	-0.372801	28.79	104.063	0	0.346161	0.0759027	-4.40958e-08
229	4.61435	9.54707	9.40353	14.2887	1.04294	2.95281	0.654002	2.0945	0	1.85613	0	-0.610685	28.93	107.388	0	0.239884	0.049033	-4.40958e-08
230	4.04585	9.64751	9.36647	13.8717	1.43643	2.91819	0.650558	1.93076	0	1.58626	0	-0.466437	29.12	107.552	0	0.32204	0.0807441	-4.40958e-08
231	4.04313	9.89158	10.1059	13.9298	1.31218	2.90051	1.32921	1.96978	0	1.62104	0	-0.472671	29.28	110.149	0	0.298741	0.0488407	-4.40958e-08
232	5.18344	10.0824	10.6171	14.6504	1.18794	2.95371	1.97409	2.3103	0	2.08535	0	-0.560435	29.47	109.822	0	0.237771	0.0143868	-4.40958e-08
233	4.90921	10.2927	9.84002	14.4192	1.82094	2.9383	2.90034	2.18759	0	2.09898	0	-0.455357	29.63	113.987	0	0.33506	0.0650175	-4.40958e-08
234	5.17126	9.71877	10.0633	14.6693	0.788118	2.96481	1.32471	2.32903	0	2.11694	0	-0.685677	29.68	109.018	0	0.179749	0.00619679	-4.40958e-08
235	4.45561	9.85419	11.1078	14.268	0.635209	2.90845	1.19779	2.18498	0	1.7497	0	-0.60555	29.8	109.275	0	0.185085	-0.0197263	-4.40958e-08
236	4.56362	9.44288	9.64543	14.3246	0.513285	2.93769	0.795837	2.18484	0	1.91593	0	-0.735595	29.89	109.758	0	0.16037	0.00636042	-4.40958e-08
237	4.53943	9.35173	9.38531	14.329	0.391331	2.93905	0.791236	2.18487	0	1.95657	0	-0.786323	29.99	110.65	0	0.140959	0.0036215	-4.40958e-08
238	5.24579	9.07474	8.59281	14.7332	0.269946	2.99435	0.394897	2.36641	0	2.26135	0	-0.902566	30.11	108.479	0	0.0999189	0.0117024	-4.40958e-08
239	6.60532	8.88734	7.79337	15.513	0.2693	3.08606	0.273307	2.71411	0	2.8198	0	-1.03405	30.21	105.433	0	0.0538331	0.0205817	-4.40958e-08
240	7.18268	8.76603	7.0259	15.8231	0.387828	3.13014	0.27215	2.84417	0	3.0919	0	-1.0888	30.28	104.623	0	0.0509413	0.0408365	-4.40958e-08
241	6.57292	9.11552	8.4126	15.4905	0.386675	3.0718	0.633675	2.72189	0	2.76954	0	-0.967223	30.29	105.877	0	0.0728029	0.0117343	-4.40958e-08
242	5.87851	9.41779	9.78068	15.0935	0.386215	3.0104	0.782897	2.5784	0	2.38762	0	-0.833287	30.33	106.358	0	0.0999087	-0.0138548	-4.40958e-08
243	6.0013	9.41816	9.85541	15.1895	0.266509	3.01456	0.901172	2.62942	0	2.46019	0	-0.872182	30.46	106.915	0	0.0763419	-0.0258479	-4.40958e-08
244	5.55736	9.56794	10.7375	14.9199	0.265565	2.97683	0.781015	2.54097	0	2.18342	0	-0.777354	30.53	106.166	0	0.0961611	-0.03986	-4.40958e-08
245	5.96821	9.48351	10.3296	15.1557	0.264162	3.00608	0.780078	2.64468	0	2.37608	0	-0.830307	30.61	105.684	0	0.0811215	-0.034215	-4.40958e-08
246	5.96241	9.43255	9.70018	15.1729	0.26285	3.01006	1.16592	2.63107	0	2.50126	0	-0.889869	30.7	108.562	0	0.0744465	-0.0257018	-4.40958e-08
247	6.23788	9.20773	8.42878	15.1944	0.757576	3.04718	0.626305	2.6508	0	2.57726	0	-0.834678	30.88	105.385	0	0.145745	0.0392993	-4.40958e-08
248	6.48596	9.24394	8.18182	15.3302	0.872347	3.06212	0.897129	2.7087	0	2.7129	0	-0.84411	30.96	105.993	0	0.152319	0.0474723	-4.40958e-08
249	6.76111	9.20718	8.16267	15.4005	1.12945	3.08209	0.387366	2.77744	0	2.6928	0	-0.767108	31.12	101.865	0	0.190737	0.0697167	-4.40958e-08
250	6.73941	9.02371	7.76189	15.3908	0.978699	3.08722	0.118694	2.7819	0	2.71598	0	-0.825095	31.31	101.793	0	0.1693	0.0710333	-4.40958e-08
251	7.78309	8.98062	7.73706	16.0157	0.860338	3.14835	0.118273	3.07655	0	3.11164	0	-0.919906	31.44	99.4128	0	0.116874	0.0563975	-4.40958e-08
252	6.78288	8.95831	6.95249	15.3687	1.22682	3.09803	0.265879	2.76757	0	2.80004	0	-0.81957	31.49	102.755	0	0.203162	0.10293	-4.40958e-08
253	7.83019	8.99537	7.20695	16.0048	1.10764	3.15475	0.382916	3.0693	0	3.18289	0	-0.899512	31.59	100.501	0	0.150307	0.0810104	-4.40958e-08
254	9.0739	8.84103	6.6763	16.7477	0.962355	3.23398	0.382353	3.40989	0	3.71148	0	-1.04933	31.8	98.4636	0	0.0851663	0.0737167	-4.40958e-08
255	11.0456	8.25785	5.30107	17.9726	0.959639	3.62203	0.117612	3.79618	0	4.67802	0	-1.16417	31.95	97.0717	0.276158	0.0180794	0.291774	0.276158
256	13.2	8.14338	5.05457	19.2295	0.844119	3.75178	0	4.3919	0	5.47721	0	-1.33284	32.23	91.4285	0.276074	-0.0690539	0.275798	0.276074
257	14.185	8.38315	4.89691	19.6662	0.953449	3.55826	0	4.78059	0	5.68073	0	-1.45536	32.58	85.4824	0	-0.0827789	0.0802865	-4.40958e-08
258	14.011	8.74947	6.36779	19.584	0.950783	3.52364	0.378017	4.78432	0	5.50652	0	-1.35309	32.69	85.502	0	-0.0747037	0.0462066	-4.40958e-08
259	14.3815	8.72357	5.72323	19.7764	1.08696	3.54744	0.755594	4.88672	0	5.73997	0	-1.3926	33.13	86.8391	0	-0.0700822	0.0620825	-4.40958e-08
260	15.1248	8.63462	5.11654	20.2026	1.08303	3.59389	0.988659	5.10041	0	6.10555	0	-1.48492	33.6	86.9067	0	-0.0981207	0.0667343	-4.40958e-08
261	14.4374	8.87029	6.55319	19.8124	0.941307	3.53092	0.986938	4.9903	0	5.71843	0	-1.37729	33.95	87.0403	0	-0.0905643	0.0317727	-4.40958e-08
262	13.1984	8.48867	4.84282	19.1369	0.717835	3.47855	1.12815	4.63036	0	5.52787	0	-1.49628	34.07	94.5904	0	-0.0946923	0.0587219	-4.40958e-08
263	11.8818	8.37881	3.87443	18.3305	0.936639	3.41208	1.24027	4.24213	0	5.14427	0	-1.43096	34.15	99.4467	0	-0.0220538	0.101486	-4.40958e-08
264	11.2147	8.76433	5.82085	17.938	0.934579	3.34552	1.23705	4.12556	0	4.68421	0	-1.2509	34.23	98.2139	0	0.0083242	0.065363	-4.40958e-08
265	10.251	8.67474	5.44736	17.3968	0.821918	3.29108	1.35057	3.87564	0	4.41668	0	-1.25613	34.41	102.386	0	0.0194807	0.0705716	-4.40958e-08
266	10.0863	8.54628	4.69893	17.3064	0.819001	3.29003	1.46678	3.81338	0	4.45969	0	-1.30544	34.46	104.581	0	0.0199829	0.0856991	-4.40958e-08
267	9.54505	8.6144	5.31197	17.0722	0.463089	3.24671	1.71969	3.71284	0	4.29502	0	-1.33944	34.54	107.617	0	-0.0191118	0.0491464	-4.40958e-08
268	9.26858	8.45385	4.56967	16.9356	0.352877	3.23879	1.82909	3.62926	0	4.31488	0	-1.41163	34.62	110.463	0	-0.0319229	0.0576078	-4.40958e-08
269	8.58154	8.56333	5.14541	16.5282	0.351827	3.18924	1.82284	3.4716	0	4.00198	0	-1.32847	34.76	111.41	0	-0.006531	0.0502685	-4.40958e-08
270	8.43621	8.55899	4.77121	16.4625	0.350972	3.18168	2.18626	3.42801	0	4.04497	0	-1.36044	34.85	114.159	0	-0.00721717	0.0547045	-4.40958e-08
271	7.54772	8.75781	5.37604	15.9334	0.457851	3.11743	2.43902	3.21083	0	3.67575	0	-1.24288	34.99	116.476	0	0.0392805	0.0524817	-4.40958e-08
272	7.0196	8.64853	5.72381	15.498	0.698549	3.09215	1.21538	3.06929	0	3.22606	0	-1.07051	35.05	110.558	0	0.110241	0.079782	-4.40958e-08
273	6.75044	8.61991	5.82524	15.2898	0.803859	3.07706	0.84317	3.00412	0	3.04428	0	-1.00154	35.2	108.944	0	0.141035	0.0911282	-4.40958e-08
274	7.01549	8.68293	5.91651	15.4519	0.801925	3.08782	1.09366	3.09013	0	3.16423	0	-1.01873	35.38	109.302	0	0.130529	0.0843734	-4.40958e-08
275	6.62001	8.72057	5.78353	15.2399	0.8	3.06271	1.42339	2.98457	0	3.08589	0	-1.01799	35.44	112.196	0	0.139117	0.0857938	-4.40958e-08
276	6.71512	8.71158	5.65779	15.3285	0.692042	3.06726	1.66852	3.01757	0	3.18827	0	-1.07201	35.51	113.715	0	0.115789	0.0774667	-4.40958e-08
277	6.5778	8.67256	5.8582	15.2168	0.690938	3.05834	1.30374	2.99895	0	3.06184	0	-1.03371	35.69	112.009	0	0.125749	0.0784645	-4.40958e-08
278	5.20683	8.56865	5.73301	14.4921	0.344828	2.97796	1.40845	2.64808	0	2.66145	0	-1.06514	35.68	117.708	0	0.113165	0.0652873	-4.40958e-08
279	4.93506	8.56236	6.07795	14.3718	0.105932	2.95599	1.40148	2.61042	0	2.56451	0	-1.0901	35.84	118.742	0	0.0860521	0.0436159	-4.40958e-08
280	5.67233	8.49932	6.61785	14.7765	0	2.9984	0.710383	2.83186	0	2.68424	0	-1.09694	35.87	112.915	0	0.0552542	0.0282766	-4.40958e-08
281	6.64175	8.46934	6.37838	15.2782	0.237404	3.06111	0.462333	3.07243	0	2.9802	0	-1.09351	35.9	108.58	0	0.0635346	0.0459736	-4.40958e-08
282	5.91444	8.39949	6.46378	14.8583	0.105319	3.01761	0.244035	2.89891	0	2.70021	0	-1.07217	36.06	109.85	0	0.069501	0.0426107	-4.40958e-08
283	5.54598	8.62573	6.69535	14.6295	0.341656	2.98676	0.809498	2.79905	0	2.58284	0	-0.987901	36.15	112.381	0	0.114505	0.0498594	-4.40958e-08
284	5.27221	8.58773	5.63758	14.4647	0.550603	2.97971	1.3706	2.6833	0	2.65031	0	-1.01085	36.16	116.749	0	0.146026	0.0814742	-4.40958e-08
285	5.23918	8.86409	6.43777	14.4171	0.784519	2.96504	1.606	2.68105	0	2.54168	0	-0.894294	36.12	115.882	0	0.185336	0.0783352	-4.40958e-08
286	5.10638	8.66086	5.51687	14.2323	1.12301	2.97391	1.04194	2.60683	0	2.45609	0	-0.833953	36.24	113.718	0	0.246467	0.128334	-4.40958e-08
287	4.49534	8.46723	5.03329	13.9108	0.887497	2.94514	0.906667	2.44657	0	2.31328	0	-0.894284	36.29	116.338	0	0.228187	0.127934	-4.40958e-08
288	4.58767	8.34698	4.89752	13.9339	0.886571	2.9563	0.452128	2.47014	0	2.2951	0	-0.891668	36.33	114.095	0	0.229606	0.135439	-4.40958e-08
289	4.94243	8.22525	5.02125	14.1848	0.546448	2.97625	0.238917	2.60052	0	2.43478	0	-0.989754	36.5	113.132	0	0.167249	0.109625	-4.40958e-08
290	5.4305	8.33216	5.56586	14.4665	0.545596	2.99728	0.239044	2.75116	0	2.54728	0	-0.978435	36.56	110.953	0	0.153919	0.094942	-4.40958e-08
291	5.8873	8.36307	5.66737	14.6999	0.67375	3.02425	0.106157	2.86813	0	2.65746	0	-0.956339	36.55	108.438	0	0.161453	0.100124	-4.40958e-08
292	5.73976	8.56251	6.24504	14.5786	0.879462	3.00582	0.238347	2.83862	0	2.52196	0	-0.851893	36.63	107.833	0	0.200632	0.101681	-4.40958e-08
293	5.36409	8.82055	7.36342	14.3312	1.00671	2.96775	0.237969	2.76837	0	2.23787	0	-0.712144	36.71	106.645	0	0.238526	0.0896879	-4.40958e-08
294	5.44801	8.57904	6.65264	14.4424	0.66993	2.98192	0.237404	2.79432	0	2.40668	0	-0.863278	36.77	108.746	0	0.178995	0.0807847	-4.40958e-08
295	6.00823	8.709	7.51506	14.7863	0.539985	3.00213	0.236593	2.98799	0	2.53054	0	-0.86868	36.93	106.337	0	0.144504	0.050147	-4.40958e-08
296	5.63766	8.76663	7.60585	14.5802	0.538462	2.9764	0.44596	2.89693	0	2.41792	0	-0.848201	37.01	108.228	0	0.15475	0.0481895	-4.40958e-08
297	5.98524	8.78323	7.59791	14.8191	0.435116	2.99519	0.680272	2.99388	0	2.59567	0	-0.907776	36.98	108.805	0	0.124166	0.036142	-4.40958e-08
298	6.30286	8.81097	7.60387	14.9801	0.536673	3.01323	0.678851	3.0792	0	2.68994	0	-0.896043	37.07	107.554	0	0.130524	0.0408835	-4.40958e-08
299	6.08292	8.73695	7.15778	14.8501	0.535305	3.00391	0.781657	3.0197	0	2.67565	0	-0.917912	37.25	109.356	0	0.135114	0.0503663	-4.40958e-08
300	5.71895	8.88965	7.29031	14.6027	0.76297	2.97544	1.11746	2.93027	0	2.53768	0	-0.832773	37.51	110.946	0	0.181398	0.061777	-4.40958e-08
301	5.8168	8.78668	7.02759	14.6407	0.761421	2.98625	0.882429	2.95507	0	2.56765	0	-0.847819	37.6	109.954	0	0.179773	0.0692618	-4.40958e-08
302	6.04992	8.61396	6.65803	14.7733	0.659229	3.00795	0.543478	3.01489	0	2.66098	0	-0.903635	37.63	108.621	0	0.158052	0.0723604	-4.40958e-08
303	5.2261	8.5612	6.41092	14.2885	0.658228	2.96174	0.542495	2.79399	0	2.39355	0	-0.872627	37.73	111.253	0	0.184016	0.0830123	-4.40958e-08
304	5.3114	8.6037	6.52735	14.336	0.657396	2.96231	0.670449	2.83525	0	2.42792	0	-0.872014	37.95	111.463	0	0.18116	0.0784702	-4.40958e-08
305	5.64364	8.72289	6.99301	14.5688	0.529902	2.97152	1.00309	2.95485	0	2.56369	0	-0.905279	38.09	111.906	0	0.148958	0.0538641	-4.40958e-08
306	5.4105	8.7549	6.8805	14.4117	0.654912	2.95777	1.1037	2.8865	0	2.48537	0	-0.867518	38.16	112.753	0	0.175242	0.0651919	-4.40958e-08
307	4.51108	8.26966	5.0865	13.8818	0.527771	2.9325	0.665643	2.60454	0	2.32482	0	-0.963302	38.21	116.346	0	0.181198	0.105038	-4.40958e-08
308	5.44715	8.24967	4.95762	14.3876	0.652774	2.9897	0.536125	2.85426	0	2.63229	0	-0.985117	38.36	112.912	0	0.17227	0.111546	-4.40958e-08
309	5.97218	8.2171	4.92724	14.6782	0.651629	3.02066	0.433563	3.00698	0	2.80719	0	-1.01223	38.55	111.034	0	0.156825	0.10979	-4.40958e-08
310	6.43578	8.21369	4.90844	15.0118	0.425425	3.04511	0.764526	3.14607	0	3.06275	0	-1.1173	38.58	112.227	0	0.101948	0.0876084	-4.40958e-08
311	6.18023	8.2737	4.12345	14.8652	0.649189	3.03319	1.52711	3.04565	0	3.13228	0	-1.12467	38.64	117.043	0	0.134458	0.112069	-4.40958e-08
312	6.87313	8.13885	3.36113	15.2718	0.648217	3.08305	1.62684	3.21457	0	3.48064	0	-1.22349	38.72	116.833	0	0.107637	0.122035	-4.40958e-08
313	7.77989	7.77479	2.37794	15.8174	0.646927	3.25285	1.29474	3.38637	0	3.92546	0	-1.29944	38.75	115.526	0.1098	0.0773676	0.219649	0.1098
314	8.20734	7.78655	2.17007	15.9924	0.968222	3.2825	1.09026	3.47393	0	4.01586	0	-1.24088	38.72	112.52	0.109141	0.1161	0.245111	0.10914
315	8.64297	8.05324	2.58275	16.1494	1.26457	3.20338	1.08833	3.62928	0	4.01566	0	-1.18729	38.72	108.373	0	0.151229	0.175025	-4.40958e-08
316	8.6244	7.92805	2.03109	16.0948	1.38511	3.21094	0.858369	3.60931	0	4.01593	0	-1.18169	38.84	107.733	0	0.171723	0.197646	-4.40958e-08
317	9.32044	8.00505	2.15863	16.488	1.48002	3.24897	0.983111	3.79648	0	4.25178	0	-1.19056	38.88	105.896	0	0.163652	0.195355	-4.40958e-08
318	11.0188	8.23165	3.00601	17.4947	1.47601	3.33484	1.28109	4.28018	0	4.80693	0	-1.24039	38.94	101.4	0	0.10854	0.162481	-4.40958e-08
319	11.8245	8.15184	2.88845	18.0286	1.15281	3.38009	1.50338	4.52945	0	5.19525	0	-1.39337	39.2	101.639	0	0.0287536	0.134687	-4.40958e-08
320	10.9688	8.18145	3.5005	17.4317	1.37221	3.32672	0.751315	4.31593	0	4.67025	0	-1.20605	39.36	98.5675	0	0.10337	0.151679	-4.40958e-08
321	10.3972	8.20103	3.3995	17.1062	1.36886	3.29102	0.974756	4.17037	0	4.5093	0	-1.18803	39.51	101.381	0	0.119149	0.154785	-4.40958e-08
322	10.623	8.20617	3.6085	17.2134	1.36585	3.29997	0.847458	4.26093	0	4.54543	0	-1.17822	39.86	99.8315	0	0.115155	0.150243	-4.40958e-08
323	11.6131	8.33765	3.79591	17.7558	1.55983	3.35224	1.06779	4.53563	0	4.87479	0	-1.17347	40.09	97.2045	0	0.113412	0.150426	-4.40958e-08
324	11.824	8.21807	3.69367	17.929	1.24239	3.36434	1.06515	4.62368	0	5.01496	0	-1.2806	40.32	97.9278	0	0.0562999	0.129369	-4.40958e-08
325	11.8765	8.22904	4.00688	17.9082	1.36121	3.36683	0.642769	4.64181	0	4.91552	0	-1.2106	40.35	94.8128	0	0.0797776	0.135645	-4.40958e-08
326	12.1746	8.25121	4.19735	18.0515	1.45702	3.38433	0.419132	4.71807	0	4.95155	0	-1.17889	40.3	92.2684	0	0.0885147	0.138887	-4.40958e-08
327	12.395	8.17649	3.98923	18.1917	1.35856	3.39905	0.417793	4.78711	0	5.06973	0	-1.23305	40.45	92.3435	0	0.0653235	0.134999	-4.40958e-08
328	12.6017	8.1499	3.8771	18.3065	1.35725	3.41189	0.416157	4.84748	0	5.15542	0	-1.25223	40.57	91.9518	0	0.0584242	0.135881	-4.40958e-08
329	13.1724	8.2908	4.28016	18.6569	1.35495	3.43699	0.725689	5.01554	0	5.35908	0	-1.2685	40.62	91.2764	0	0.0381026	0.119839	-4.40958e-08
330	12.6801	8.4031	4.6913	18.4663	1.03865	3.3959	1.34228	4.92058	0	5.28098	0	-1.32273	40.71	96.1172	0	-0.00109701	0.0855953	-4.40958e-08
331	11.7955	8.39108	4.47471	17.9849	0.941347	3.34293	1.64993	4.68934	0	5.05036	0	-1.32537	40.8	100.715	0	0.00812446	0.0857615	-4.40958e-08
332	11.1082	8.27286	4.69244	17.5669	0.819277	3.30472	1.02772	4.5209	0	4.70993	0	-1.27967	40.83	99.6708	0	0.0188691	0.0848118	-4.40958e-08
333	10.6461	8.21977	4.99757	17.2852	0.721327	3.27609	0.618606	4.41933	0	4.46645	0	-1.24136	40.94	98.8225	0	0.0245389	0.0796775	-4.40958e-08
334	9.51385	8.19191	5.19796	16.6591	0.504565	3.20498	0.617577	4.14642	0	4.07505	0	-1.22044	41.11	102.378	0	0.0282783	0.068269	-4.40958e-08
335	7.38325	8.22403	5.19165	15.3924	0.623651	3.07857	0.617724	3.57135	0	3.29259	0	-1.06244	41.15	107.768	0	0.116748	0.0909513	-4.40958e-08
336	6.92708	8.14414	5.29369	15.1255	0.502392	3.0522	0.309009	3.46618	0	3.09308	0	-1.04978	41.25	107.793	0	0.116445	0.0872183	-4.40958e-08
337	6.23863	8.12626	5.57029	14.726	0.405631	3.00908	0.0952835	3.30038	0	2.80055	0	-1.00801	41.32	108.551	0	0.127216	0.0819773	-4.40958e-08
338	5.67799	8.04791	5.46593	14.433	0.214337	2.97674	0.0950796	3.16336	0	2.64464	0	-1.03635	41.39	110.936	0	0.11466	0.0747906	-4.40958e-08
339	5.09044	8.08529	5.53691	14.0972	0.21398	2.93974	0.213422	3.00947	0	2.44363	0	-1.00143	41.41	113.004	0	0.132803	0.0758556	-4.40958e-08
340	4.40722	8.38324	6.66507	13.6659	0.403417	2.88269	0.307547	2.85141	0	2.05163	0	-0.829398	41.46	112.873	0	0.189526	0.0688895	-4.40958e-08
341	3.95989	8.53191	6.83659	13.3239	0.805496	2.85332	0.307038	2.71747	0	1.80137	0	-0.676105	41.53	112.364	0	0.269498	0.0959847	-4.40958e-08
342	4.1827	8.50665	6.72529	13.3894	1.01679	2.87022	0	2.7668	0	1.81128	0	-0.624442	41.61	109.673	0	0.299303	0.114952	-4.40958e-08
343	4.38125	8.50915	6.61451	13.4832	1.1098	2.88285	0	2.81668	0	1.87797	0	-0.616792	41.69	108.967	0	0.307587	0.122322	-4.40958e-08
344	5.04611	8.66767	7.32227	13.8745	1.10849	2.91136	0.0935454	3.01874	0	2.04903	0	-0.607849	41.74	106.506	0	0.288091	0.101916	-4.40958e-08
345	6.14125	8.70416	7.41179	14.5132	1.10666	2.97277	0.20979	3.32493	0	2.44668	0	-0.668659	41.89	103.95	0	0.251956	0.0911892	-4.40958e-08
346	7.12826	8.84466	8.00283	15.0633	1.19915	3.02202	0.209205	3.61111	0	2.71526	0	-0.65561	42.04	99.9957	0	0.237946	0.0786099	-4.40958e-08
347	7.55102	8.94558	8.07629	15.2996	1.31486	3.04267	0.486224	3.72707	0	2.87755	0	-0.65171	42.15	99.6533	0	0.240474	0.0789288	-4.40958e-08
348	7.41212	8.89587	7.56719	15.1801	1.50059	3.04098	0.484653	3.66747	0	2.85254	0	-0.627154	42.2	100.147	0	0.27269	0.103254	-4.40958e-08
349	6.77017	8.61274	6.26177	14.7347	1.7092	3.02335	0.092081	3.45345	0	2.67617	0	-0.608415	42.32	101.277	0	0.32599	0.153742	-4.40958e-08
350	6.20549	8.82118	6.54776	14.334	2.10428	2.9828	0.298782	3.29865	0	2.40164	0	-0.448953	42.49	101.94	0	0.407313	0.176331	-4.40958e-08
351	6.84932	8.98119	6.72919	14.7228	2.19524	3.01414	0.780174	3.47023	0	2.66593	0	-0.466387	42.48	101.908	0	0.39641	0.168787	-4.40958e-08
352	7.06687	9.21442	7.23315	14.8566	2.30931	3.01511	1.28176	3.54042	0	2.73952	0	-0.429111	42.54	102.549	0	0.404574	0.158761	-4.40958e-08
353	7.35964	9.21089	7.0159	15.0686	2.19063	3.03085	1.66857	3.62843	0	2.94507	0	-0.509168	42.67	104.399	0	0.371397	0.148605	-4.40958e-08
354	7.68453	9.5074	7.40308	15.2335	2.49127	3.03701	2.3516	3.72243	0	3.06312	0	-0.439223	42.87	105.133	0	0.404021	0.150985	-4.40958e-08
355	7.67483	9.20302	6.37951	15.2468	2.30233	3.05156	2.14123	3.70748	0	3.1772	0	-0.55712	42.96	106.424	0	0.372245	0.161864	-4.40958e-08
356	8.20952	9.07329	6.25869	15.5152	2.29965	3.08716	1.66022	3.86571	0	3.31011	0	-0.576208	43.23	102.829	0	0.360345	0.166292	-4.40958e-08
357	8.80582	9.24207	6.43896	15.9008	2.29698	3.11287	2.33931	4.03896	0	3.60171	0	-0.62378	43.35	104.228	0	0.334376	0.15034	-4.40958e-08
358	8.56857	9.24554	6.11073	15.8368	2.08575	3.09554	3.01382	3.99209	0	3.6879	0	-0.717619	43.55	109.43	0	0.300254	0.13632	-4.40958e-08
359	9.63795	9.42027	5.98349	16.4329	2.38316	3.15415	3.59891	4.26662	0	4.1173	0	-0.726052	43.69	108.474	0	0.306695	0.145318	-4.40958e-08
360	10.563	9.49241	6.48785	16.9592	2.37985	3.20225	3.47865	4.53735	0	4.37303	0	-0.738503	43.81	104.591	0	0.280167	0.129785	-4.40958e-08
361	11.1194	9.44512	5.50459	17.2751	2.56233	3.24337	3.96933	4.65309	0	4.72266	0	-0.808389	43.9	106.332	0	0.281911	0.153271	-4.40958e-08
362	11.006	9.6429	6.10092	17.1424	2.85912	3.22732	3.95683	4.63396	0	4.55946	0	-0.672163	44.07	104.571	0	0.336621	0.162186	-4.40958e-08
363	10.5394	9.44641	6.08	16.8325	2.76307	3.20634	3.1586	4.5223	0	4.29406	0	-0.641415	44.19	102.349	0	0.345615	0.16859	-4.40958e-08
364	10.6425	9.26936	5.0832	16.8719	2.85057	3.2255	3.15295	4.52055	0	4.4273	0	-0.69372	44.26	103.282	0	0.352206	0.194737	-4.40958e-08
365	10.4063	9.34711	5.85288	16.7611	2.66238	3.20139	3.05599	4.4956	0	4.27366	0	-0.673138	44.33	102.934	0	0.334543	0.16852	-4.40958e-08
366	9.98761	9.41616	6.23436	16.5103	2.65629	3.17018	3.0519	4.40581	0	4.0798	0	-0.620976	44.49	103.482	0	0.349604	0.163046	-4.40958e-08
367	9.22126	9.40887	6.52125	16.0394	2.65203	3.12258	2.75617	4.21804	0	3.72962	0	-0.543856	44.62	103.703	0	0.37892	0.165449	-4.40958e-08
368	8.39109	9.50317	7.48639	15.5219	2.6484	3.0639	2.28533	4.03009	0	3.25433	0	-0.407424	44.71	102.184	0	0.415177	0.156263	-4.40958e-08
369	7.95145	9.47396	7.86313	15.2893	2.43791	3.0339	2.08241	3.94194	0	3.06071	0	-0.405384	44.8	102.572	0	0.400066	0.139317	-4.40958e-08
370	7.74752	9.21117	6.58371	15.1626	2.43403	3.03792	2.07735	3.86202	0	3.13138	0	-0.485082	44.97	105.119	0	0.401177	0.16714	-4.40958e-08
371	6.45401	9.32103	6.57182	14.3832	2.63576	2.95821	2.35683	3.50944	0	2.67497	0	-0.363175	45.06	109.291	0	0.47278	0.186688	-4.40958e-08
372	5.81138	9.4202	6.95007	14.0962	2.33719	2.90883	2.92115	3.37494	0	2.53577	0	-0.403528	45.19	114.275	0	0.441906	0.155981	-4.40958e-08
373	6.21469	9.54762	6.65169	14.3897	2.33401	2.92787	3.8588	3.47719	0	2.85114	0	-0.485505	45.23	118.206	0	0.416818	0.148203	-4.40958e-08
374	6.82819	9.51336	5.68795	14.8505	2.12573	2.96592	4.96609	3.63678	0	3.37675	0	-0.691313	45.39	124.172	0	0.347758	0.136775	-4.40958e-08
375	6.07169	9.54675	5.77009	14.3538	2.32506	2.92084	4.77957	3.43224	0	3.0339	0	-0.576298	45.5	124.478	0	0.407146	0.156077	-4.40958e-08
376	5.3207	9.5201	6.2458	13.9338	2.11616	2.87185	4.489	3.2635	0	2.7046	0	-0.545087	45.59	125.129	0	0.403816	0.140313	-4.40958e-08
377	4.2615	9.53216	6.72043	13.225	2.31357	2.80692	3.82775	2.99758	0	2.13895	0	-0.364853	45.82	123.349	0	0.480215	0.158962	-4.40958e-08
378	4.7596	9.36813	6.12154	13.6036	1.92912	2.83978	4.18746	3.14938	0	2.50315	0	-0.558157	46.01	126.068	0	0.396678	0.137426	-4.40958e-08
379	4.66184	9.23456	5.92692	13.4864	2.01613	2.84079	3.61315	3.12192	0	2.38998	0	-0.518042	46.15	123.535	0	0.419837	0.154905	-4.40958e-08
380	4.43801	8.92305	4.95996	13.4229	1.63128	2.8397	3.59991	3.06633	0	2.48365	0	-0.682028	46.29	126.989	0	0.361962	0.150264	-4.40958e-08
381	3.70638	8.94694	4.58797	12.8358	2.29654	2.80525	3.13844	2.82348	0	2.08016	0	-0.459137	46.34	124.912	0	0.495877	0.214115	-4.40958e-08
382	4.32692	9.04718	4.20748	13.1995	2.47051	2.84055	3.77682	2.97509	0	2.4074	0	-0.497217	46.44	126.284	0	0.495267	0.222294	-4.40958e-08
383	5.25558	8.92738	4.57473	13.6751	2.46612	2.89789	2.84675	3.2449	0	2.56152	0	-0.488332	46.59	118.677	0	0.476877	0.219069	-4.40958e-08
384	5.12575	8.55952	4.75556	13.6567	1.79362	2.89559	1.83565	3.26762	0	2.4627	0	-0.617197	46.77	116.277	0	0.386143	0.181897	-4.40958e-08
385	5.33493	8.38582	4.46072	13.6243	2.1864	2.92098	0.723866	3.30195	0	2.33867	0	-0.49454	46.92	109.345	0	0.453778	0.22675	-4.40958e-08
386	5.243	8.2967	3.98936	13.6523	1.89136	2.91682	1.18871	3.28869	0	2.47777	0	-0.623799	47.03	113.66	0	0.402804	0.211433	-4.40958e-08
387	5.65947	8.18435	3.61099	13.8522	1.97585	2.94776	0.911017	3.39647	0	2.61284	0	-0.638764	47.21	111.461	0	0.404934	0.225605	-4.40958e-08
388	6.58971	8.29567	4.55954	14.4221	1.7771	2.9899	0.824176	3.69241	0	2.85913	0	-0.676229	47.32	107.74	0	0.348514	0.186959	-4.40958e-08
389	7.64592	8.27672	4.35167	15.0677	1.68712	3.05243	1.0755	3.97933	0	3.31236	0	-0.787381	47.39	106.731	0	0.296385	0.175025	-4.40958e-08
390	8.88514	8.41405	4.53944	15.7964	1.77204	3.11968	1.4511	4.31293	0	3.77423	0	-0.836358	47.41	104.573	0	0.26648	0.164172	-4.40958e-08
391	9.7766	8.45925	4.42244	16.3375	1.76702	3.17052	1.80407	4.55127	0	4.1585	0	-0.911508	47.45	104.057	0	0.232464	0.156095	-4.40958e-08
392	9.25438	8.79094	5.6583	16.0571	1.76471	3.1181	2.2399	4.45357	0	3.89497	0	-0.80829	47.54	105.673	0	0.25015	0.128596	-4.40958e-08
393	8.00192	9.01457	6.60502	15.3344	1.76509	3.02868	2.42272	4.15178	0	3.36557	0	-0.672804	47.63	108.495	0	0.293506	0.115208	-4.40958e-08
394	7.67759	8.96063	6.50121	15.0518	2.04259	3.01512	1.87383	4.05224	0	3.13185	0	-0.560307	47.73	105.87	0	0.354476	0.145114	-4.40958e-08
395	6.76225	9.08194	6.77632	14.5386	2.03684	2.95354	2.21946	3.81954	0	2.82429	0	-0.501436	47.79	109.635	0	0.380989	0.141091	-4.40958e-08
396	6.54876	8.95057	6.76297	14.3175	2.22318	2.94872	1.32368	3.75568	0	2.58542	0	-0.401566	47.86	105.213	0	0.427853	0.166188	-4.40958e-08
397	6.13805	8.88282	6.7482	14.0356	2.30207	2.92867	0.887696	3.6399	0	2.36278	0	-0.339489	47.85	103.953	0	0.45852	0.179826	-4.40958e-08
398	6.23507	8.97305	6.82363	14.0928	2.37891	2.93072	1.15416	3.66555	0	2.41422	0	-0.327923	47.88	104.586	0	0.465199	0.179745	-4.40958e-08
399	5.9484	8.78939	5.42365	13.9763	2.29318	2.92627	1.76991	3.56075	0	2.57448	0	-0.459477	47.99	110.858	0	0.448277	0.197683	-4.40958e-08
400	5.31839	8.72022	5.85049	13.6847	1.84352	2.88334	1.66427	3.43797	0	2.36297	0	-0.514211	48.09	113.026	0	0.400263	0.163391	-4.40958e-08
401	6.11323	8.58748	6.18668	14.1386	1.64671	2.93178	0.9643	3.67635	0	2.5407	0	-0.564242	48.15	107.648	0	0.352368	0.145766	-4.40958e-08
402	6.81387	8.67809	6.53623	14.473	1.91489	2.97019	0.696151	3.86499	0	2.66486	0	-0.492278	48.25	102.915	0	0.37745	0.155372	-4.40958e-08
403	7.01588	8.52919	6.96879	14.6444	1.46217	2.98073	0.183936	3.96059	0	2.69198	0	-0.580955	48.28	100.843	0	0.306097	0.11993	-4.40958e-08
404	7.19527	8.49312	6.3925	14.673	1.81053	2.99981	0.0815162	3.97392	0	2.74539	0	-0.529892	48.32	99.494	0	0.354767	0.155875	-4.40958e-08
405	7.39603	8.47191	6.47222	14.8323	1.61561	3.00937	0.183113	4.04431	0	2.8567	0	-0.594626	48.36	100.022	0	0.316446	0.13827	-4.40958e-08
406	7.17319	8.5336	5.92986	14.598	2.15616	3.00202	0.264174	3.94358	0	2.75518	0	-0.469622	48.46	99.9111	0	0.407348	0.187274	-4.40958e-08
407	8.47458	8.56768	6.55633	15.4239	1.79954	3.06875	0.344618	4.34098	0	3.2225	0	-0.602966	48.6	97.0661	0	0.310449	0.140011	-4.40958e-08
408	10.4793	8.83322	7.08077	16.6177	1.88166	3.17369	1.03051	4.89156	0	3.96562	0	-0.684762	48.65	93.811	0	0.253419	0.11314	-4.40958e-08
409	13.8902	8.94276	6.98856	18.623	1.96078	3.37209	1.55273	5.79823	0	5.25853	0	-0.888084	48.66	86.9015	0	0.149085	0.0913467	-4.40958e-08
410	16.6628	9.05604	7.52802	20.2584	1.875	3.52604	1.72725	6.57301	0	6.22817	0	-1.04004	48.83	79.6547	0	0.0464201	0.0534878	-4.40958e-08
411	16.511	8.7377	6.3358	20.2362	1.51862	3.52982	1.87962	6.53666	0	6.39141	0	-1.22158	49.09	83.9657	0	-0.0115497	0.0530676	-4.40958e-08
412	15.569	8.67828	6.41621	19.845	0.891561	3.46876	2.39617	6.31924	0	6.23087	0	-1.35947	49.02	91.1915	0	-0.0869268	0.00854374	-4.40958e-08
413	14.5075	8.97175	7.23323	19.2213	1.0535	3.39102	2.80876	6.04909	0	5.79061	0	-1.20858	49.02	94.2248	0	-0.0274069	0.00495448	-4.40958e-08
414	13.2472	9.02157	7.49947	18.4852	1.05003	3.31249	2.80262	5.72225	0	5.309	0	-1.11614	49.06	97.2286	0	0.0144327	0.00774598	-4.40958e-08
415	12.0368	8.98649	7.49001	17.7165	1.23102	3.24455	2.38237	5.38916	0	4.78389	0	-0.978268	49.09	97.8473	0	0.0874624	0.0335019	-4.40958e-08
416	11.5164	8.93249	7.54717	17.4102	1.14707	3.21335	2.20151	5.26735	0	4.57818	0	-0.958842	49.25	98.6035	0	0.093871	0.0321994	-4.40958e-08
417	12.1934	8.99316	7.45082	17.7263	1.49254	3.25448	2.12007	5.43418	0	4.75802	0	-0.902758	49.38	95.2593	0	0.128185	0.0543611	-4.40958e-08
418	12.16	9.06255	7.96072	17.6689	1.57303	3.24701	1.86028	5.44342	0	4.63524	0	-0.829725	49.5	92.9996	0	0.147793	0.0525795	-4.40958e-08
419	12.7169	9.29933	8.85362	17.9341	1.83748	3.26814	1.77795	5.60683	0	4.67452	0	-0.718793	49.56	88.7254	0	0.177148	0.0493894	-4.40958e-08
420	12.6083	9.39598	10.2794	18.0072	1.14123	3.24109	1.85441	5.66528	0	4.60615	0	-0.809024	49.63	89.6883	0	0.0750135	-0.0283154	-4.40958e-08
421	12.1212	9.6392	11.0926	17.7409	1.1403	3.19559	2.28571	5.57282	0	4.40122	0	-0.736559	49.84	91.8427	0	0.0904649	-0.0470901	-4.40958e-08
422	11.5209	9.50192	9.9208	17.4208	1.13821	3.17118	2.77504	5.38092	0	4.39094	0	-0.805448	49.88	97.696	0	0.0992315	-0.0245565	-4.40958e-08
423	12.1874	9.68426	10.4692	17.8627	1.03364	3.1987	3.28288	5.58014	0	4.65976	0	-0.854243	49.86	97.8659	0	0.0575911	-0.0536458	-4.40958e-08
424	12.3524	9.46574	10.1833	17.9288	0.95084	3.21795	2.61194	5.62573	0	4.66704	0	-0.881225	49.93	94.9055	0	0.0453806	-0.0465766	-4.40958e-08
425	9.42883	9.34531	10.5985	16.1326	1.0303	3.04815	1.50921	4.85972	0	3.39805	0	-0.613829	50.07	96.5868	0	0.167719	-0.0170327	-4.40958e-08
426	9.50441	9.29613	10.6617	16.2991	0.524405	3.04737	1.93814	4.91595	0	3.56842	0	-0.773146	50.13	100.199	0	0.0800995	-0.0586827	-4.40958e-08
427	10.4562	9.35937	10.7453	16.8234	0.68507	3.10279	1.93511	5.16233	0	3.87105	0	-0.777138	50.11	96.8754	0	0.0751948	-0.0557636	-4.40958e-08
428	10.5251	9.23845	10.2835	16.8728	0.6035	3.11219	1.92907	5.1811	0	3.96037	0	-0.836055	50.24	97.6762	0	0.0584683	-0.052134	-4.40958e-08
429	9.82685	9.16418	9.76619	16.4732	0.603015	3.07607	2.08131	4.98253	0	3.79119	0	-0.838247	50.29	101.131	0	0.0773345	-0.0384802	-4.40958e-08
430	9.51099	9.2957	9.13978	16.2928	0.864843	3.05704	2.98797	4.86898	0	3.83549	0	-0.825322	50.36	106.425	0	0.11706	-0.0159965	-4.40958e-08
431	10.4428	9.74603	10.2538	16.858	1.02678	3.08806	3.89686	5.14733	0	4.14632	0	-0.787504	50.45	105.967	0	0.108024	-0.0450489	-4.40958e-08
432	11.002	9.64883	9.50524	17.1482	1.2087	3.13128	3.89686	5.26523	0	4.39939	0	-0.822548	50.46	104.953	0	0.115683	-0.0207287	-4.40958e-08
433	10.6179	9.61138	9.90788	16.9824	0.865191	3.10325	3.81561	5.19924	0	4.26386	0	-0.864537	50.53	106.222	0	0.0761645	-0.0491684	-4.40958e-08
434	10.1136	9.48083	10.1553	16.7046	0.602652	3.07428	3.30754	5.0904	0	4.02658	0	-0.871424	50.58	105.696	0	0.0574339	-0.0629692	-4.40958e-08
435	11.0567	9.66361	10.8616	17.2448	0.681636	3.11969	3.40031	5.35875	0	4.28362	0	-0.856555	50.58	102.183	0	0.041532	-0.0796969	-4.40958e-08
436	11.227	9.3577	10.7419	17.3257	0.42	3.13983	2.39244	5.42323	0	4.25561	0	-0.909119	50.68	97.9606	0	0.00509922	-0.084442	-4.40958e-08
437	10.8354	9.17793	9.9249	17.1322	0.259688	3.12501	2.56262	5.3144	0	4.25981	0	-0.995817	50.83	101.714	0	-0.0126889	-0.0778012	-4.40958e-08
438	10.2411	9.43633	10.2408	16.8453	0.259222	3.07611	3.53982	5.16855	0	4.15385	0	-0.975742	50.89	107.588	0	-0.00253357	-0.0919222	-4.40958e-08
439	10.1347	9.19868	9.61616	16.8146	0	3.07836	3.37877	5.1496	0	4.20686	0	-1.08003	51.07	109.013	0	-0.0408008	-0.0940986	-4.40958e-08
440	9.62979	9.26853	9.73647	16.4488	0.258809	3.04531	3.27837	5.02363	0	3.95026	0	-0.961244	51.38	108.776	0	0.0200076	-0.0741939	-4.40958e-08
441	10.1035	9.46551	9.89562	16.679	0.596896	3.06779	3.61722	5.13772	0	4.09183	0	-0.894206	51.42	107.654	0	0.0558785	-0.0614536	-4.40958e-08
442	10.5518	9.50772	10.6635	16.9251	0.516078	3.08716	3.19312	5.29031	0	4.1166	0	-0.870415	51.5	103.464	0	0.0367836	-0.0810077	-4.40958e-08
443	11.2794	9.63205	11.1512	17.2565	0.852498	3.12563	2.8615	5.48817	0	4.2133	0	-0.767895	51.63	97.8868	0	0.0733519	-0.069018	-4.40958e-08
444	11.1671	9.70114	10.4496	17.1582	1.18859	3.12271	3.42792	5.42321	0	4.27617	0	-0.7379	51.71	100.822	0	0.121799	-0.0372232	-4.40958e-08
445	11.3393	9.27743	8.63754	17.2584	1.10847	3.15845	3.25095	5.42764	0	4.53061	0	-0.893857	51.8	102.617	0	0.0976611	-0.00406875	-4.40958e-08
446	11.2031	9.0374	8.0199	17.2352	0.770599	3.1588	3.17129	5.39946	0	4.59852	0	-1.02233	51.89	104.793	0	0.0465219	-0.0125665	-4.40958e-08
447	10.8185	8.81536	6.81773	17.0424	0.671008	3.14958	3.41491	5.27225	0	4.64965	0	-1.12378	51.96	109.267	0	0.0353681	0.00534509	-4.40958e-08
448	10.1478	8.61553	5.87302	16.6151	0.767565	3.12318	3.24171	5.06903	0	4.47356	0	-1.11736	52.1	111.382	0	0.0709387	0.0382297	-4.40958e-08
449	9.39262	8.96272	6.61124	16.1691	1.00216	3.062	3.90152	4.87771	0	4.17485	0	-0.978491	52.15	114.64	0	0.129275	0.0363	-4.40958e-08
450	8.90574	8.9515	6.7867	15.89	0.922292	3.031	3.79962	4.76331	0	3.97912	0	-0.955131	52.24	115.488	0	0.134604	0.0316503	-4.40958e-08
451	8.80762	8.99201	6.19189	15.828	1.09675	3.02706	4.35931	4.71894	0	4.06169	0	-0.96317	52.38	118.771	0	0.157521	0.0501019	-4.40958e-08
452	8.77723	9.07583	6.17966	15.8117	1.17348	3.0216	4.69103	4.7127	0	4.08649	0	-0.952323	52.48	120.206	0	0.167517	0.0519342	-4.40958e-08
453	9.18826	9.10233	5.49754	16.0789	1.24878	3.04827	5.3988	4.80258	0	4.40067	0	-1.0311	52.54	123.315	0	0.155651	0.0602012	-4.40958e-08
454	9.77636	9.13893	5.38205	16.413	1.34372	3.08312	5.55973	4.95175	0	4.63099	0	-1.05297	52.55	122.329	0	0.149489	0.0632701	-4.40958e-08
455	9.91507	9.0787	5.63076	16.5826	0.913686	3.08747	5.62957	5.02031	0	4.73783	0	-1.16796	52.53	123.46	0	0.0763919	0.0267723	-4.40958e-08
456	10.6176	9.35616	6.22057	16.9912	1.08632	3.11564	6.17978	5.2187	0	4.97212	0	-1.13814	52.58	122.667	0	0.0779684	0.0151401	-4.40958e-08
457	12.6263	9.4322	6.78795	18.1055	1.23983	3.23042	5.77678	5.76529	0	5.5404	0	-1.15486	52.6	113.788	0	0.0442768	0.00509166	-4.40958e-08
458	13.4098	9.3812	7.02713	18.5739	1.08233	3.27553	5.52033	5.99481	0	5.78314	0	-1.21743	52.65	110.603	0	-0.00231007	-0.0129663	-4.40958e-08
459	11.8651	9.41474	7.26529	17.7877	0.656244	3.17512	6.07416	5.61886	0	5.35829	0	-1.2516	52.73	118.678	0	-0.024991	-0.0433217	-4.40958e-08
460	11.7108	9.31851	7.5905	17.6879	0.501157	3.1661	5.50903	5.60164	0	5.21003	0	-1.24025	52.81	116.409	0	-0.0367963	-0.0530396	-4.40958e-08
461	13.3236	9.37752	8.15217	18.607	0.500096	3.25538	5.26218	6.05738	0	5.68644	0	-1.28323	52.92	109.937	0	-0.0837192	-0.0727567	-4.40958e-08
462	13.7615	9.42281	8.70912	18.84	0.499424	3.27637	4.94148	6.19356	0	5.73283	0	-1.2558	52.96	106.317	0	-0.0918901	-0.0835643	-4.40958e-08
463	13.1332	9.36733	9.19274	18.3809	0.652341	3.24122	3.97179	6.03232	0	5.28461	0	-1.10284	52.99	102.011	0	-0.0340449	-0.067449	-4.40958e-08
464	13.6724	9.17611	9.11373	18.6799	0.497894	3.27924	3.33828	6.1904	0	5.41996	0	-1.15812	53.09	98.148	0	-0.0692501	-0.0725736	-4.40958e-08
465	12.9827	9.02505	8.85417	18.2461	0.496942	3.24623	2.8508	5.9996	0	5.13144	0	-1.11779	53.11	98.0712	0	-0.0426853	-0.0568348	-4.40958e-08
466	12.2829	9.04341	8.52623	17.8425	0.572301	3.20624	3.1614	5.79958	0	4.95041	0	-1.09117	53.13	101.728	0	-0.0126597	-0.0437706	-4.40958e-08
467	10.8737	9.06371	8.74928	17.0339	0.495332	3.11947	3.15731	5.43599	0	4.43357	0	-1.01409	53.17	105.481	0	0.0220405	-0.0441523	-4.40958e-08
468	11.139	8.96896	8.40546	17.1558	0.570342	3.14129	2.93196	5.49806	0	4.52079	0	-1.02354	53.25	103.929	0	0.0267154	-0.0309612	-4.40958e-08
469	10.5043	9.04067	8.64719	16.774	0.816404	3.17369	3.07268	5.29109	0	4.28671	0	-0.877667	53.31	106.002	0.0824402	0.0865213	0.0431802	0.0824402
470	10.213	9.10979	8.48206	16.5397	0.966275	3.08419	2.99687	5.23424	0	4.12063	0	-0.853374	53.33	105.214	0	0.120167	0.000144169	-4.40958e-08
471	10.9883	9.03689	7.96477	17.0668	0.737798	3.13284	3.4749	5.43973	0	4.56642	0	-1.01946	53.32	107.058	0	0.0507909	-0.0156551	-4.40958e-08
472	10.9677	9.34959	8.20268	17.0461	1.0576	3.12029	4.33425	5.42417	0	4.60163	0	-0.943407	53.35	109.755	0	0.0943844	-0.00861824	-4.40958e-08
473	11.6622	9.79252	10.0496	17.471	1.05481	3.13202	4.71819	5.6707	0	4.69641	0	-0.86497	53.45	106.847	0	0.075767	-0.0564611	-4.40958e-08
474	12.4198	9.55382	9.45766	17.8519	1.12846	3.191	4.0213	5.85475	0	4.91947	0	-0.903582	53.49	102.056	0	0.0681341	-0.0359604	-4.40958e-08
475	13.7247	9.70755	9.8688	18.5427	1.44628	3.26326	3.92517	6.19994	0	5.26974	0	-0.855654	53.53	96.2344	0	0.0796421	-0.0303333	-4.40958e-08
476	13.4572	9.65719	10.1824	18.3508	1.44465	3.24808	3.36996	6.13887	0	5.05748	0	-0.796065	53.55	93.7836	0	0.0956633	-0.0286212	-4.40958e-08
477	12.3558	9.45261	9.91281	17.7294	1.19918	3.18967	2.98262	5.85413	0	4.67993	0	-0.805364	53.6	96.2183	0	0.0954505	-0.0278846	-4.40958e-08
478	12.3279	9.51842	10.4675	17.7413	1.0479	3.18035	2.97935	5.87311	0	4.63281	0	-0.806178	53.62	95.9596	0	0.0747282	-0.0496029	-4.40958e-08
479	10.6135	9.54985	10.4557	16.7788	0.952915	3.07591	3.28767	5.42136	0	4.08233	0	-0.745639	53.65	102.496	0	0.111943	-0.04796	-4.40958e-08
480	10.316	9.49005	10.4478	16.6057	0.876375	3.05931	3.12044	5.35147	0	3.96509	0	-0.74321	53.73	102.785	0	0.111509	-0.0490705	-4.40958e-08
481	9.59935	9.40557	10.0377	16.1852	0.875233	3.02198	3.11816	5.15182	0	3.75462	0	-0.730654	53.79	105.374	0	0.133086	-0.0357479	-4.40958e-08
482	8.96006	9.26031	9.46099	15.7545	1.04167	2.99523	2.73473	4.95605	0	3.50601	0	-0.672666	53.82	105.554	0	0.182296	-0.00346562	-4.40958e-08
483	9.11669	9.09053	9.09603	15.8639	0.872471	3.01173	2.49636	4.99677	0	3.59818	0	-0.747026	53.81	105.154	0	0.151079	-0.005743	-4.40958e-08
484	10.2471	9.07685	9.07216	16.4986	0.94567	3.08027	2.34844	5.2951	0	3.97073	0	-0.788065	53.82	101.124	0	0.127612	-0.00608954	-4.40958e-08
485	10.2968	9.13465	9.61646	16.5083	0.944444	3.0773	2.11024	5.33042	0	3.89146	0	-0.741732	53.91	98.9853	0	0.131222	-0.0150229	-4.40958e-08
486	10.2823	8.96619	8.87728	16.4915	0.942524	3.08685	2.01892	5.30927	0	3.95657	0	-0.790689	53.97	99.7445	0	0.129366	0.00141609	-4.40958e-08
487	10.5444	8.97007	8.99127	16.611	1.03378	3.1026	1.79837	5.37939	0	3.98899	0	-0.762964	54	97.4495	0	0.138514	0.00615271	-4.40958e-08
488	10.449	9.07978	9.44794	16.5378	1.1064	3.09023	1.79543	5.36755	0	3.88942	0	-0.702914	54.07	96.7178	0	0.155599	0.00232106	-4.40958e-08
489	10.2451	9.1015	9.59335	16.4386	1.03074	3.0756	1.86628	5.32099	0	3.82365	0	-0.704825	54.06	97.6649	0	0.149939	-0.00536889	-4.40958e-08
490	9.36059	8.92108	8.79364	15.9623	0.863812	3.03237	2.01123	5.07426	0	3.64787	0	-0.7635	54.11	102.637	0	0.147042	0.00406568	-4.40958e-08
491	7.28146	8.7155	8.71653	14.7989	0.477415	2.91337	1.63073	4.54164	0	2.92435	0	-0.742087	54.16	107.982	0	0.156839	-0.00237953	-4.40958e-08
492	5.72969	8.61439	7.98746	13.9057	0.476802	2.82861	1.86425	4.11044	0	2.48556	0	-0.712689	54.24	114.491	0	0.201726	0.0204733	-4.40958e-08
493	5.04185	8.68259	8.30412	13.4836	0.549551	2.78384	1.79121	3.93452	0	2.17985	0	-0.625668	54.29	115.253	0	0.238156	0.0243845	-4.40958e-08
494	4.95227	8.68972	8.69085	13.4288	0.475668	2.77513	1.55515	3.92888	0	2.08202	0	-0.603833	54.33	114.014	0	0.233726	0.014646	-4.40958e-08
495	6.00079	8.44787	8.02866	14.0287	0.383772	2.84934	1.1544	4.20066	0	2.48904	0	-0.722613	54.4	110.577	0	0.186696	0.0197811	-4.40958e-08
496	6.3834	8.78255	9.2844	14.2467	0.474626	2.85106	1.45867	4.3437	0	2.51099	0	-0.638658	54.54	108.718	0	0.191629	-0.00627134	-4.40958e-08
497	6.02339	8.70843	8.64469	14.0336	0.547146	2.83704	1.61958	4.22374	0	2.4657	0	-0.649713	54.53	111.218	0	0.210288	0.0125607	-4.40958e-08
498	5.26008	8.83783	9.08592	13.6251	0.473761	2.78355	1.92066	4.03242	0	2.19995	0	-0.606439	54.47	114.338	0	0.221747	-8.10786e-05	-4.40958e-08
499	5.99767	8.64407	8.14314	14.0475	0.473244	2.83891	1.91653	4.21282	0	2.56894	0	-0.715999	54.62	113.783	0	0.194186	0.0146042	-4.40958e-08
500	6.4566	8.57801	8.06569	14.2957	0.47247	2.8686	1.67977	4.33965	0	2.70667	0	-0.73842	54.71	111.506	0	0.181788	0.0158712	-4.40958e-08
501	7.5217	8.47639	7.58017	14.91	0.472126	2.93729	1.67618	4.61965	0	3.14116	0	-0.834202	54.84	109.344	0	0.145547	0.018832	-4.40958e-08
502	8.73917	8.51526	7.47681	15.638	0.471955	3.00801	1.97298	4.94335	0	3.63168	0	-0.924146	54.85	107.627	0	0.102259	0.00926597	-4.40958e-08
503	9.21305	8.56486	7.16494	15.9276	0.543577	3.03581	2.4308	5.05967	0	3.89063	0	-0.971369	54.89	108.786	0	0.0920684	0.0120929	-4.40958e-08
504	10.2741	8.59942	6.84335	16.5568	0.615051	3.09948	2.81815	5.33021	0	4.35076	0	-1.05128	54.89	108.016	0	0.0633261	0.0119806	-4.40958e-08
505	11.4264	8.71958	6.83962	17.2204	0.776734	3.16442	3.18528	5.62905	0	4.78878	0	-1.08715	54.89	106.076	0	0.0476922	0.0110743	-4.40958e-08
506	10.9814	8.93229	7.62389	16.9743	0.775753	3.12376	3.48118	5.5409	0	4.58316	0	-1.01496	55.01	107.503	0	0.0627409	-0.00579886	-4.40958e-08
507	9.65465	8.99078	7.55265	16.1845	0.918422	3.04499	3.63252	5.17302	0	4.11412	0	-0.908474	54.98	111.451	0	0.126603	0.0126474	-4.40958e-08
508	9.95243	8.84346	6.93358	16.3699	0.845476	3.07079	3.62612	5.24186	0	4.3023	0	-0.990616	55.02	111.84	0	0.102738	0.0185947	-4.40958e-08
509	10.4894	8.93778	7.71891	16.6615	0.845172	3.09439	3.32162	5.41118	0	4.36053	0	-0.95297	55.06	107.67	0	0.0922412	0.00219828	-4.40958e-08
510	10.2855	9.14471	8.35001	16.5495	0.916442	3.07138	3.61404	5.36794	0	4.24669	0	-0.887017	55.02	108.4	0	0.109692	-0.00812043	-4.40958e-08
511	8.24995	9.29167	8.7952	15.3341	1.07701	2.94388	3.67647	4.82897	0	3.4489	0	-0.692569	55.06	112.977	0	0.203031	0.00663735	-4.40958e-08
512	8.10198	9.46955	9.73483	15.2639	1.0043	2.92148	3.73734	4.82366	0	3.3107	0	-0.63854	55.1	112.47	0	0.199877	-0.0176391	-4.40958e-08
513	9.37382	9.39341	9.25422	15.9924	1.07508	3.00364	3.73017	5.14403	0	3.80696	0	-0.727444	55.07	109.461	0	0.167675	-0.0112607	-4.40958e-08
514	9.93402	9.39198	9.11071	16.371	0.91316	3.03476	4.10792	5.30427	0	4.10651	0	-0.830324	55.14	110.579	0	0.119052	-0.0276259	-4.40958e-08
515	11.7093	9.30042	8.85709	17.4132	0.840036	3.14416	4.01181	5.77733	0	4.7689	0	-0.969098	55.15	105.933	0	0.0496047	-0.0382054	-4.40958e-08
516	12.8802	9.60717	9.45067	18.0655	1.14265	3.20015	4.52105	6.09556	0	5.14137	0	-0.92755	55.23	103.186	0	0.0573574	-0.0436531	-4.40958e-08
517	12.9117	9.70791	8.89731	18.1047	1.30194	3.20195	5.3414	6.07914	0	5.30739	0	-0.955973	55.24	107.372	0	0.0703949	-0.0310681	-4.40958e-08
518	13.1549	9.85598	9.90081	18.1882	1.44282	3.20659	4.88436	6.16776	0	5.18891	0	-0.839463	55.28	102.408	0	0.0946916	-0.038524	-4.40958e-08
519	13.1206	9.84468	9.25959	18.1136	1.75906	3.21184	5.01378	6.1232	0	5.21279	0	-0.798845	55.31	102.986	0	0.142289	-0.00472802	-4.40958e-08
520	12.9285	9.92838	9.24128	18.03	1.75656	3.19672	5.45048	6.07138	0	5.21043	0	-0.806631	55.31	105.669	0	0.14325	-0.00837305	-4.40958e-08
521	13.2638	9.98142	9.98029	18.2871	1.43566	3.20661	5.44206	6.20169	0	5.30135	0	-0.863426	55.31	104.721	0	0.0843534	-0.0479781	-4.40958e-08
522	14.2006	9.87334	9.87676	18.7601	1.5932	3.26945	4.78395	6.44087	0	5.52441	0	-0.855209	55.32	98.5611	0	0.0859373	-0.0335478	-4.40958e-08
523	14.2059	10.0118	10.2244	18.7384	1.74943	3.26351	4.9085	6.4465	0	5.47742	0	-0.790369	55.37	98.0411	0	0.11116	-0.0315474	-4.40958e-08
524	14.7948	10.055	11.3298	19.0507	1.65697	3.28993	4.16453	6.6438	0	5.46987	0	-0.741786	55.4	91.4292	0	0.090437	-0.0561092	-4.40958e-08
525	16.0971	10.2207	11.8281	19.7211	2.04046	3.36233	3.94131	6.98422	0	5.77963	0	-0.664278	55.4	84.6231	0	0.114153	-0.046273	-4.40958e-08
526	16.1597	10.2729	12.0817	19.6524	2.40646	3.36707	3.42711	6.98864	0	5.63399	0	-0.525506	55.43	80.2314	0	0.177616	-0.0207501	-4.40958e-08
527	15.8875	10.0604	11.0095	19.4485	2.5614	3.3671	3.21921	6.87814	0	5.60044	0	-0.534722	55.47	81.0793	0	0.208965	0.0165146	-4.40958e-08
528	16.177	9.942	11.158	19.6589	2.25999	3.38553	2.90965	6.9738	0	5.69499	0	-0.614972	55.41	79.6474	0	0.155112	-0.00560384	-4.40958e-08
529	16.162	9.96628	10.5541	19.4179	3.22185	3.39809	2.2596	6.90122	0	5.49447	0	-0.358778	55.5	73.9878	0	0.314425	0.0808615	-4.40958e-08
530	14.4659	9.89532	9.94553	18.4194	3.30882	3.30448	2.39024	6.42624	0	4.96047	0	-0.283953	55.53	79.8844	0	0.379477	0.109407	-4.40958e-08
531	14.3837	9.93529	9.04452	18.4418	3.30767	3.30195	3.48149	6.37747	0	5.19302	0	-0.387125	55.52	86.8207	0	0.365917	0.115771	-4.40958e-08
532	14.9094	10.2533	9.51542	18.7773	3.44526	3.31779	4.40209	6.52782	0	5.43771	0	-0.379808	55.58	88.6218	0	0.363074	0.101031	-4.40958e-08
533	14.6858	10.57	10.1021	18.6228	3.73995	3.29067	4.97897	6.47292	0	5.32348	0	-0.262313	55.66	90.0463	0	0.414115	0.103785	-4.40958e-08
534	13.9856	10.4513	9.34809	18.1618	3.9623	3.26101	4.81705	6.24964	0	5.09613	0	-0.206765	55.65	91.5425	0	0.470861	0.141394	-4.40958e-08
535	14.6014	10.344	8.57895	18.6006	3.73212	3.3027	5.37959	6.40656	0	5.52589	0	-0.385306	55.66	94.6324	0	0.404438	0.130803	-4.40958e-08
536	15.1677	10.2698	8.32459	18.8572	3.95401	3.34304	4.9548	6.54242	0	5.65591	0	-0.356553	55.73	90.6182	0	0.425388	0.15255	-4.40958e-08
537	14.6229	10.362	8.6234	18.4387	4.3342	3.3096	4.57964	6.38738	0	5.30541	0	-0.180029	55.8	88.4361	0	0.509712	0.180565	-4.40958e-08
538	15.1065	10.3634	8.33625	18.7637	4.24274	3.3379	5.00835	6.51669	0	5.58922	0	-0.271149	55.84	89.9798	0	0.473531	0.171946	-4.40958e-08
539	16.0842	10.6444	8.47784	19.3289	4.53282	3.38587	5.85	6.7681	0	5.99495	0	-0.267914	55.88	90.1266	0	0.479722	0.172425	-4.40958e-08
540	15.3114	10.4629	9.21812	18.9814	3.80076	3.3349	5.27542	6.62956	0	5.67797	0	-0.354069	55.93	90.9416	0	0.397483	0.118684	-4.40958e-08
541	14.6051	10.5642	9.20524	18.4564	4.31318	3.29528	5.05403	6.40961	0	5.30502	0	-0.159896	55.93	89.9545	0	0.504847	0.161546	-4.40958e-08
542	14.5917	10.7841	9.34938	18.3036	5.02591	3.29277	4.98504	6.37126	0	5.14901	0	0.0566497	55.98	86.8455	0	0.620984	0.208443	-4.40958e-08
543	13.6455	11.0255	9.41915	17.6962	5.46835	3.23091	5.48264	6.09634	0	4.79784	0	0.223461	56.02	90.1285	0	0.717577	0.237917	-4.40958e-08
544	14.8893	11.0974	9.12103	18.4177	5.62457	3.30462	5.91166	6.41216	0	5.3119	0	0.157116	56.03	88.7191	0	0.696147	0.241419	-4.40958e-08
545	15.6113	11.0765	8.21155	18.8217	5.84483	3.35424	6.40983	6.57417	0	5.70665	0	0.0936589	56.15	89.7926	0	0.69893	0.264765	-4.40958e-08
546	15.6615	11.2839	8.92671	18.9611	5.52781	3.34022	7.18792	6.62859	0	5.81244	0	0.0225416	56.17	93.465	0	0.641252	0.218573	-4.40958e-08
547	15.7299	11.2366	8.61203	19.0494	5.38356	3.3465	7.46392	6.64225	0	5.93859	0	-0.0564766	56.11	95.6341	0	0.611247	0.211487	-4.40958e-08
548	16.7244	11.1983	8.3824	19.5733	5.59657	3.41161	7.18553	6.88446	0	6.24304	0	-0.0606171	56.04	91.1566	0	0.614757	0.227481	-4.40958e-08
549	17.48	11.2383	8.4646	19.9809	5.72899	3.45537	7.12033	7.08539	0	6.47083	0	-0.058004	56.1	88.1705	0	0.61273	0.230553	-4.40958e-08
550	17.1963	11.1456	7.95632	19.7097	6.10425	3.44964	6.63121	6.9751	0	6.28968	0	0.0476307	56.14	86.003	0	0.685318	0.274614	-4.40958e-08
551	17.8124	11.2842	8.82964	20.1215	5.87832	3.47283	6.77881	7.17954	0	6.47198	0	0.00515385	56.15	84.4929	0	0.631417	0.235009	-4.40958e-08
552	16.9276	11.112	8.51909	19.7001	5.58506	3.48945	6.99417	6.92509	0	6.31159	0	-0.0329066	56.21	90.3335	0.0738825	0.60975	0.278194	0.0738825
553	16.0255	10.8925	8.197	19.2723	5.06069	3.43986	6.98835	6.71015	0	6.11554	0	-0.151335	56.28	95.1703	0.073828	0.554071	0.254974	0.0738279
554	15.56	10.9866	8.48829	19.0906	4.61381	3.3363	7.48254	6.65322	0	6.0272	0	-0.272269	56.32	99.1733	0	0.493698	0.162102	-4.40958e-08
555	15.543	10.6951	7.80605	19.0133	4.67417	3.35212	6.63121	6.62732	0	5.96325	0	-0.270113	56.35	95.9339	0	0.510378	0.190613	-4.40958e-08
556	15.5988	10.9447	7.88389	18.9073	5.40218	3.35222	6.76304	6.60944	0	5.86563	0	-0.0651059	56.47	93.6596	0	0.624508	0.237114	-4.40958e-08
557	15.141	10.9613	7.88253	18.5002	5.90839	3.33074	6.12346	6.45877	0	5.51996	0	0.130212	56.5	89.9686	0	0.72758	0.282568	-4.40958e-08
558	15.7483	10.7417	7.80203	18.7899	5.90538	3.37681	5.12183	6.62059	0	5.60026	0	0.127228	56.52	83.5855	0	0.718101	0.291757	-4.40958e-08
559	15.4308	10.8201	7.78998	18.486	6.40285	3.36049	4.81629	6.50973	0	5.35606	0	0.298469	56.58	81.1825	0	0.811623	0.331953	-4.40958e-08
560	15.2367	10.9406	8.08358	18.2484	6.90767	3.34884	4.39742	6.43629	0	5.10404	0	0.490445	56.58	77.3877	0	0.904651	0.366786	-4.40958e-08
561	14.7731	11.0788	9.10024	18.0458	6.76501	3.37245	4.60928	6.32032	0	4.91732	0	0.565837	56.58	79.4351	0.0734214	0.899068	0.389551	0.0734214
562	14.8531	10.7902	9.1452	18.2021	6.95902	3.74299	4.67074	6.17032	0	5.12723	0	0.746791	56.62	83.2869	0.476977	0.927221	0.692613	0.476977
563	14.3244	10.6503	8.70604	18.0085	6.66554	3.77967	5.16161	6.00377	0	5.14921	0	0.666989	56.62	89.6867	0.550055	0.890079	0.732222	0.550055
564	13.533	10.4156	8.75639	17.7519	6.37147	4.00938	5.77873	5.6897	0	5.16467	0	0.710105	56.7	99.3385	0.861595	0.862512	0.934387	0.861595
565	12.4865	10.3506	9.34627	17.2424	6.51697	4.21961	6.0621	5.29367	0	4.90233	0	0.944018	56.73	105.621	1.17259	0.919455	1.16079	1.17259
566	12.9148	10.0126	9.17587	17.5938	6.7319	4.61354	6.05414	5.22852	0	5.24706	0	1.09716	56.75	108.435	1.57509	0.939354	1.46748	1.57509
567	12.0437	10.4678	10.3343	16.8362	6.94022	4.1887	5.06308	5.18201	0	4.41161	0	1.20066	56.78	98.8978	1.17259	1.01719	1.18408	1.17259
568	11.9358	10.7726	11.0527	16.8771	6.58784	4.09682	6.04126	5.22536	0	4.45753	0	1.09761	56.79	103.271	1.0993	0.956767	1.08108	1.0993
569	11.6242	10.9701	11.6929	16.6552	6.42063	3.91932	5.89102	5.24267	0	4.19305	0	1.06803	56.86	101.126	0.933211	0.944925	0.939993	0.933211
570	10.7607	11.0622	12.4533	16.1694	6.27418	3.85701	5.8208	5.0513	0	3.81197	0	1.13581	56.99	102.476	0.932699	0.954258	0.920388	0.932699
571	10.0694	11.3455	14.5068	15.8888	5.69748	3.78559	6.02449	4.96359	0	3.4617	0	1.1536	57.04	104.227	0.932358	0.891509	0.840011	0.932358
572	9.59659	11.0294	13.204	15.7994	4.9773	3.76769	6.7874	4.84484	0	3.677	0	0.853419	57.08	113.866	0.932018	0.777592	0.811582	0.932017
573	10.4318	10.9178	13.7075	16.3653	4.82353	3.95952	6.70364	5.03183	0	4.01847	0	0.854234	57.17	112.798	1.09589	0.729365	0.904438	1.09589
574	10.9017	10.3571	13.4047	16.8911	4.24924	4.33997	6.77856	5.03038	0	4.53302	0	0.76277	57.22	118.763	1.47999	0.620208	1.14507	1.47999
575	11.5952	10.3472	13.7451	17.3509	3.81192	4.3124	6.69381	5.27831	0	4.76926	0	0.602854	57.18	116.708	1.40845	0.529928	1.05249	1.40845
576	11.587	10.2641	14.3124	17.325	3.67573	4.31389	5.92641	5.29882	0	4.61516	0	0.636331	57.17	112.643	1.41129	0.519312	1.04248	1.41129
577	13.9229	10.1711	13.4338	18.6908	3.5894	4.39685	6.13807	5.93315	0	5.55863	0	0.380851	57.17	108.177	1.33945	0.423323	0.984625	1.33945
578	15.2837	9.90641	12.9169	19.6436	3.16689	4.61333	6.62543	6.25655	0	6.32529	0	0.174057	57.3	110.836	1.48706	0.304351	1.05822	1.48706
579	16.1142	9.55593	13.9208	20.4375	2.00904	4.86526	6.62219	6.48033	0	6.83476	0	-0.053847	57.3	113.862	1.72477	0.0965031	1.12412	1.72477
580	15.5548	9.97952	15.2677	20.0708	2.15827	4.74404	6.83149	6.38846	0	6.44756	0	0.085936	57.26	112.913	1.64986	0.142084	1.05345	1.64986
581	15.2001	9.77615	14.2351	19.8215	2.28982	4.73056	6.61573	6.25949	0	6.37841	0	0.0746452	57.26	113.865	1.64054	0.172459	1.08218	1.64054
582	15.5567	9.26736	14.1414	20.2159	2.15503	5.18097	6.48253	6.16981	0	6.76653	0	0.164264	57.26	118.163	2.10947	0.140339	1.41325	2.10947
583	16.9312	9.89622	13.5576	20.8001	2.50459	4.7683	7.24496	6.72365	0	7.08943	0	-0.0623078	57.3	111.639	1.56591	0.140803	1.03798	1.56591
584	16.7078	10.3288	12.6178	20.4715	2.65398	4.26821	7.66358	6.84894	0	6.86556	0	-0.265673	57.3	109.074	1.02115	0.163201	0.670322	1.02115
585	16.1614	10.1672	12.0377	20.1417	2.65354	4.2485	7.44646	6.68263	0	6.70594	0	-0.266878	57.27	110.45	1.02395	0.180577	0.690636	1.02395
586	15.2197	10.1698	11.9604	19.5806	2.50125	4.1113	7.35699	6.47895	0	6.34312	0	-0.285631	57.34	112.233	0.933041	0.187757	0.623425	0.933041
587	14.3684	9.8565	10.4257	19.0204	2.71486	4.08387	7.01442	6.19486	0	6.12466	0	-0.2733	57.35	114.505	0.932018	0.246622	0.679098	0.932017
588	14.1956	10.2361	10.2594	18.7478	3.05953	3.78767	7.15442	6.25196	0	5.87665	0	-0.283813	57.36	111.116	0.616836	0.305178	0.477773	0.616836
589	13.8685	10.4372	9.75569	18.4119	3.556	3.63788	7.2792	6.18552	0	5.66968	0	-0.212182	57.43	109.924	0.467878	0.391976	0.415375	0.467878
590	12.2117	10.5511	9.46805	17.2986	4.05518	3.46287	7.00307	5.74169	0	4.93418	0	-0.013273	57.44	110.71	0.376412	0.527545	0.403936	0.376411
591	11.9616	10.3116	9.90132	17.1219	3.63546	3.38867	5.67135	5.74349	0	4.63624	0	-0.0573925	57.47	104.961	0.304496	0.485191	0.331437	0.304496
592	11.262	10.0097	9.51904	16.7672	3.19801	3.35662	5.18243	5.5718	0	4.43401	0	-0.149267	57.48	106.677	0.304278	0.441636	0.319653	0.304278
593	11.9201	9.79816	9.37761	17.3196	2.55178	3.45821	5.53315	5.75963	0	4.88598	0	-0.371044	57.57	109.95	0.375268	0.312695	0.320968	0.375268
594	12.6672	10.0784	9.86667	17.7203	2.5484	3.36275	5.80271	6.03368	0	5.06245	0	-0.436386	57.59	106.854	0.231936	0.287156	0.198658	0.231936
595	11.7596	10.2429	9.05761	17.0859	2.75987	3.10675	6.07085	5.84606	0	4.71052	0	-0.467141	57.55	108.517	0	0.343802	0.0652139	-4.40958e-08
596	12.8775	10.4884	9.62114	17.7994	2.69243	3.15857	6.8233	6.16441	0	5.16839	0	-0.540143	57.53	108.485	0	0.290804	0.0324344	-4.40958e-08
597	12.9312	10.7208	10.3797	17.8537	2.69021	3.14702	7.23822	6.20639	0	5.16198	0	-0.504299	57.61	109.175	0	0.287848	0.0112418	-4.40958e-08
598	13.3402	11.2315	11.3463	18.1587	2.9654	3.20894	8.74036	6.30075	0	5.40733	0	-0.4154	57.64	113.646	0.0712124	0.306498	0.0410766	0.0712123
599	12.6336	11.7439	12.663	17.7617	3.02681	3.07672	9.56969	6.17569	0	5.07836	0	-0.316467	57.65	116.516	0	0.336068	-0.0386439	-4.40958e-08
600	10.7002	11.4951	13.0392	16.8177	2.18355	3.02186	9.49631	5.69232	0	4.51743	0	-0.389836	57.68	124.699	0.0706839	0.266544	-0.0394042	0.0706838
601	10.6818	11.6714	13.0966	16.9174	2.18033	3.08928	10.7126	5.65273	0	4.72906	0	-0.404577	57.67	131.571	0.158954	0.253459	0.00881116	0.158954
602	10.4858	11.7058	12.7246	16.6561	2.4562	2.94328	10.1424	5.63762	0	4.4863	0	-0.370604	57.67	127.128	0	0.30861	-0.0714193	-4.40958e-08
603	11.0297	11.9776	12.7653	16.9155	2.94166	2.96881	10.7611	5.75967	0	4.68144	0	-0.285085	57.73	126.825	0	0.36227	-0.0498543	-4.40958e-08
604	11.5116	11.8827	12.4794	17.1248	3.14948	3.00559	10.2765	5.86877	0	4.77906	0	-0.256	57.74	122.85	0	0.383973	-0.0271524	-4.40958e-08
605	11.4184	11.8216	12.8016	17.1517	2.72297	2.99559	10.2699	5.87986	0	4.78249	0	-0.34775	57.76	124.116	0	0.32032	-0.0624669	-4.40958e-08
606	11.4261	11.7421	12.7932	17.1587	2.78638	3.06215	10.1149	5.85041	0	4.78961	0	-0.301809	57.78	123.926	0.0711111	0.331971	-0.00471574	0.0711111
607	10.9829	11.5401	12.6578	16.9466	2.78502	3.18479	9.98087	5.6673	0	4.71082	0	-0.228645	57.85	126.512	0.231936	0.347337	0.118921	0.231936
608	10.9038	11.3409	11.7473	16.9275	2.9943	3.3213	10.247	5.55065	0	4.86368	0	-0.194246	57.88	130.312	0.376412	0.376566	0.254171	0.376411
609	10.6509	11.2155	12.1659	16.8342	3.48081	3.66413	10.3009	5.30242	0	4.85849	0	0.11452	57.86	133.347	0.776173	0.463846	0.56914	0.776173
610	10.2733	11.2082	12.0105	16.5342	4.3245	3.86248	10.2927	5.05236	0	4.71832	0	0.44249	57.91	134.23	1.0167	0.610791	0.807009	1.0167
611	10.3286	11.2267	12.285	16.5111	4.80832	3.9982	10.0843	4.9884	0	4.66931	0	0.65209	57.94	132.547	1.16448	0.69008	0.943538	1.16448
612	10.6716	11.4294	12.7764	16.6471	5.3528	4.09292	10.2258	5.0254	0	4.70942	0	0.845537	57.94	130.575	1.255	0.766711	1.03223	1.255
613	10.7866	11.6357	11.8071	16.6026	5.97668	4.02273	10.901	5.02913	0	4.80183	0	0.890012	57.95	131.755	1.16279	0.851151	1.01985	1.16279
614	10.5976	11.3797	11.8091	16.7145	5.27593	4.15442	11.3687	4.95711	0	5.00931	0	0.736649	57.99	138.905	1.32486	0.74016	1.08465	1.32486
615	11.4455	11.6004	12.152	17.0008	5.26996	3.84593	10.3394	5.35601	0	4.91492	0	0.622185	57.98	126.581	0.925422	0.724442	0.794575	0.925422
616	11.723	11.6577	11.9928	17.0783	5.33118	3.73445	10.0428	5.48262	0	4.90161	0	0.576892	58	122.769	0.779692	0.727861	0.698308	0.779692
617	11.6633	11.7687	11.6397	16.9937	5.53851	3.66643	10.3197	5.47515	0	4.88607	0	0.579654	58.02	123.253	0.706522	0.758462	0.66412	0.706522
618	11.4416	11.6299	11.2635	16.8447	5.32602	3.57942	9.91134	5.45765	0	4.77898	0	0.492525	58.07	122.215	0.616054	0.734689	0.598221	0.616054
619	11.865	11.7431	10.2137	17.0033	5.66129	3.4822	10.383	5.58093	0	4.9836	0	0.422408	58.09	122.142	0.470929	0.76483	0.529728	0.470929
620	11.9987	11.6711	10.057	16.9263	5.46598	3.22411	9.07653	5.74684	0	4.73104	0	0.299617	58.06	112.917	0.162925	0.742768	0.311266	0.162925
621	11.9825	11.3093	10.6753	17.167	4.20696	3.28231	8.8105	5.8101	0	4.87331	0	0.0222896	58.12	116.081	0.234996	0.547684	0.26724	0.234996
622	13.4519	11.7656	10.658	17.9335	4.49493	3.14799	9.62694	6.28344	0	5.34646	0	-0.0896641	58.15	112.373	0	0.537081	0.0978738	-4.40958e-08
623	13.9823	11.6982	10.6494	18.2055	4.55643	3.18358	9.20866	6.41952	0	5.46553	0	-0.0878619	58.12	108.686	0	0.534118	0.103635	-4.40958e-08
624	15.382	11.3955	10.159	18.9525	5.09974	3.49264	8.46093	6.65294	0	5.94019	0	0.0530193	58.12	102.666	0.233645	0.581629	0.319582	0.233645
625	15.9068	11.5033	10.0827	19.1572	5.57878	3.52463	8.39382	6.76828	0	6.04242	0	0.156172	58.2	99.2892	0.233519	0.641992	0.35127	0.233519
626	15.6084	11.6862	9.77663	19.0046	5.23779	3.29206	9.05506	6.79868	0	6.0036	0	-0.0451035	58.26	102.399	0	0.588735	0.159503	-4.40958e-08
627	15.5928	11.6027	9.63466	19.0569	4.95908	3.29171	9.18544	6.80832	0	6.08167	0	-0.138351	58.28	104.308	0	0.542647	0.141871	-4.40958e-08
628	15.0671	11.802	10.3131	18.7189	5.14588	3.2513	9.22666	6.67341	0	5.79047	0	-0.00768696	58.24	104.203	0	0.592027	0.143639	-4.40958e-08
629	15.0025	12.0975	10.4355	18.6072	5.70239	3.24064	9.77373	6.62794	0	5.73614	0	0.141728	58.26	104.826	0	0.677823	0.17333	-4.40958e-08
630	15.6785	12.2968	10.7886	18.9742	6.09893	3.33735	10.1666	6.76791	0	5.96354	0	0.248213	58.28	103.706	0.0716589	0.716654	0.235883	0.0716589
631	17.2726	12.7027	11.4746	20.02	5.82121	3.34404	11.5808	7.26233	0	6.67329	0	0.0485483	58.31	105.353	0	0.607993	0.123254	-4.40958e-08
632	18.675	12.8479	12.0754	21.0075	5.41793	3.4747	12.6002	7.64829	0	7.3638	0	-0.121239	58.28	107.804	0.0712631	0.489172	0.113099	0.0712631
633	19.1713	12.6783	12.3491	21.383	5.0639	3.58178	12.3901	7.77536	0	7.58713	0	-0.194523	58.29	107.271	0.158674	0.419933	0.145429	0.158674
634	19.7661	12.2367	12.4276	22.0294	3.49673	3.61471	12.3784	8.03451	0	8.0618	0	-0.667177	58.35	111.143	0.157729	0.150465	0.0315246	0.157729
635	18.9448	11.9825	13.0952	21.6065	2.87173	3.56613	11.3533	7.87121	0	7.65142	0	-0.708523	58.35	109.624	0.157453	0.0913613	-0.00791036	0.157453
636	18.646	12.5085	14.5314	21.3869	3.28339	3.52225	11.9555	7.81412	0	7.39695	0	-0.493204	58.43	109.618	0.156876	0.167065	-0.0150119	0.156876
637	18.7027	12.58	14.3362	21.435	3.34448	3.523	12.4197	7.82367	0	7.49577	0	-0.511003	58.48	111.793	0.156196	0.169243	-0.0130922	0.156196
638	19.5166	12.7759	14.5268	21.8819	3.61235	3.56416	12.8149	8.03226	0	7.77579	0	-0.484233	58.49	110.213	0.15536	0.182203	-0.00939753	0.15536
639	18.9078	12.5572	14.0266	21.3881	3.95929	3.54379	11.7316	7.8378	0	7.39508	0	-0.344121	58.54	106.129	0.154666	0.267441	0.0412443	0.154666
640	17.8437	12.5435	13.9557	20.5567	4.70364	3.49158	10.6596	7.50459	0	6.73602	0	-0.0348618	58.51	101.235	0.154453	0.432537	0.113542	0.154453
641	17.5033	12.6861	13.8274	20.4526	4.557	3.46356	11.7078	7.41972	0	6.80754	0	-0.106309	58.53	107.988	0.154613	0.408116	0.0961863	0.154613
642	17.5565	13.1816	15.2589	20.3149	5.03015	3.30961	11.3729	7.5102	0	6.45167	0	0.0917504	58.53	100.52	0	0.492165	-0.00934672	-4.40958e-08
643	17.9454	13.2537	15.0408	20.7137	4.89932	3.46267	12.8333	7.55569	0	6.93255	0	0.00947191	58.57	109.108	0.154639	0.441718	0.0782221	0.154639
644	19.2742	13.6798	15.6295	21.5794	5.23062	3.64254	14.4995	7.85339	0	7.5985	0	0.0476013	58.57	112.992	0.291345	0.435838	0.159022	0.291345
645	18.0719	13.4125	15.0024	20.9687	4.75285	3.57974	14.4882	7.54433	0	7.32104	0	-0.0622223	58.61	118.931	0.291445	0.395955	0.147553	0.291445
646	18.164	13.0009	13.8206	21.0154	5.08072	3.80632	14.1501	7.42767	0	7.49754	0	0.0246992	58.65	120.2	0.513699	0.444088	0.358837	0.513699
647	17.7217	12.5064	14.4064	21.0106	4.32996	4.10089	13.7947	7.22366	0	7.53964	0	0.00791053	58.62	125.513	0.87105	0.34467	0.560706	0.87105
648	18.9189	12.173	15.1616	21.7655	4.73261	4.63105	13.1178	7.34258	0	7.97956	0	0.297775	58.73	122.064	1.38107	0.381473	0.941518	1.38107
649	18.9686	11.8807	13.8491	21.8496	4.99527	4.84669	13.582	7.21656	0	8.28268	0	0.327198	58.78	127.751	1.60027	0.411185	1.13966	1.60027
650	19.0151	11.7143	14.3221	22.224	3.98488	5.03177	14.721	7.21391	0	8.70327	0	0.098035	58.78	138.545	1.81911	0.237505	1.20492	1.81911
651	18.6829	11.6581	13.8796	22.0524	3.78012	4.95124	14.8516	7.15359	0	8.65161	0	-0.000850117	58.78	140.707	1.74695	0.212126	1.14855	1.74695
652	19.6585	11.5425	14.8183	22.6299	3.71361	5.12457	14.0394	7.39209	0	8.85668	0	0.0653634	58.78	134.372	1.87976	0.182864	1.22351	1.87976
653	19.8732	11.5631	14.7362	22.6222	4.03961	5.07749	13.4514	7.46579	0	8.76124	0	0.140615	58.91	129.069	1.80804	0.234732	1.20125	1.80804
654	20.8761	11.7008	14.2518	23.0923	4.38059	5.01627	13.5072	7.75915	0	9.05041	0	0.0975735	58.95	124.562	1.6692	0.254116	1.12692	1.6692
655	22.0397	12.1282	14.1884	23.5743	4.56757	4.68621	13.4347	8.232	0	9.20007	0	-0.0609649	58.88	115.494	1.22854	0.246434	0.81534	1.22854
656	20.7744	11.8113	14.3989	22.9503	3.90711	4.67066	12.8992	7.91746	0	8.79342	0	-0.117328	58.95	119.128	1.29216	0.18897	0.826435	1.29216
657	19.7639	11.7138	13.2467	22.196	4.76788	4.686	12.6123	7.54076	0	8.40301	0	0.13438	59.01	119.881	1.35519	0.357906	0.965386	1.35519
658	18.8679	11.9124	12.6187	21.3367	5.84456	4.46373	11.762	7.30271	0	7.73458	0	0.414545	59.03	112.978	1.15154	0.566035	0.921214	1.15154
659	17.4081	12.2722	11.7386	20.2444	5.96524	3.85873	11.6189	7.11448	0	6.96395	0	0.288194	59	110.619	0.56695	0.630349	0.536484	0.56695
660	17.0422	12.3421	10.9567	20.0134	5.63204	3.58639	11.9523	7.13077	0	6.8797	0	0.0550531	59.03	112.475	0.283475	0.581898	0.32334	0.283475
661	16.959	12.1718	10.9516	20.0538	4.82963	3.46251	11.6682	7.21095	0	6.87894	0	-0.199677	59.04	112.736	0.149925	0.459302	0.1756	0.149925
662	17.2458	12.1844	10.9533	20.224	4.82662	3.47838	11.7383	7.29078	0	6.99172	0	-0.219476	59.08	112.301	0.149775	0.448902	0.172492	0.149775
663	16.9399	12.1312	11.2952	20.1086	4.61923	3.51626	11.7383	7.20598	0	6.91456	0	-0.213971	59.11	114.106	0.216667	0.427295	0.201572	0.216667
664	17.7614	11.9302	11.874	20.5715	4.47598	3.62752	10.6712	7.42353	0	7.04679	0	-0.19797	59.1	107.048	0.283286	0.391925	0.23491	0.283286
665	18.446	12.048	12.7419	21.1829	4.14459	3.84135	11.8565	7.57142	0	7.53685	0	-0.244686	59.21	113.217	0.4995	0.307907	0.331885	0.4995
666	18.8232	11.9829	12.7766	21.4918	3.59645	3.80103	11.9938	7.73578	0	7.7483	0	-0.445854	59.25	114.038	0.4329	0.206716	0.24115	0.4329
667	18.738	12.2628	12.8471	21.5233	3.26645	3.64811	13.112	7.79563	0	7.85214	0	-0.620917	59.25	119.095	0.282721	0.144673	0.0957535	0.282721
668	19.6254	12.4207	13.7731	22.1468	2.85847	3.68355	13.569	8.08713	0	8.20222	0	-0.738734	59.29	118.925	0.282674	0.0497717	0.0370288	0.282674
669	19.968	12.4584	13.2926	22.3241	2.93433	3.64756	13.825	8.18739	0	8.36857	0	-0.803175	59.29	118.962	0.216234	0.0458277	-0.00114279	0.216234
670	21.0526	12.8625	14.5449	23.0337	3.31989	3.88062	15.0062	8.40481	0	8.83313	0	-0.642901	59.31	120.818	0.432468	0.0649373	0.134467	0.432468
671	21.3544	12.661	15.2174	23.4486	3.71862	4.53048	15.9834	8.19587	0	9.31234	0	-0.306943	59.38	130.294	1.14732	0.11149	0.65143	1.14732
672	20.2328	12.7559	16.7657	23.0706	3.45255	4.8094	17.1596	7.78796	0	9.17126	0	-0.117923	59.38	142.275	1.56172	0.0992985	0.89436	1.56172
673	19.1537	12.5989	17.4898	22.5599	3.1859	4.93199	17.0128	7.45078	0	8.8405	0	-0.00349416	59.41	146.756	1.77623	0.0966545	1.02513	1.77623
674	19.6029	12.4676	16.4688	22.7381	2.92163	4.71996	16.4822	7.67069	0	8.93729	0	-0.248743	59.39	142.323	1.49328	0.040966	0.826777	1.49328
675	19.9014	12.6879	15.9102	22.7815	3.10665	4.4872	16.5975	7.83877	0	8.9439	0	-0.348888	59.4	139.092	1.21102	0.0571698	0.64357	1.21102
676	21.6984	12.6083	15.8379	23.6039	3.96911	4.66648	15.3386	8.24161	0	9.29496	0	-0.143786	59.43	125.813	1.27758	0.150466	0.755246	1.27758
677	22.2257	12.5494	15.8577	23.9134	4.36728	4.89285	15.4424	8.27921	0	9.53975	0	0.00638932	59.54	125.845	1.49427	0.196476	0.934181	1.49427
678	22.2012	12.3956	14.9836	23.8546	3.76311	4.59148	14.8415	8.42153	0	9.46505	0	-0.315761	59.49	122.62	1.14523	0.103077	0.665608	1.14523
679	22.9216	12.6287	15.4278	24.2364	3.56042	4.43021	14.8822	8.73012	0	9.59976	0	-0.453717	59.53	118.453	0.928536	0.0489052	0.480346	0.928536
680	23.8597	12.5565	14.7577	24.5552	3.29586	4.05591	13.3435	9.18237	0	9.57138	0	-0.731108	59.57	104.828	0.431106	-0.00982061	0.12811	0.431106
681	23.0069	12.5863	14.9556	23.8998	3.49392	3.87539	12.3494	9.01273	0	8.98523	0	-0.619501	59.63	99.6163	0.281737	0.0616792	0.0470308	0.281737
682	23.0974	12.8115	15.3391	23.8171	3.49392	3.62385	11.8239	9.16321	0	8.74948	0	-0.666794	59.64	93.0443	0	0.0662643	-0.159167	-4.40958e-08
683	23.6003	12.8076	15.0419	24.0699	3.69231	3.65749	11.8185	9.27949	0	8.92738	0	-0.66082	59.67	91.3919	0	0.0805417	-0.142665	-4.40958e-08
684	23.9919	12.9198	14.6867	24.2233	4.15065	3.68276	12.0755	9.35022	0	9.0649	0	-0.588803	59.72	90.4652	0	0.136989	-0.109432	-4.40958e-08
685	24.5628	12.9382	14.7688	24.5404	4.20891	3.71623	12	9.50133	0	9.23867	0	-0.596813	59.71	88.2017	0	0.128907	-0.110096	-4.40958e-08
686	24.1229	13.1529	15.0163	24.1332	4.92709	3.68921	11.7808	9.34463	0	8.89629	0	-0.341621	59.66	85.3452	0	0.261467	-0.0603376	-4.40958e-08
687	23.1285	13.7819	15.3727	23.4326	6.11588	3.67307	13.1371	8.99257	0	8.52548	0	0.0480082	59.68	90.5187	0.0661048	0.470837	0.0524827	0.0661047
688	21.9729	13.2723	14.7277	22.693	6.11307	3.70251	11.6247	8.63097	0	8.00806	0	0.15319	59.68	88.2771	0.14881	0.521729	0.15117	0.148809
689	21.5665	13.0117	15.9858	22.3746	5.83729	3.68125	9.47623	8.57235	0	7.45443	0	0.272627	59.64	77.9847	0.148736	0.519844	0.13404	0.148736
690	20.629	12.8968	16.6255	21.9389	5.31475	3.6774	9.33434	8.35168	0	7.15067	0	0.253168	59.75	81.4891	0.214592	0.471548	0.140448	0.214592
691	19.1469	12.8441	17.127	21.0425	5.25027	3.58817	8.67856	7.97802	0	6.47848	0	0.383766	59.82	81.7951	0.214486	0.519148	0.143228	0.214486
692	18.9181	12.6919	16.3401	20.8275	6.02539	3.7814	8.55243	7.76148	0	6.4444	0	0.633685	59.83	82.6397	0.42876	0.648602	0.370922	0.42876
693	18.9869	13.0547	15.7611	20.7166	6.75738	3.65271	9.19662	7.77522	0	6.4237	0	0.721996	59.76	82.1562	0.280112	0.75358	0.317693	0.280112
694	18.5685	13.3784	15.7635	20.4496	6.55562	3.36668	9.84002	7.79242	0	6.25574	0	0.575166	59.81	83.9945	0	0.728034	0.096388	-4.40958e-08
695	18.75	13.9695	15.4522	20.4088	7.78864	3.36795	11.3122	7.76074	0	6.3557	0	0.8349	59.84	86.6631	0	0.902061	0.169042	-4.40958e-08
696	18.3326	14.4828	15.976	20.1078	8.43888	3.32585	12.4077	7.62756	0	6.19338	0	1.03932	59.87	89.9432	0	1.01012	0.192731	-4.40958e-08
697	17.5341	14.277	14.9192	19.7806	8.29648	3.41966	13.3042	7.33131	0	6.26125	0	0.981769	59.87	100.314	0.14827	0.998733	0.307011	0.14827
698	17.9793	13.8523	14.5166	20.2838	7.51066	3.62884	13.6124	7.40449	0	6.75216	0	0.755164	59.86	106.304	0.346135	0.853251	0.397872	0.346135
699	18.8697	13.3919	13.2636	21.0132	7.50495	4.08061	14.5115	7.43599	0	7.56977	0	0.714138	59.91	115.056	0.775322	0.808149	0.71743	0.775322
700	18.471	12.7998	13.2513	21.1307	6.58856	4.44348	14.8315	7.21287	0	7.85937	0	0.601896	59.96	125.862	1.20343	0.671057	0.963297	1.20343
701	18.8697	13.2227	13.5658	21.4365	6.72243	4.44719	16.4262	7.32384	0	8.17528	0	0.577612	60	131.532	1.20264	0.663553	0.94389	1.20264
702	19.5833	13.6745	12.7862	21.7901	6.97462	4.23172	17.8228	7.59331	0	8.53172	0	0.40735	60.03	133.512	0.922114	0.662026	0.753256	0.922114
703	19.008	13.5045	11.7204	21.5862	6.37716	4.1306	18.5202	7.47607	0	8.60976	0	0.140589	60.01	141.369	0.839368	0.572603	0.670175	0.839368
704	19.0703	13.2376	11.1128	21.5525	6.30685	4.09018	17.6065	7.50834	0	8.54456	0	0.0875812	60.04	137.219	0.772899	0.566803	0.640269	0.772899
705	18.9231	13.2583	11.7584	21.6041	5.84671	4.12752	18.0267	7.49139	0	8.59408	0	0.0172435	60.08	141.051	0.837714	0.496349	0.638127	0.837713
706	18.7058	13.0141	11.1639	21.4012	5.96067	4.12825	17.2501	7.41571	0	8.44915	0	0.0500516	60.17	138.378	0.836751	0.52794	0.668273	0.836751
707	19.0673	13.0234	12.3891	21.5432	5.64041	4.02462	15.9516	7.62144	0	8.2363	0	0.034965	60.18	128.844	0.704687	0.484688	0.538095	0.704687
708	19.5499	12.4409	12.3298	21.8721	4.98715	4.12729	14.3498	7.76159	0	8.32929	0	-0.0998876	60.18	122.938	0.769105	0.381787	0.556662	0.769105
709	20.1285	12.2109	11.4172	22.1479	4.98715	4.11761	13.8292	7.92313	0	8.52807	0	-0.199704	60.27	119.512	0.702729	0.365038	0.529897	0.702729
710	20.5999	12.2661	12.1347	22.3527	4.78563	4.00782	13.035	8.14963	0	8.45615	0	-0.247747	60.38	112.316	0.555102	0.329843	0.400515	0.555102
711	22.6724	12.0762	12.1903	23.5544	4.58384	4.13528	12.3194	8.71738	0	9.12119	0	-0.394678	60.36	103.818	0.553746	0.2382	0.378972	0.553746
712	22.2307	12.133	11.6595	23.1941	4.82779	3.99769	12.1839	8.62206	0	8.89196	0	-0.37519	60.35	102.826	0.421941	0.290702	0.316021	0.421941
713	22.3578	12.5085	12.4332	23.2124	5.08475	3.9173	12.5427	8.69571	0	8.81464	0	-0.29395	60.34	101.161	0.340412	0.327147	0.25351	0.340412
714	22.1053	12.4949	12.3778	23.0179	5.25292	3.90573	12.2828	8.61378	0	8.66355	0	-0.225894	60.3	100.064	0.340357	0.364718	0.270947	0.340357
715	21.1544	12.3476	12.0532	22.4673	5.32138	3.92799	12.1495	8.3183	0	8.37057	0	-0.142564	60.38	103.18	0.421189	0.406955	0.348872	0.421189
716	19.8326	12.3871	12.1717	21.5092	5.37153	3.60843	10.9218	8.0774	0	7.55152	0	-0.0831937	60.39	97.3519	0.145608	0.472032	0.173894	0.145607
717	19.3701	12.2286	11.9713	21.2612	5.3071	3.64414	10.7212	7.92738	0	7.42435	0	-0.0601787	60.42	98.9138	0.210186	0.478199	0.225838	0.210186
718	19.5322	12.5898	12.044	21.2809	5.61681	3.51417	11.3495	8.01701	0	7.43518	0	-0.047033	60.47	98.6466	0.0646621	0.51613	0.131847	0.0646621
719	19.3926	12.4922	11.0383	21.0788	5.9997	3.46316	11.0306	7.95803	0	7.35143	0	-0.0107151	60.53	96.9347	0	0.581261	0.137038	-4.40958e-08
720	19.921	12.3715	10.3884	21.1901	6.69643	3.51185	10.0783	8.04064	0	7.35318	0	0.146251	60.55	89.3586	0	0.683284	0.206127	-4.40958e-08
721	19.5781	12.3603	10.0548	20.9356	6.9463	3.49665	9.99705	7.92563	0	7.21268	0	0.216365	60.57	89.5148	0	0.733931	0.23352	-4.40958e-08
722	18.2341	11.9919	9.99086	20.2823	6.10971	3.42388	9.42339	7.60748	0	6.80212	0	0.0741678	60.48	93.5289	0	0.649345	0.193163	-4.40958e-08
723	17.9441	12.1699	10.6806	19.9945	6.56468	3.40112	8.97436	7.52551	0	6.47479	0	0.287861	60.52	89.4107	0	0.739778	0.21733	-4.40958e-08
724	18.1901	12.2248	10.0743	20.0468	7.06231	3.42139	9.14975	7.55239	0	6.56933	0	0.36528	60.64	88.7348	0	0.807332	0.260444	-4.40958e-08
725	16.591	12.3632	10.0743	19.074	7.36842	3.32507	9.38602	7.10125	0	5.97907	0	0.535415	60.57	93.1329	0	0.905418	0.289471	-4.40958e-08
726	16.5006	12.047	9.15845	18.9435	7.48964	3.33952	8.55591	7.04528	0	5.90783	0	0.541391	60.6	90.3415	0	0.932955	0.327273	-4.40958e-08
727	15.9753	11.8699	8.50742	18.5912	7.59905	3.32082	8.16596	6.87921	0	5.71764	0	0.571122	60.6	90.5021	0	0.968947	0.356489	-4.40958e-08
728	15.2023	11.7313	8.10893	18.0997	7.66391	3.28307	7.79487	6.66362	0	5.41997	0	0.621265	60.7	91.1963	0	1.0072	0.378841	-4.40958e-08
729	15.5901	11.7281	8.10157	18.3458	7.58336	3.30461	7.91093	6.77613	0	5.59005	0	0.571413	60.76	91.0058	0	0.980644	0.36948	-4.40958e-08
730	15.569	11.9508	7.75147	18.2617	8.15755	3.30229	8.53837	6.72686	0	5.6136	0	0.68591	60.77	92.5752	0	1.06483	0.408981	-4.40958e-08
731	15.5408	12.0422	7.29465	18.3197	8.09257	3.29723	9.54472	6.71334	0	5.81337	0	0.597551	60.82	98.4886	0	1.04246	0.402354	-4.40958e-08
732	15.7317	12.0183	6.66365	18.4466	8.14673	3.31291	9.97805	6.74496	0	6.00682	0	0.539647	60.85	100.863	0	1.03749	0.41282	-4.40958e-08
733	15.8401	12.221	6.72294	18.4126	8.71485	3.31844	10.0907	6.73377	0	5.95715	0	0.693062	60.73	98.9606	0	1.12341	0.448565	-4.40958e-08
734	14.4723	12.4789	6.58827	17.5096	9.39982	3.23525	10.5202	6.32357	0	5.42633	0	0.940777	60.74	102.503	0	1.27225	0.502608	-4.40958e-08
735	14.1507	12.4987	6.96974	17.3374	9.26607	3.21063	10.451	6.26532	0	5.28022	0	0.953275	60.87	102.933	0	1.2643	0.488469	-4.40958e-08
736	14.973	12.2714	6.953	17.924	8.63108	3.26064	10.2643	6.52823	0	5.65914	0	0.732141	60.95	102.112	0	1.13825	0.441838	-4.40958e-08
737	15.2512	12.084	6.69368	18.0618	8.56471	3.28583	9.68919	6.59982	0	5.71548	0	0.700782	60.96	99.2075	0	1.1238	0.447583	-4.40958e-08
738	14.672	11.8148	5.7958	17.6117	8.86671	3.27223	8.80338	6.39732	0	5.42835	0	0.789128	60.91	96.7947	0	1.19651	0.501379	-4.40958e-08
739	14.8358	11.9195	6.36064	17.68	8.93748	3.27455	8.67666	6.46086	0	5.39112	0	0.846601	61.02	94.5926	0	1.20689	0.494886	-4.40958e-08
740	14.5734	11.8052	6.48689	17.5054	8.8563	3.26237	8.10418	6.40044	0	5.21326	0	0.87046	61.04	92.6255	0	1.20937	0.4952	-4.40958e-08
741	15.9064	11.6476	6.54388	18.2474	8.79121	3.34735	7.36	6.76291	0	5.58618	0	0.807276	61.04	85.5234	0	1.16405	0.489328	-4.40958e-08
742	16.0954	11.9386	7.06164	18.2553	9.35989	3.35066	7.46984	6.79339	0	5.51204	0	0.99049	61.02	82.669	0	1.24994	0.515066	-4.40958e-08
743	16.131	12.2478	7.43011	18.1944	9.9107	3.34459	7.842	6.77883	0	5.4415	0	1.15649	60.99	81.805	0	1.33437	0.540623	-4.40958e-08
744	16.9492	12.6915	7.95098	18.6873	10.2238	3.37422	9.08299	6.99784	0	5.80144	0	1.18758	61.04	83.6494	0	1.34676	0.531153	-4.40958e-08
745	16.107	12.6308	8.11093	18.2057	10.0848	3.32428	8.82737	6.78728	0	5.46873	0	1.21909	61.07	84.959	0	1.35554	0.526963	-4.40958e-08
746	16.538	12.5892	8.29239	18.5272	9.88899	3.4026	9.01058	6.89677	0	5.69594	0	1.16502	61.11	85.8079	0.062903	1.30915	0.550168	0.0629029
747	15.4393	12.3639	8.61479	17.8446	9.88177	3.41363	7.94961	6.58659	0	5.15303	0	1.3177	61.2	84.0591	0.141443	1.3572	0.619701	0.141443
748	14.2138	12.3908	8.46954	17.2243	9.75788	3.39342	8.68432	6.23543	0	4.89311	0	1.33497	61.19	92.3516	0.204114	1.36844	0.65914	0.204114
749	14.9748	12.1147	9.47649	17.858	9.31215	3.72693	8.42973	6.35921	0	5.26456	0	1.35202	61.16	92.7887	0.53325	1.27949	0.843495	0.53325
750	15.5756	11.7264	9.67072	18.4236	8.6754	4.00098	8.42729	6.46049	0	5.70684	0	1.23636	61.23	96.1346	0.798747	1.15922	0.983724	0.798747
751	15.7537	11.6876	9.85456	18.4752	9.2245	4.19513	8.18037	6.40274	0	5.72349	0	1.47011	61.29	94.4516	1.00125	1.24512	1.16584	1.00125
752	15.236	11.9741	9.84579	18.1914	9.48364	4.15465	9.2301	6.24665	0	5.64742	0	1.53187	61.26	100.028	1.00063	1.29172	1.17449	1.00063
753	15.1569	12.2289	9.65783	18.1483	9.96948	4.21331	10.3364	6.16143	0	5.75809	0	1.64309	61.29	105.028	1.0788	1.35919	1.25584	1.0788
754	16.0241	12.6573	9.70701	18.4989	10.6448	4.13035	10.8194	6.4178	0	5.94072	0	1.72441	61.37	100.89	0.9375	1.43434	1.18749	0.9375
755	15.6209	12.8416	10.0133	18.3004	10.3308	3.96921	11.2457	6.39567	0	5.80438	0	1.61914	61.38	103.122	0.795632	1.3939	1.0546	0.795632
756	15.3485	13.0152	10.1479	18.2397	10.0029	3.88477	12.1614	6.37334	0	5.84923	0	1.49603	61.4	108.573	0.731973	1.34088	0.974248	0.731973
757	15.7633	12.8895	10.2041	18.6866	9.25953	3.95813	12.8438	6.51178	0	6.25249	0	1.25959	61.5	114.064	0.794145	1.20157	0.956123	0.794145
758	15.9912	12.9689	9.69554	18.7065	9.25014	3.73983	12.5755	6.66948	0	6.21499	0	1.13305	61.55	109.989	0.529595	1.19356	0.776329	0.529595
759	17.5516	13.0149	9.88475	19.6335	8.92521	3.71708	12.5108	7.15745	0	6.73397	0	0.925172	61.47	104.893	0.404543	1.09203	0.649833	0.404543
760	17.9109	12.775	9.55546	19.7869	8.61645	3.62497	11.4561	7.31678	0	6.72623	0	0.788365	61.43	98.8447	0.264098	1.04089	0.543882	0.264098
761	18.2507	13.3836	10.3687	19.8499	8.98584	3.38914	11.9523	7.5167	0	6.62516	0	0.828229	61.43	94.741	0	1.08713	0.353155	-4.40958e-08
762	17.7095	13.3563	10.4216	19.5037	9.04494	3.35841	11.687	7.37321	0	6.3761	0	0.891212	61.48	94.6317	0	1.11755	0.362899	-4.40958e-08
763	17.1416	13.1602	10.6596	19.2321	8.55615	3.32543	11.1924	7.26254	0	6.15834	0	0.822997	61.56	95.1797	0	1.06461	0.334016	-4.40958e-08
764	17.5676	12.7532	10.4016	19.4212	8.36705	3.36762	9.7047	7.38171	0	6.15532	0	0.783858	61.58	87.8832	0	1.0358	0.341063	-4.40958e-08
765	18.7817	12.4449	9.89997	20.2771	7.61011	3.44538	9.76797	7.74067	0	6.78744	0	0.460188	61.63	88.409	0	0.872448	0.290553	-4.40958e-08
766	19.4211	12.9887	10.3322	20.5075	8.60277	3.46885	10.6228	7.87158	0	6.9181	0	0.703444	61.72	86.5395	0	1.00346	0.335405	-4.40958e-08
767	19.6728	13.1324	10.0705	20.7001	8.65052	3.4785	11.5341	7.93264	0	7.16219	0	0.648642	61.78	90.5142	0	0.991993	0.331699	-4.40958e-08
768	19.0972	13.1038	9.80507	20.4775	8.27686	3.44163	12.1979	7.79573	0	7.14831	0	0.531706	61.82	97.0779	0	0.942583	0.307596	-4.40958e-08
769	19.7515	13.0412	9.66891	20.823	8.34655	3.48366	11.9394	7.97101	0	7.34685	0	0.514798	61.94	93.9987	0	0.935221	0.313872	-4.40958e-08
770	19.3236	13.0372	9.85359	20.4757	8.64304	3.46146	11.3124	7.84485	0	7.02939	0	0.661647	61.95	90.7567	0	1.00435	0.340686	-4.40958e-08
771	18.1949	13.0404	10.7179	19.7672	8.64553	3.39142	10.455	7.56142	0	6.40265	0	0.823004	61.86	88.3107	0	1.05433	0.340572	-4.40958e-08
772	17.1882	12.7255	10.0951	19.1352	8.58913	3.34788	9.59646	7.27915	0	5.99728	0	0.854344	61.89	88.0663	0	1.08484	0.366577	-4.40958e-08
773	17.3562	12.5901	9.97222	19.414	7.82846	3.35426	10.1439	7.36783	0	6.28384	0	0.599004	61.92	93.2173	0	0.951172	0.309265	-4.40958e-08
774	18.3117	12.703	9.63222	20.0257	7.82846	3.40671	11.0494	7.61791	0	6.79602	0	0.48418	61.98	95.5401	0	0.908895	0.299231	-4.40958e-08
775	18.5126	12.7114	9.75077	20.2545	7.41061	3.41156	11.5839	7.70476	0	7.00494	0	0.342534	62.05	98.9175	0	0.830421	0.260391	-4.40958e-08
776	17.9916	13.2735	9.75788	19.9262	8.11787	3.36447	13.3475	7.52342	0	6.95213	0	0.505524	62.05	106.326	0	0.941205	0.291571	-4.40958e-08
777	17.2936	13.1363	9.12803	19.5719	7.92665	3.33005	13.5603	7.32685	0	6.83865	0	0.437769	62.01	110.941	0	0.927983	0.293735	-4.40958e-08
778	16.3618	13.0654	8.54937	19.0104	8.03404	3.28166	13.6351	7.05757	0	6.56276	0	0.478354	62.06	114.361	0	0.972286	0.318568	-4.40958e-08
779	16.7098	12.9081	8.04247	19.1577	8.16268	3.31311	13.1772	7.13045	0	6.65509	0	0.475985	62.09	111.515	0	0.984478	0.34102	-4.40958e-08
780	17.2989	12.8841	7.78843	19.5985	7.84653	3.34581	13.7683	7.30164	0	7.03592	0	0.310975	62.12	114.323	0	0.90722	0.31364	-4.40958e-08
781	16.0034	12.8444	7.40418	18.8168	7.9798	3.27428	13.7625	6.93637	0	6.59195	0	0.396864	62.13	117.945	0	0.969067	0.339603	-4.40958e-08
782	16.2434	12.8903	7.27853	18.9386	8.11084	3.28797	13.9378	6.99463	0	6.69411	0	0.405005	62.21	117.863	0	0.9801	0.347551	-4.40958e-08
783	16.521	13.0817	7.76362	19.0601	8.35498	3.29665	14.0566	7.06923	0	6.71309	0	0.488624	62.22	116.039	0	1.01104	0.350961	-4.40958e-08
784	16.8243	12.8712	8.308	19.3837	7.48162	3.30986	13.7335	7.22088	0	6.86473	0	0.275599	62.26	115.959	0	0.867523	0.281365	-4.40958e-08
785	18.0619	12.9989	8.85838	20.0784	7.59038	3.37603	13.6696	7.56384	0	7.21644	0	0.27687	62.29	111.018	0	0.847973	0.269795	-4.40958e-08
786	19.544	13.0643	9.07258	21.0563	7.21368	3.45483	14.3238	7.99	0	7.88357	0	0.0737972	62.3	111.184	0	0.733287	0.221738	-4.40958e-08
787	20.5819	12.6632	8.87898	21.8885	6.01202	3.5193	14.2576	8.33577	0	8.47657	0	-0.338622	62.33	112.693	0	0.507187	0.136959	-4.40958e-08
788	20.7258	12.4336	8.00402	21.9892	5.88151	3.53975	14.1856	8.3621	0	8.63882	0	-0.443634	62.41	113.793	0	0.478869	0.146093	-4.40958e-08
789	21.8364	12.5029	8.36922	22.7023	5.63985	3.5971	14.5218	8.68789	0	9.08559	0	-0.563048	62.46	112.701	0	0.402214	0.110432	-4.40958e-08
790	20.8919	12.7322	9.35303	22.057	6.00686	3.53104	14.1578	8.44238	0	8.51886	0	-0.318495	62.47	110.64	0	0.500086	0.125837	-4.40958e-08
791	20.1433	12.8972	9.45017	21.6153	6.18837	3.48125	14.6171	8.23327	0	8.27562	0	-0.234281	62.46	114.102	0	0.548814	0.135919	-4.40958e-08
792	20.1032	13.152	9.92847	21.358	7.17348	3.47738	14.0025	8.18334	0	7.94465	0	0.106741	62.54	106.906	0	0.717033	0.201199	-4.40958e-08
793	20.1693	13.2321	9.99285	21.3363	7.45758	3.48101	13.9292	8.18668	0	7.90059	0	0.19107	62.55	105.238	0	0.761499	0.219807	-4.40958e-08
794	18.9166	13.106	9.42588	20.6196	7.39106	3.41386	13.9674	7.84146	0	7.53368	0	0.203208	62.59	109.969	0	0.788808	0.235037	-4.40958e-08
795	18.4602	12.9407	8.86924	20.3718	7.25669	3.39435	13.904	7.71654	0	7.44708	0	0.154791	62.67	112.263	0	0.780705	0.241224	-4.40958e-08
796	16.1899	12.7112	9.52856	18.9829	7.80273	3.54977	12.7503	6.96728	0	6.46241	0	0.636145	62.68	113.41	0.316838	0.95758	0.523132	0.316838
797	15.9075	12.5983	8.96542	18.8454	8.13953	3.7146	13.1546	6.78119	0	6.52758	0	0.755317	62.76	118.009	0.512666	1.01407	0.696809	0.512666
798	14.9786	12.7127	9.87057	18.3514	8.47218	3.8765	13.5008	6.4385	0	6.21895	0	1.03832	62.81	122.481	0.768419	1.09794	0.888019	0.768419
799	15.0314	12.4093	9.17991	18.316	8.68403	3.96374	12.7167	6.39243	0	6.20333	0	1.10015	62.85	119.682	0.842993	1.13587	0.979799	0.842993
800	14.4406	13.1688	8.49618	17.5938	10.6736	3.80415	13.7119	6.1609	0	5.79538	0	1.56871	62.99	118.448	0.707086	1.46017	1.02474	0.707086
801	14.8037	13.5772	9.82585	17.8403	10.1252	3.57094	14.0623	6.43542	0	5.78682	0	1.39278	63.02	116.183	0.450857	1.36275	0.767431	0.450857
802	17.232	13.8585	9.70572	19.1966	9.95494	3.42576	14.4042	7.22061	0	6.58307	0	1.07971	63.02	108.467	0.134973	1.25227	0.509328	0.134973
803	18.2517	14.0464	9.5635	19.8247	9.76502	3.35811	15.1498	7.55836	0	7.03494	0	0.884333	63.06	108.698	0	1.18005	0.385936	-4.40958e-08
804	18.8639	13.8548	9.9746	20.4632	8.60351	3.43756	15.7372	7.78232	0	7.52689	0	0.545898	63.11	114.125	0.0599341	0.9698	0.329847	0.059934
805	17.8765	13.1832	10.3891	20.0048	7.20594	3.33611	13.7528	7.64551	0	7.04816	0	0.296261	63.23	110.928	0	0.802368	0.21187	-4.40958e-08
806	18.0384	12.889	10.8886	20.1774	6.48732	3.34679	12.8403	7.75016	0	7.041	0	0.155222	63.29	107.881	0	0.694583	0.161751	-4.40958e-08
807	17.7282	12.5807	10.9373	20.1363	5.64426	3.33101	12.476	7.71929	0	7.01834	0	-0.0479998	63.3	109.94	0	0.57398	0.109176	-4.40958e-08
808	16.3303	12.1664	11.3489	19.2895	5.32867	3.31212	10.75	7.35817	0	6.30505	0	0.0610698	63.4	106.546	0.0598623	0.590149	0.152004	0.0598623
809	15.9359	12.1541	10.7816	19.1203	5.08877	3.23643	11.3319	7.2767	0	6.32357	0	-0.0664366	63.43	111.53	0	0.55578	0.0998247	-4.40958e-08
810	15.4468	12.0571	10.2273	18.8047	5.21387	3.2162	11.2176	7.12085	0	6.17312	0	-0.0383024	63.41	112.723	0	0.590413	0.124605	-4.40958e-08
811	16.0408	11.6667	10.829	19.1428	4.66155	3.2581	9.49514	7.3377	0	6.16109	0	-0.117993	63.52	103.801	0	0.50478	0.0904325	-4.40958e-08
812	16.0204	11.4292	10.879	19.1916	4.17769	3.26126	8.96052	7.36107	0	6.15458	0	-0.229862	63.5	102.937	0	0.434007	0.0625731	-4.40958e-08
813	16.9165	11.0368	10.269	19.744	3.75469	3.32815	8.24573	7.61734	0	6.51258	0	-0.417042	63.63	99.5105	0	0.342872	0.0486003	-4.40958e-08
814	17.5223	11.0957	11.2325	19.9461	4.11912	3.36068	7.07663	7.79403	0	6.38453	0	-0.232653	63.75	89.353	0	0.399167	0.0633049	-4.40958e-08
815	17.4368	10.9015	11.712	19.9284	3.81085	3.40939	6.35893	7.78392	0	6.27918	0	-0.232692	63.82	87.141	0.0596214	0.362924	0.0843087	0.0596214
816	17.7401	11.2273	11.712	20.0707	4.29107	3.41877	7.28558	7.8373	0	6.43922	0	-0.150077	63.83	89.0712	0.0595948	0.419783	0.104327	0.0595947
817	17.7351	11.4278	11.8841	20.1384	4.52841	3.52825	8.37291	7.77367	0	6.60567	0	-0.0690096	63.85	94.7473	0.193885	0.446827	0.201412	0.193885
818	16.9372	11.4683	12.1153	19.6813	5.36409	3.82571	8.8925	7.36357	0	6.42709	0	0.336004	63.91	100.424	0.581829	0.602107	0.533927	0.581829
819	16.6949	11.0607	11.7417	19.6392	5.47983	4.15586	8.75626	7.13523	0	6.53722	0	0.481365	63.99	104.78	0.954085	0.628694	0.82219	0.954085
820	15.5408	10.5936	10.835	19.0221	5.13141	4.17149	8.16989	6.79229	0	6.24045	0	0.430668	64.01	108.584	1.02709	0.612949	0.884627	1.02709
821	15.364	10.7776	11.4258	18.9408	4.95891	4.08267	8.40881	6.80274	0	6.136	0	0.401524	64.01	109.085	0.952239	0.591079	0.804697	0.952239
822	15.7167	10.994	11.5958	19.1302	5.20586	4.09577	8.97297	6.89341	0	6.28173	0	0.442485	64.1	109.706	0.952664	0.614078	0.809418	0.952664
823	15.351	11.2361	11.2845	18.8856	5.07176	3.84211	9.5476	6.90137	0	6.16033	0	0.300458	64.16	111.614	0.699405	0.597054	0.619176	0.699405
824	16.6549	12.0073	13.1802	19.4332	5.23538	3.48953	9.25901	7.47926	0	6.10663	0	0.276354	64.19	98.0685	0.252826	0.592576	0.262525	0.252826
825	17.1191	11.6561	12.5695	19.8024	4.7619	3.58049	9.07742	7.59398	0	6.42862	0	0.0975404	64.25	99.2611	0.312128	0.501235	0.284612	0.312128
826	15.8442	11.2215	11.5556	19.2406	4.03774	3.58415	9.30044	7.2361	0	6.2854	0	-0.0917218	64.25	108.868	0.386215	0.419806	0.315504	0.386215
827	15.2354	11.3653	11.0093	18.9018	4.38754	3.5995	10.3258	7.01649	0	6.24892	0	-0.0167308	64.31	115.759	0.445368	0.482146	0.38573	0.445368
828	15.603	10.8987	11.125	19.3649	3.67556	3.90303	10.3202	7.03548	0	6.65388	0	-0.131511	64.33	120.639	0.756789	0.356884	0.557246	0.756789
829	15.3727	11.0434	10.5737	19.2888	3.911	3.95183	11.586	6.91865	0	6.81601	0	-0.115953	64.4	128.251	0.830491	0.385989	0.624854	0.830491
830	14.6595	10.741	9.44729	18.8323	3.79029	3.86125	11.0514	6.73727	0	6.59181	0	-0.192474	64.47	128.959	0.755779	0.39103	0.597084	0.755779
831	15.4819	10.7056	9.43814	19.3432	3.50028	3.85545	11.0411	7.0021	0	6.90438	0	-0.341523	64.52	127.059	0.69609	0.318159	0.528747	0.69609
832	15.8109	11.1112	9.18396	19.1819	3.96847	3.37462	10.1072	7.28362	0	6.53751	0	-0.390403	64.52	113.987	0.133195	0.391553	0.167831	0.133195
833	16.3934	11.2971	9.30586	19.5528	4.02211	3.39977	10.8463	7.4475	0	6.82979	0	-0.427886	64.63	115.601	0.133116	0.374084	0.156292	0.133116
834	16.7903	11.4316	9.47776	19.5695	4.57	3.30699	9.97326	7.58706	0	6.65839	0	-0.290892	64.73	106.524	0	0.459681	0.10171	-4.40958e-08
835	16.8133	11.6715	9.57638	19.4795	5.4745	3.4243	10.3646	7.48969	0	6.62436	0	-0.000968266	64.75	106.424	0.132979	0.599938	0.253253	0.132979
836	16.9711	11.6461	9.65527	19.5718	5.69884	3.54031	10.3632	7.47091	0	6.69468	0	0.096717	64.72	106.38	0.251071	0.630954	0.351404	0.251071
837	17.447	11.4188	10.6433	19.9741	5.21655	3.73408	9.81881	7.5819	0	6.85753	0	0.0868523	64.78	104.802	0.442804	0.548912	0.439597	0.442804
838	16.7641	11.1423	9.57797	19.694	5.02485	3.82316	10.382	7.32974	0	6.91886	0	0.0165376	64.84	113.254	0.575391	0.529759	0.542478	0.575391
839	16.8942	11.3646	9.16564	19.8319	4.83671	3.70408	11.5738	7.42121	0	7.14898	0	-0.162581	64.89	118.515	0.442347	0.48069	0.426966	0.442347
840	16.9154	11.6787	8.74983	19.7544	5.01446	3.47674	12.1731	7.51087	0	7.12824	0	-0.246332	64.96	118.549	0.191599	0.500315	0.259253	0.191599
841	15.0565	11.8424	8.62777	18.6634	5.24072	3.36202	12.7885	7.00028	0	6.52706	0	-0.105898	65.02	125.975	0.191402	0.58991	0.282484	0.191402
842	15.1756	11.7218	8.21468	18.8328	5.11169	3.47667	13.3147	6.98149	0	6.77739	0	-0.161875	65.04	130.643	0.308914	0.557847	0.360215	0.308914
843	14.9324	12.0455	8.44049	18.6894	5.73066	3.56996	14.3938	6.82973	0	6.78417	0	0.0441939	65	135.437	0.441112	0.653794	0.482597	0.441112
844	15.7616	12.5078	8.43011	18.9088	7.30146	3.66959	14.7016	6.93438	0	6.88341	0	0.447331	65	129.647	0.499559	0.874852	0.623843	0.499559
845	16.2862	12.9012	9.24485	19.0131	8.12543	3.63825	14.3977	7.07497	0	6.75918	0	0.702348	65.02	121.81	0.44027	0.996741	0.620678	0.44027
846	16.4001	13.043	9.41722	19.0085	8.34695	3.58851	14.3595	7.12743	0	6.70441	0	0.754514	65.11	119.576	0.381176	1.03007	0.58926	0.381176
847	17.0301	13.2007	9.93865	19.4765	7.8797	3.54585	14.9735	7.37231	0	7.00302	0	0.576116	65.16	120.891	0.307692	0.930565	0.481648	0.307692
848	18.2474	13.3138	10.9824	20.1422	7.9255	3.60849	14.4348	7.72657	0	7.23316	0	0.614584	65.17	113.155	0.307557	0.908929	0.461116	0.307557
849	19.6873	13.1855	11.6118	20.9102	8.18317	3.81397	13.4037	8.06574	0	7.5497	0	0.732042	65.23	103.784	0.439174	0.917755	0.563391	0.439174
850	20.602	12.8415	12.0136	21.7037	7.49563	4.1397	13.6645	8.23853	0	8.15042	0	0.601	65.23	107.879	0.746159	0.776874	0.720588	0.746159
851	19.5253	12.3716	12.9489	21.1907	6.96364	4.31419	12.3455	7.90106	0	7.69702	0	0.715604	65.21	107.832	1.00848	0.745296	0.877114	1.00848
852	18.863	12.8509	13.6037	20.5002	7.41685	3.87453	11.4623	7.89733	0	6.94725	0	0.82441	65.26	97.7415	0.569842	0.852213	0.59222	0.569842
853	18.6156	13.2792	14.4267	20.1769	7.46449	3.50636	11.0111	8.01256	0	6.49124	0	0.808641	65.35	90.4865	0.189947	0.876886	0.310552	0.189947
854	16.6369	13.0035	13.5806	19.0652	6.76833	3.23109	10.6336	7.57803	0	5.84598	0	0.619439	65.37	95.7588	0	0.830256	0.160707	-4.40958e-08
855	16.7696	13.0605	13.1044	19.1904	6.75838	3.23765	11.4142	7.6058	0	6.06263	0	0.544995	65.45	99.9679	0	0.813991	0.159847	-4.40958e-08
856	16.9842	12.6226	11.8384	19.5924	5.58764	3.26084	12.1754	7.69406	0	6.59878	0	0.0790328	65.42	109.305	0	0.605484	0.0953066	-4.40958e-08
857	17.7252	12.5835	11.7188	20.1538	5.10011	3.29953	12.8176	7.92615	0	7.05534	0	-0.134733	65.54	112.358	0	0.496273	0.0517313	-4.40958e-08
858	18.106	13.1704	12.5757	20.4097	5.41972	3.29433	14.4413	8.04492	0	7.27467	0	-0.0656574	65.7	116.704	0	0.521682	0.0341588	-4.40958e-08
859	18.6443	12.8107	11.8304	20.8068	4.8953	3.33909	14.1487	8.19791	0	7.60053	0	-0.288414	65.69	116.883	0	0.420102	0.0134511	-4.40958e-08
860	18.468	12.7743	12.3402	20.7367	4.61979	3.32383	13.8673	8.18597	0	7.48616	0	-0.307831	65.75	116.199	0	0.387346	-0.0115876	-4.40958e-08
861	18.9653	12.8011	12.6901	20.9762	4.72495	3.35031	13.5269	8.33461	0	7.55485	0	-0.266654	65.92	112.261	0	0.394039	-0.0109638	-4.40958e-08
862	18.654	12.941	13.6241	20.9371	4.71916	3.53394	14.4158	8.1844	0	7.59667	0	-0.13756	66	118.753	0.245594	0.397946	0.138473	0.245594
863	18.0473	12.7061	14.0837	20.6795	5.11186	3.93625	14.4463	7.82186	0	7.51924	0	0.199579	66.13	123.93	0.7354	0.482794	0.513954	0.7354
864	19.308	12.2656	13.3226	21.4772	5.28097	4.31103	14.1993	8.00225	0	8.15635	0	0.230443	66.18	123.432	1.05172	0.468428	0.764663	1.05172
865	20.8994	12.2352	13.0797	22.3009	5.66496	4.4125	13.7346	8.39801	0	8.61798	0	0.24676	66.17	115.817	1.05127	0.48215	0.790535	1.05127
866	21.027	12.0988	12.6747	22.5597	5.63078	4.69015	14.8803	8.30554	0	9.04114	0	0.253902	66.26	125.203	1.35427	0.458513	1.00144	1.35427
867	19.4516	11.5647	11.2843	21.8866	5.32071	4.94761	15.75	7.71719	0	9.01192	0	0.244649	66.37	141.238	1.72861	0.444827	1.28024	1.72861
868	17.3103	11.7865	11.5736	20.891	4.82695	4.90919	17.9343	7.17021	0	8.68121	0	0.213272	66.97	160.471	1.85718	0.415226	1.32203	1.85718
869	16.9949	11.8996	10.9203	20.7953	4.12602	4.64755	19.0535	7.24987	0	8.78731	0	-0.13582	67.49	167.391	1.5962	0.300293	1.08764	1.5962
870	16.6262	12.4981	11.0337	20.2937	5.00328	4.34141	19.3765	7.26533	0	8.37336	0	0.0396115	68.08	163.199	1.29385	0.452181	0.925606	1.29385
871	17.2706	12.9541	10.8565	20.3421	6.17559	4.20608	19.388	7.48613	0	8.31725	0	0.268688	68.77	155.415	1.10664	0.620927	0.870045	1.10664
872	18.1818	13.1075	10.4897	20.6294	6.77015	4.09396	18.9076	7.80317	0	8.40738	0	0.323063	69.4	146.903	0.919276	0.692834	0.782605	0.919276
873	17.084	13.1938	9.62052	19.8945	7.47591	4.09503	19.5827	7.45125	0	8.12157	0	0.527035	69.96	152.778	0.990525	0.832608	0.90025	0.990525
874	17.1778	13.2732	10.4645	19.9707	8.02863	4.40568	20.0345	7.36369	0	8.21162	0	0.842821	70.56	155.418	1.34806	0.91938	1.1734	1.34806
875	17.5767	13.0837	10.1254	20.3239	7.23659	4.37166	20.4159	7.58243	0	8.55014	0	0.545084	71.31	158.931	1.28995	0.777137	1.07688	1.28995
876	18.3273	13.065	10.5691	20.7984	6.7878	4.35405	20.3392	7.88062	0	8.80093	0	0.395899	71.81	156.791	1.23192	0.685849	0.99071	1.23192
877	17.0519	13.0503	10.2878	20.1488	6.56035	4.32238	21.2084	7.55858	0	8.56904	0	0.376038	72.36	166.403	1.2894	0.682448	1.02092	1.2894
878	15.9243	12.7243	10.7352	19.693	5.82826	4.46207	21.411	7.27241	0	8.39286	0	0.345652	73.21	175.153	1.53229	0.605309	1.14229	1.53229
879	15.2447	12.4536	11.2959	19.4257	4.48958	4.24892	20.6419	7.28254	0	8.10706	0	0.0194605	73.51	175.147	1.34555	0.425349	0.917197	1.34555
880	13.9175	11.7135	10.8924	18.5651	3.9907	4.1934	18.1584	6.98097	0	7.3973	0	0.0278799	74.03	169.135	1.34439	0.416392	0.92876	1.34439
881	14.7882	11.2959	11.1185	18.9785	4.13553	4.41891	16.5749	7.18157	0	7.51766	0	0.162032	74.68	160.267	1.52857	0.432473	1.08011	1.52857
882	15.2691	11.6824	11.6888	19.1832	4.62547	4.42688	17.2856	7.3342	0	7.6379	0	0.291413	75.2	159.71	1.52617	0.492205	1.08861	1.52617
883	15.8321	11.442	11.8444	19.6432	4.22481	4.6216	17.3982	7.46573	0	8.00137	0	0.215164	75.6	162.006	1.71038	0.41093	1.186	1.71038
884	16.4454	11.5379	12.1602	20.0962	3.83191	4.64067	18.2238	7.70951	0	8.36858	0	0.0661914	76.29	165.273	1.71038	0.323371	1.13862	1.71038
885	18.2518	12.0443	13.5611	20.865	4.47077	4.55336	17.7945	8.36442	0	8.57339	0	0.215482	77.66	151.67	1.5253	0.38372	1.01252	1.5253
886	18.0095	12.1431	14.7977	20.5764	4.62516	4.51665	17.0331	8.42366	0	8.19598	0	0.407205	79.08	146.122	1.52378	0.436251	1.00704	1.52378
887	18.496	12.4627	15.0495	20.6338	4.77638	4.2021	16.5843	8.75167	0	8.04863	0	0.345862	79.79	137.485	1.15188	0.453739	0.745255	1.15188
888	19.7459	12.3339	14.41	21.4037	4.43854	4.22542	16.8631	9.14106	0	8.63364	0	0.105902	80.22	136.994	1.09313	0.354957	0.681182	1.09313
889	21.4371	12.2561	15.2895	22.4208	3.73926	4.21283	16.1449	9.73155	0	9.09277	0	-0.132612	80.57	128.76	0.978168	0.201343	0.528752	0.978168
890	22.1106	12.4341	15.5515	22.6068	4.37579	4.18454	15.5917	9.94185	0	9.07024	0	0.030619	81.02	120.7	0.90549	0.290514	0.516506	0.905489
891	22.4115	12.6848	15.5392	22.4872	4.96409	3.93707	14.7255	10.1343	0	8.79107	0	0.121694	81.41	110.213	0.608462	0.386046	0.350563	0.608462
892	21.602	12.9349	15.4109	22.0431	5.12014	3.87686	15.9224	9.9305	0	8.66064	0	0.161477	81.79	117.866	0.608376	0.425234	0.355283	0.608376
893	21.4323	13.4904	15.1094	21.8457	5.55486	3.63649	17.3226	9.972	0	8.63399	0	0.145216	82.14	121.314	0.367907	0.485094	0.202159	0.367907
894	20.6965	13.4467	14.8633	21.3118	6.24293	3.75813	17.2938	9.70328	0	8.36479	0	0.433636	82.89	123.143	0.551939	0.621595	0.393083	0.551939
895	18.8259	13.1041	14.6428	20.1217	6.51601	3.80533	16.3091	9.17471	0	7.60986	0	0.706447	83.82	124.715	0.720339	0.739953	0.56258	0.720339
896	17.7138	13.0281	15.0936	19.4164	6.72606	3.84524	15.8281	8.87029	0	7.11368	0	0.928528	84.45	125.337	0.843882	0.819719	0.670234	0.843882
897	18.117	12.8948	15.0896	19.5465	7.14823	3.98343	15.2045	8.94209	0	7.15395	0	1.09474	85.03	121.084	0.968149	0.883515	0.793923	0.968149
898	18.5156	13.0764	15.8666	19.7428	7.61726	4.14224	15.4772	9.00772	0	7.25014	0	1.30866	85.5	120.285	1.13509	0.948099	0.924894	1.13509
899	19.179	12.9176	15.3444	20.0685	7.97554	4.29891	15.3312	9.1365	0	7.52352	0	1.38542	86.06	118.687	1.25962	0.985567	1.04778	1.25962
900	19.673	12.9022	15.3404	20.3925	7.86015	4.36967	15.7815	9.30239	0	7.81023	0	1.33204	86.79	120.585	1.31597	0.949191	1.07214	1.31597
901	19.7707	13.1551	14.1588	20.4048	7.57632	3.99904	16.7681	9.49775	0	7.95111	0	0.990364	87.03	123.265	0.896735	0.885508	0.761692	0.896735
902	19.0758	13.2665	14.3902	20.0912	7.19664	3.89782	17.3918	9.36641	0	7.80412	0	0.898238	87.07	128.574	0.840807	0.841658	0.687655	0.840807
903	18.9524	12.9387	13.1977	19.8353	7.4476	3.80408	16.0337	9.33969	0	7.5863	0	0.903555	87.14	121.854	0.714987	0.895789	0.655572	0.714987
904	18.7738	13.0529	12.8085	19.717	7.86171	3.8559	16.7114	9.23096	0	7.62965	0	0.999909	87.19	125.526	0.784973	0.958913	0.735983	0.784973
905	18.6942	12.8556	12.2859	19.7432	7.63284	3.90694	16.8175	9.18333	0	7.7446	0	0.914667	87.15	128.517	0.839161	0.921207	0.76961	0.839161
906	19.1889	12.7422	12.3524	20.3159	7.02656	4.13817	18.1241	9.25984	0	8.33444	0	0.743975	87.18	138.268	1.07542	0.794126	0.878718	1.07542
907	18.8124	12.8905	12.1679	20.3377	6.23472	4.047	19.9331	9.23361	0	8.59125	0	0.440242	87.31	150.573	1.01629	0.659449	0.766576	1.01629
908	18.677	13.1247	13.1623	20.1773	5.85723	3.75097	19.276	9.37641	0	8.23816	0	0.340302	87.35	144.098	0.708432	0.615239	0.505896	0.708432
909	18.2784	13.0474	14.258	20.0525	5.3092	3.77964	18.9127	9.30686	0	8.05064	0	0.324212	87.37	144.487	0.778751	0.549416	0.503255	0.778751
910	18.7197	12.9187	14.8411	20.2948	5.34527	3.9063	18.1389	9.39262	0	8.08146	0	0.416203	87.34	139.736	0.889878	0.551817	0.580126	0.889878
911	18.0317	12.9398	14.8143	19.7602	5.58302	3.77072	17.4388	9.24271	0	7.63583	0	0.514043	87.4	136.14	0.778751	0.620081	0.52954	0.778751
912	17.0594	12.7645	15.1201	19.1461	5.60355	3.76799	16.5001	8.97268	0	7.14136	0	0.653967	87.48	134.312	0.834841	0.667002	0.582791	0.834841
913	16.3883	13.3931	15.8526	18.6364	6.13731	3.54554	17.317	8.85884	0	6.74915	0	0.808084	87.52	134.987	0.653595	0.7687	0.468017	0.653595
914	16.4391	13.4722	16.586	18.5381	6.78733	3.65784	16.6094	8.8067	0	6.53214	0	1.11009	87.55	129.306	0.777778	0.88227	0.595261	0.777778
915	16.0972	13.4497	16.3893	18.3309	6.40114	3.476	16.4647	8.81792	0	6.38236	0	0.956044	87.73	129.213	0.597388	0.833053	0.446354	0.597388
916	15.4584	13.4701	16.3726	17.8167	6.78006	3.39243	15.8051	8.65549	0	5.96281	0	1.10862	87.86	125.773	0.541366	0.922213	0.444318	0.541366
917	15.9803	14.1881	17.6597	17.9856	7.18245	3.17168	16.4046	8.91784	0	5.8888	0	1.18308	87.97	120.969	0.29106	0.969249	0.253538	0.29106
918	16.205	14.1639	16.5506	17.8582	7.93258	3.05649	15.5571	8.96748	0	5.75301	0	1.28187	87.95	113.38	0.124619	1.08633	0.21627	0.124619
919	16.8112	13.798	15.1707	18.0648	8.07819	3.00975	14.328	9.1249	0	5.85667	0	1.19475	87.85	105.985	0	1.0969	0.17526	-4.40958e-08
920	16.9378	13.7817	15.9697	17.9418	8.57849	3.02132	12.731	9.14953	0	5.49095	0	1.4486	87.81	94.8208	0	1.19381	0.210987	-4.40958e-08
921	16.5615	13.958	15.5921	17.8509	8.3745	2.98787	14.3067	9.06628	0	5.66315	0	1.32679	88.05	104.829	0	1.15541	0.188808	-4.40958e-08
922	14.7138	13.5254	14.5278	16.8266	7.91299	2.89452	13.9156	8.58509	0	5.14428	0	1.24459	88.3	111.307	0	1.14225	0.196339	-4.40958e-08
923	15.3056	13.284	14.3354	17.1692	7.80075	2.9866	13.3401	8.7324	0	5.341	0	1.20602	88.45	108.23	0.0552944	1.11116	0.235439	0.0552944
924	14.4636	12.9372	15.0899	16.7776	7.14621	3.0458	12.4081	8.53573	0	4.99514	0	1.20291	88.72	108.592	0.17936	1.04852	0.281183	0.17936
925	13.6883	12.6072	14.445	16.3357	6.87273	3.0128	11.8179	8.33332	0	4.75129	0	1.14791	88.83	109.836	0.17894	1.03405	0.287706	0.17894
926	14.1391	12.2263	14.3211	16.4376	7.41434	3.2174	10.1072	8.36147	0	4.67369	0	1.39232	89.06	100.539	0.357339	1.12534	0.473722	0.357339
927	13.8568	12.0417	12.656	16.3111	7.15536	3.10499	10.6692	8.30799	0	4.8234	0	1.15421	89.13	106.187	0.233581	1.07979	0.396346	0.233581
928	13.9117	11.944	11.7516	16.3442	6.97918	3.01775	10.8559	8.35912	0	4.94497	0	0.994301	89.24	107.757	0.123474	1.0442	0.320858	0.123474
929	13.092	11.9019	11.7371	15.9901	6.75159	3.0633	11.4774	8.10765	0	4.84142	0	0.987302	89.23	115.09	0.232813	1.02747	0.382804	0.232813
930	13.57	12.1835	11.8705	16.2621	6.92921	3.03239	12.2415	8.25273	0	5.04882	0	0.972297	89.25	116.022	0.177596	1.03264	0.340064	0.177596
931	14.3333	12.1773	12.3294	16.7769	6.96334	3.22911	12.5126	8.40274	0	5.39548	0	1.01774	89.34	116.407	0.354417	1.01273	0.452428	0.354417
932	14.337	12.2592	12.4172	16.7626	7.21448	3.27454	12.7048	8.36856	0	5.39893	0	1.10432	89.32	116.876	0.407166	1.051	0.503728	0.407166
933	15.7338	12.4626	12.0196	17.5231	7.70471	3.35483	13.4066	8.70644	0	5.9596	0	1.10619	89.38	115.306	0.406119	1.07484	0.52726	0.406119
934	16.1891	12.7515	12.1338	17.8923	7.74097	3.41434	14.9322	8.81585	0	6.35346	0	1.05748	89.5	121.769	0.459957	1.05008	0.545271	0.459957
935	16.3717	12.7028	11.5319	17.9376	7.88325	3.38315	14.8708	8.87502	0	6.42318	0	1.03103	89.71	120.79	0.406009	1.06582	0.528073	0.406009
936	16.0146	12.9808	12.3331	17.5976	8.0647	3.19407	14.4166	8.86964	0	6.01338	0	1.12335	89.8	115.661	0.229668	1.11541	0.404076	0.229668
937	16.5787	12.7703	13.0735	18.0962	7.56447	3.42294	14.3989	8.99061	0	6.33367	0	1.07728	89.96	117.25	0.456682	1.02116	0.514917	0.456682
938	16.7353	12.7367	13.5661	18.3162	7.4685	3.62536	14.9003	8.96517	0	6.54139	0	1.12987	90.02	121.371	0.681818	0.997642	0.653961	0.681818
939	18.0112	13.1326	14.3133	18.7986	8.28565	3.54829	14.2173	9.34699	0	6.58488	0	1.31552	90.03	108.603	0.518479	1.09784	0.575869	0.518479
940	18.7291	13.5902	15.1016	19.1244	9.16991	3.66916	14.9194	9.4721	0	6.75529	0	1.58887	90.11	106.804	0.624087	1.21217	0.68352	0.624087
941	19.0447	13.4585	15.0156	19.2836	9.79205	3.95835	14.7865	9.40009	0	6.90425	0	1.84077	90.15	106.498	0.91902	1.30275	0.940865	0.91902
942	18.2548	13.7006	15.088	18.6449	10.1302	3.69654	14.349	9.26593	0	6.36502	0	1.92779	90.12	102.487	0.679185	1.38756	0.79959	0.679185
943	18.165	13.8002	15.9507	18.4935	10.1256	3.58602	13.5282	9.32328	0	6.05714	0	1.99272	90.29	96.1798	0.569687	1.40333	0.712406	0.569687
944	17.6774	13.931	16.4855	18.1999	10.5587	3.70139	13.7973	9.11893	0	5.87425	0	2.22751	90.37	98.3226	0.739567	1.48827	0.854053	0.739567
945	18.1517	14.2933	16.778	18.3781	10.8453	3.56506	14.1199	9.30898	0	5.91705	0	2.23458	90.39	95.1511	0.566684	1.51656	0.735602	0.566684
946	19.3663	14.2081	17.074	19.0567	10.6753	3.59149	13.4004	9.6705	0	6.21497	0	2.14714	90.33	87.8976	0.513361	1.45884	0.679472	0.51336
947	19.688	13.9333	18.0574	19.253	10.6102	3.80967	12.1687	9.70637	0	6.16543	0	2.30117	90.44	82.2389	0.735391	1.45634	0.827499	0.735391
948	19.7864	13.5575	18.2993	19.5087	10.053	4.06088	12.1028	9.66732	0	6.40343	0	2.24588	90.52	86.3709	1.00865	1.36609	0.98195	1.00865
949	20.5094	13.7184	17.7959	19.9127	10.6644	4.207	13.0387	9.76309	0	6.80968	0	2.34135	90.52	88.8129	1.12404	1.42793	1.10202	1.12404
950	20.3868	14.2795	17.3081	19.7477	10.7914	3.83235	14.3864	9.88679	0	6.78665	0	2.17309	90.78	91.5427	0.728882	1.43636	0.820019	0.728882
951	20.9351	14.457	16.4056	20.0006	11.2659	3.80833	15.1798	10.008	0	7.08276	0	2.15822	90.8	92.8318	0.661479	1.48184	0.809616	0.661479
952	19.8728	14.1604	15.6547	19.5174	11.2633	4.00893	15.7415	9.5904	0	7.01915	0	2.23515	90.86	102.844	0.945963	1.50671	1.03141	0.945963
953	19.8292	13.8593	14.9357	19.636	10.9603	4.16368	16.1414	9.50836	0	7.28355	0	2.13746	90.86	109	1.11212	1.45203	1.14132	1.11212
954	19.5036	13.5178	14.159	19.4795	10.7479	4.20424	15.7543	9.39279	0	7.26188	0	2.07158	90.89	110.562	1.16264	1.42955	1.1862	1.16264
955	19.4752	13.0287	13.0344	19.5865	10.5022	4.41531	15.7895	9.28533	0	7.54085	0	1.99185	90.99	115.918	1.38082	1.38619	1.35034	1.38082
956	19.5048	13.0607	13.2389	19.5052	11.3073	4.61295	15.5894	9.17451	0	7.47129	0	2.3126	91.16	114.078	1.59856	1.51794	1.5611	1.59856
957	20.3349	13.2332	13.5848	20.0359	11.3865	4.70636	16.2727	9.38201	0	7.84658	0	2.30551	91.23	114.994	1.6598	1.49795	1.59	1.6598
958	21.0807	13.2476	12.917	20.351	11.5698	4.60554	15.9851	9.62655	0	8.02446	0	2.2228	91.31	110.012	1.48832	1.50359	1.49083	1.48832
959	20.8268	13.1583	12.7463	20.1204	11.5174	4.4907	15.2678	9.61103	0	7.79433	0	2.20124	91.4	106.341	1.36969	1.51099	1.41515	1.36969
960	20.7841	13.6665	13.5626	19.9282	12.3553	4.4254	15.5451	9.59995	0	7.55225	0	2.47324	91.47	102.888	1.31629	1.64737	1.41415	1.31629
961	19.5642	13.4778	13.5821	19.2347	12.4264	4.5026	15.2428	9.21504	0	7.14114	0	2.63174	91.64	106.293	1.47921	1.70255	1.54829	1.47921
962	19.2257	13.8976	14.3446	18.9815	12.2576	4.21022	15.5599	9.28122	0	6.85968	0	2.55712	91.78	104.984	1.19578	1.68702	1.31433	1.19578
963	19.5582	13.9501	13.6353	19.2189	11.581	3.94279	16.0763	9.52731	0	7.08393	0	2.17321	91.89	106.544	0.875857	1.55956	1.04286	0.875857
964	19.9856	14.1155	14.1697	19.5172	11.5695	3.99973	16.6195	9.64551	0	7.2825	0	2.17949	92	107.775	0.924987	1.54069	1.0572	0.924987
965	20.2609	14.2119	13.8613	19.6728	11.7407	4.01248	17.1656	9.70908	0	7.46387	0	2.16912	92.12	109.515	0.922999	1.55227	1.06567	0.922999
966	20.2982	13.7758	13.4723	19.6107	11.6118	4.03031	15.5771	9.72571	0	7.30873	0	2.16423	92.25	102.737	0.919511	1.54673	1.08088	0.919511
967	19.686	13.8226	13.9235	19.4582	10.4859	3.83212	16.2244	9.70285	0	7.2437	0	1.83415	92.16	109.064	0.754053	1.38091	0.870894	0.754053
968	18.4864	13.9617	14.0325	18.614	10.6432	3.5699	15.6104	9.46002	0	6.57268	0	1.91115	92.12	106.192	0.539117	1.45215	0.73928	0.539117
969	18.0145	13.244	13.9747	18.4714	10.4515	3.98224	14.5231	9.15943	0	6.53202	0	2.0752	92.24	108.313	1.01212	1.44902	1.08548	1.01212
970	18.632	12.8053	13.9496	19.1465	9.97378	4.45381	15.216	9.14983	0	7.19479	0	2.02901	92.15	117.214	1.49589	1.34436	1.39077	1.49589
971	18.8294	12.7795	15.3284	19.3599	10.2511	4.82929	15.1995	9.053	0	7.2787	0	2.33055	92.11	118.162	1.91566	1.38846	1.68364	1.91566
972	19.3346	13.0359	16.1671	19.6474	10.3362	4.83745	15.5096	9.22127	0	7.38988	0	2.37334	92.27	116.592	1.90878	1.38666	1.66	1.90878
973	19.4736	13.1473	16.0484	19.8281	10.1059	4.83287	16.5116	9.28079	0	7.63615	0	2.25261	92.42	122.048	1.90429	1.33436	1.63066	1.90429
974	20.6673	13.59	16.1832	20.3997	10.1451	4.55965	16.8667	9.76033	0	7.89726	0	2.07229	92.53	115.982	1.53295	1.299	1.3497	1.53295
975	20.5813	14.1317	17.0751	20.2535	10.3828	4.34435	17.4082	9.84689	0	7.69113	0	2.12264	92.71	114.216	1.32229	1.33862	1.1893	1.32229
976	21.1441	14.4832	17.8312	20.3873	10.7949	4.17925	16.8751	10.087	0	7.54533	0	2.21532	92.8	105.035	1.11097	1.39589	1.05153	1.11097
977	21.1705	14.4706	18.581	20.3626	11.3569	4.41119	16.4044	9.96926	0	7.43941	0	2.52722	92.68	102.378	1.36952	1.493	1.26694	1.36952
978	20.888	14.3769	18.0662	20.0458	11.7673	4.36154	15.6556	9.88419	0	7.18822	0	2.63735	92.82	98.2648	1.31936	1.57442	1.28032	1.31936
979	20.4585	14.1401	17.571	19.7592	11.0072	4.05905	14.6286	9.93405	0	6.9042	0	2.34837	92.87	94.357	0.99766	1.47602	1.02069	0.99766
980	21.1923	14.0427	17.4296	20.2281	10.4442	3.97026	14.4301	10.2225	0	7.17347	0	2.09593	92.9	91.9749	0.8485	1.36373	0.874434	0.8485
981	20.2195	13.6335	16.0178	19.7548	10.1913	4.01889	14.6082	9.89908	0	7.1067	0	2.0037	92.94	99.7196	0.946295	1.34682	0.961647	0.946295
982	20.049	13.1739	15.8111	19.8156	9.74768	4.25775	14.4177	9.77959	0	7.25872	0	1.96945	93.17	104.239	1.21681	1.28351	1.13457	1.21681
983	19.7342	13.3653	15.8723	19.8223	9.36793	4.26633	16.0961	9.71127	0	7.47521	0	1.83695	93.34	115.083	1.26598	1.21549	1.1251	1.26598
984	19.438	12.951	15.4484	19.8848	8.35217	4.33782	16.4093	9.66418	0	7.68871	0	1.55841	93.69	122.858	1.36364	1.0587	1.13309	1.36364
985	18.7879	12.736	15.5205	19.5746	8.1648	4.44079	16.3077	9.46474	0	7.54604	0	1.60731	94.07	126.493	1.52241	1.0529	1.23918	1.52241
986	17.7928	12.28	15.4524	18.8839	8.48387	4.57954	14.5931	9.11269	0	6.99493	0	1.88462	94.32	122.096	1.72351	1.15596	1.43495	1.72351
987	17.6354	11.9495	14.6822	18.8981	8.38349	4.76985	14.8192	8.974	0	7.18642	0	1.86925	94.4	127.566	1.93431	1.13944	1.59498	1.93431
988	18.374	11.9748	14.7993	19.1819	8.33602	4.61495	13.9711	9.29912	0	7.20199	0	1.78825	94.86	118.933	1.71324	1.11965	1.43444	1.71324
989	18.4735	12.1684	14.681	19.0877	8.55793	4.42785	13.8678	9.43261	0	7.08247	0	1.77958	95.42	115.174	1.50321	1.15494	1.30083	1.50321
990	18.6186	12.5579	14.8689	18.989	8.65271	4.05839	13.6112	9.63862	0	6.84141	0	1.68826	95.4	108.216	1.08788	1.16897	1.00504	1.08788
991	19.7209	12.1905	13.3355	19.5918	8.97092	4.24462	13.3248	9.82429	0	7.36845	0	1.64823	95.36	106.266	1.19464	1.18024	1.13201	1.19464
992	20.1402	12.1997	13.4062	19.8621	8.73484	4.21109	13.3546	9.97684	0	7.52311	0	1.54041	95.34	105.304	1.13171	1.12872	1.06561	1.13171
993	20.1375	11.5239	12.7813	19.9259	8.32797	4.41405	12.1508	9.91381	0	7.59311	0	1.4942	95.55	104.212	1.33526	1.07504	1.21213	1.33526
994	19.5418	11.2981	12.8138	19.6966	7.49517	4.32986	12.0106	9.84826	0	7.47134	0	1.28752	95.88	107.541	1.28344	0.964198	1.12242	1.28344
995	19.3051	10.9584	12.6049	19.6162	7.52677	4.55716	11.6824	9.68412	0	7.49184	0	1.39339	96.07	109.738	1.5438	0.980447	1.32277	1.5438
996	18.9561	11.2094	13.2049	19.4967	7.55181	4.60208	12.761	9.58804	0	7.4994	0	1.45572	96.36	115.961	1.63817	0.987841	1.36993	1.63817
997	19.5795	11.358	12.6891	19.9308	7.20826	4.4941	13.8351	9.83545	0	7.9153	0	1.19535	96.54	119.788	1.48361	0.899248	1.2284	1.48361
998	20.4571	11.3804	12.6346	20.6298	7.15273	4.77071	15.2862	9.97992	0	8.59307	0	1.15446	96.75	127.683	1.74599	0.846521	1.39251	1.74599
999	21.6438	11.8673	13.4043	21.162	7.4676	4.58912	15.3171	10.416	0	8.74051	0	1.14562	96.86	119.277	1.48201	0.861893	1.19882	1.48201
1000	20.2247	12.0905	13.3001	20.3577	7.87769	4.59121	16.4308	9.97534	0	8.39013	0	1.3292	97	128.419	1.58749	0.961558	1.30193	1.58749
1001	20.3616	12.4263	13.6556	20.4922	7.73393	4.48593	17.4596	10.0745	0	8.51719	0	1.23117	96.99	131.779	1.47848	0.924313	1.19273	1.47848
1002	20.7458	12.2251	14.1063	20.8927	7.35715	4.73151	17.7122	10.1154	0	8.83908	0	1.20733	97.08	135.49	1.73335	0.851119	1.33626	1.73335
1003	21.019	12.8188	15.2383	20.8327	8.25834	4.62889	17.7593	10.2235	0	8.59817	0	1.49278	97.23	128.675	1.62149	0.991646	1.29134	1.62149
1004	20.495	13.0205	15.773	20.6438	8.74669	4.89716	19.1003	9.92807	0	8.64457	0	1.7608	97.24	137.955	1.9719	1.07452	1.55497	1.9719
1005	19.0699	12.7763	15.7679	19.7875	8.78471	4.91285	18.3196	9.51036	0	8.06776	0	1.91896	97.36	139.082	2.07498	1.13601	1.65108	2.07498
1006	18.2769	12.6685	16.0134	19.3356	8.90201	5.00327	18.0833	9.24603	0	7.78056	0	2.07621	97.51	141.017	2.22851	1.1849	1.77324	2.22851
1007	18.4196	12.1887	15.6985	19.56	8.49584	5.24747	17.7528	9.20698	0	8.02093	0	2.02522	97.66	143.83	2.4808	1.11812	1.93733	2.4808
1008	18.4778	11.9774	14.7179	19.6469	8.51109	5.35449	18.1408	9.15974	0	8.26055	0	1.97495	97.79	148.207	2.58499	1.11061	2.0292	2.58499
1009	18.6501	11.4437	15.1239	19.8301	7.85505	5.49885	16.6544	9.19975	0	8.24606	0	1.91018	97.78	143.824	2.72341	1.0181	2.09216	2.72341
1010	18.2202	11.3937	15.0745	19.4816	8.25227	5.53024	16.1876	9.05322	0	7.98928	0	2.08425	98.04	142.034	2.78269	1.10169	2.1718	2.78269
1011	18.0255	11.2769	15.7094	19.3308	7.93269	5.46277	15.2258	9.08619	0	7.72929	0	2.07322	98.39	137.4	2.72406	1.07176	2.10689	2.72406
1012	17.608	10.863	15.7872	19.2046	7.03092	5.44239	14.3978	9.03701	0	7.6059	0	1.88007	98.48	137.649	2.72245	0.950822	2.05471	2.72245
1013	18.0542	11.116	15.618	19.2856	6.85046	5.02181	13.8323	9.36255	0	7.47182	0	1.65205	98.44	128.977	2.22274	0.912726	1.68801	2.22274
1014	17.6029	11.7217	16.1063	18.7065	8.05593	4.79501	13.6245	9.25977	0	6.90239	0	1.99241	98.26	121.628	2.00657	1.12405	1.6098	2.00657
1015	17.3698	11.6116	15.6716	18.5158	8.75821	5.0132	13.6581	9.05682	0	6.88023	0	2.25525	98.49	123.384	2.25731	1.24273	1.8497	2.25731
1016	17.0624	11.605	14.6144	18.2904	9.02553	4.96077	14.0852	8.95372	0	6.87988	0	2.24143	98.58	126.436	2.20898	1.2865	1.85217	2.20898
1017	16.6045	12.0354	14.8207	17.7315	9.33625	4.47823	13.303	9.02378	0	6.25922	0	2.2397	98.58	116.747	1.70382	1.36065	1.51612	1.70382
1018	16.8658	11.6408	13.9881	17.8654	8.78526	4.37408	12.2944	9.17264	0	6.31463	0	1.99944	98.7	112.714	1.55084	1.27187	1.39507	1.55084
1019	17.2233	11.8739	13.5167	17.7613	9.53322	4.13118	11.5038	9.34451	0	6.08927	0	2.09172	98.86	102.503	1.24709	1.38726	1.2435	1.24709
1020	17.13	11.8294	13.9204	17.8255	8.50998	3.93862	11.485	9.48287	0	6.08074	0	1.77496	99.01	103.512	1.04871	1.22914	1.02213	1.04871
1021	18.3651	12.0415	14.1462	18.6135	8.32728	3.95728	12.3953	9.86188	0	6.63637	0	1.61937	99.19	104.357	1.00292	1.1515	0.952701	1.00292
1022	18.2765	11.3721	14.3099	18.8877	7.29632	4.30998	12.1633	9.74568	0	6.93835	0	1.47932	99.21	111.388	1.39649	0.992717	1.16646	1.39649
1023	18.3807	11.7163	14.7298	19.0117	7.69311	4.43194	13.5502	9.70426	0	7.1387	0	1.60992	99.24	117.406	1.54418	1.03958	1.27478	1.54418
1024	18.1311	11.789	14.8797	18.8517	7.41431	4.27342	13.4984	9.73472	0	6.99088	0	1.51093	99.44	116.872	1.38969	1.00516	1.14306	1.38969
1025	16.8905	12.0239	16.1869	18.2095	7.23303	4.22148	13.7928	9.41759	0	6.49861	0	1.62664	99.21	120.796	1.43386	1.01805	1.1402	1.43386
1026	16.5287	12.2578	16.4737	17.9903	7.2669	4.10742	14.1666	9.35345	0	6.33689	0	1.6311	99.03	121.953	1.33856	1.03163	1.06563	1.33856
1027	17.5805	12.3873	16.798	18.4663	8.3669	4.38783	13.9974	9.48119	0	6.58691	0	1.98965	99.04	116.502	1.58144	1.17686	1.30508	1.58144
1028	18.5475	12.5804	16.7489	18.9436	8.71451	4.36324	14.0622	9.74104	0	6.84072	0	1.99408	98.83	111.961	1.48961	1.19924	1.25627	1.48961
1029	18.8634	12.7365	16.2735	18.9919	8.67052	4.07385	13.8264	9.96161	0	6.79803	0	1.82768	98.92	106.946	1.1424	1.18279	1.01264	1.1424
1030	19.7743	12.7274	15.9757	19.5064	8.08915	3.85957	13.5772	10.3604	0	7.06408	0	1.50254	99.02	102.438	0.841596	1.06197	0.758094	0.841596
1031	20.1517	12.3989	15.6436	19.8243	6.98298	3.71097	13.0134	10.6111	0	7.2426	0	1.10383	99.22	100.987	0.644864	0.87821	0.550789	0.644864
1032	20.9833	11.9481	15.4915	20.5607	5.96969	3.89679	13.0509	10.8301	0	7.81727	0	0.803112	99.23	104.484	0.793103	0.687928	0.585493	0.793103
1033	21.2867	11.656	15.1559	20.8077	6.31959	4.26911	13.2066	10.7396	0	8.12703	0	0.98122	99.47	108.038	1.18106	0.731898	0.893309	1.18106
1034	20.9879	11.8053	15.2947	20.3962	6.6701	4.02561	12.2139	10.7668	0	7.66279	0	1.06881	99.78	99.6905	0.927729	0.810583	0.745014	0.927729
1035	21.3625	12.0537	15.9141	20.5253	7.55592	4.22173	12.5087	10.7634	0	7.72088	0	1.3995	99.99	98.2297	1.13285	0.940609	0.935408	1.13285
1036	21.513	11.5913	16.6944	20.7634	6.97866	4.48614	11.5492	10.7491	0	7.79482	0	1.41197	100.04	97.2224	1.41601	0.857544	1.09462	1.41601
1037	21.7037	11.7655	17.2199	20.721	7.55436	4.49202	11.1045	10.8003	0	7.6356	0	1.62235	100.32	91.6312	1.41585	0.951924	1.12712	1.41585
1038	21.152	11.774	16.71	20.4621	7.2422	4.37636	11.6909	10.6966	0	7.58742	0	1.47713	100.36	96.8706	1.32329	0.911346	1.04614	1.32329
1039	20.6974	11.8183	17.4058	20.2656	7.10023	4.41892	11.8145	10.5659	0	7.43503	0	1.53667	100.33	99.1252	1.41102	0.904999	1.08695	1.41101
1040	20.9337	11.6969	16.9521	20.5647	6.9196	4.60287	12.7884	10.5555	0	7.84403	0	1.46306	100.42	106.72	1.60154	0.856061	1.20873	1.60154
1041	21.8112	11.0076	15.7917	21.0306	7.01141	4.86411	11.2878	10.6756	0	8.15741	0	1.47651	100.49	100.754	1.79966	0.853886	1.39431	1.79966
1042	21.9671	11.5037	16.6252	20.9565	6.64954	4.33045	10.7529	10.9863	0	7.79549	0	1.2536	100.24	91.0773	1.20808	0.799404	0.929378	1.20808
1043	20.932	11.9779	17.5531	20.1432	6.95643	3.95294	10.1932	10.8452	0	7.00736	0	1.379	100.08	84.782	0.867508	0.891775	0.69835	0.867508
1044	20.3435	11.7325	16.6891	19.8306	6.08115	3.66511	9.80101	10.846	0	6.83505	0	1.02582	100.26	85.7057	0.57426	0.772043	0.452659	0.57426
1045	20.3925	11.509	16.3099	19.8804	5.84436	3.67761	9.41549	10.8624	0	6.88104	0	0.943817	100.27	85.1644	0.575361	0.735145	0.449292	0.575361
1046	19.968	11.338	15.1875	19.5622	6.27302	3.71976	9.32555	10.671	0	6.79783	0	1.03118	100.32	86.7245	0.632054	0.813784	0.547062	0.632054
1047	19.4909	11.4078	15.094	19.1273	6.92441	3.69707	8.81946	10.4994	0	6.45006	0	1.25596	100.28	83.344	0.631342	0.938547	0.602449	0.631342
1048	19.3768	11.1533	15.3441	19.1686	6.74433	3.90462	8.63636	10.3917	0	6.50995	0	1.31306	100.3	85.7035	0.868878	0.91664	0.75962	0.868878
1049	18.8078	11.1054	15.6311	18.8298	7.31359	4.13554	8.63039	10.0979	0	6.32811	0	1.62399	100.36	88.0412	1.16437	1.02786	1.01044	1.16437
1050	18.6657	11.5387	15.848	18.649	7.65775	3.94474	9.20741	10.1221	0	6.17671	0	1.66158	100.34	87.486	0.972851	1.0821	0.885189	0.972851
1051	18.176	11.956	16.2326	18.2309	7.61613	3.55083	9.16256	10.1589	0	5.75156	0	1.57977	100.24	83.6869	0.576336	1.09313	0.591311	0.576336
1052	18.7553	11.7314	16.7575	18.7709	6.96131	3.75794	9.42058	10.3055	0	6.15523	0	1.45633	100.53	87.1981	0.779133	0.970212	0.675154	0.779133
1053	19.1936	11.4215	16.081	19.1772	6.64899	3.96105	9.8808	10.3554	0	6.60911	0	1.33817	100.69	92.5744	0.96967	0.898585	0.797236	0.96967
1054	20.0933	11.6253	16.4118	19.7796	6.51376	3.99956	10.7589	10.6194	0	7.04382	0	1.23734	100.76	94.3369	0.967815	0.839799	0.763299	0.967814
1055	20.6035	11.4206	16.5676	20.3131	5.85296	4.19343	11.3822	10.7227	0	7.5139	0	1.06748	100.75	100.246	1.15613	0.711228	0.840071	1.15613
1056	20.7082	11.151	17.025	20.645	5.33184	4.52916	12.0598	10.6547	0	7.88582	0	1.04329	100.94	108.676	1.53347	0.619794	1.059	1.53347
1057	20.1014	11.4792	16.4826	20.1227	5.71138	4.22802	12.3894	10.5877	0	7.55613	0	1.04226	101.15	108.087	1.23912	0.695143	0.883684	1.23912
1058	19.9789	11.6114	17.3393	19.9604	5.77391	4.13255	11.7092	10.6169	0	7.25693	0	1.12716	101.21	102.533	1.14866	0.720676	0.813561	1.14866
1059	20.0821	11.5635	16.4792	19.9077	6.19567	4.10987	11.5188	10.6166	0	7.26542	0	1.17176	101.26	100.625	1.1027	0.783325	0.828767	1.1027
1060	22.2993	11.5015	17.2167	21.3564	5.48277	4.26596	11.722	11.2706	0	8.14937	0	0.901332	101.46	97.47	1.1447	0.599021	0.777472	1.1447
1061	24.0729	11.7263	17.0224	22.3263	5.4326	4.14651	12.0055	11.847	0	8.72641	0	0.680373	101.52	91.722	0.898502	0.529606	0.584686	0.898502
1062	25.0889	11.2023	16.5799	22.9125	5.29116	4.35474	10.6958	12.0585	0	9.04803	0	0.64607	101.55	85.4089	1.04167	0.486509	0.696336	1.04167
1063	25.2116	11.4883	17.1571	22.9499	5.71715	4.39897	11.1795	12.0634	0	9.05106	0	0.800546	101.59	85.5886	1.0961	0.548122	0.74645	1.0961
1064	24.9817	11.7659	17.7618	22.6122	5.93305	4.12101	10.3738	12.1332	0	8.59252	0	0.859327	101.73	77.3269	0.80779	0.602302	0.551209	0.80779
1065	23.5975	11.9654	17.594	21.7566	5.58116	3.73522	10.5735	11.928	0	8.03098	0	0.716107	101.94	79.8658	0.475296	0.58893	0.296994	0.475296
1066	22.8149	11.8638	17.0702	21.1874	5.54275	3.53107	9.81386	11.788	0	7.60676	0	0.683192	102.03	77.1516	0.287229	0.61464	0.183461	0.287229
1067	21.9596	11.8303	16.3092	20.5236	6.23246	3.49296	9.43157	11.5062	0	7.20958	0	0.89006	102.18	76.3151	0.287102	0.75432	0.256911	0.287102
1068	20.5843	11.9347	16.1695	19.673	6.40088	3.35973	9.62286	11.1586	0	6.70149	0	0.984663	102.36	79.9776	0.231609	0.824038	0.238288	0.231609
1069	19.5846	11.6922	16.0687	19.1191	6.04786	3.30665	9.03176	10.9119	0	6.33005	0	0.958823	102.4	81.2673	0.231227	0.806252	0.229558	0.231227
1070	19.6679	11.6245	15.1959	19.1107	6.26125	3.28267	9.06004	10.9162	0	6.40223	0	0.936413	102.43	81.2703	0.186978	0.833646	0.229498	0.186978
1071	19.917	11.5627	14.82	19.2221	6.46741	3.34096	9.0539	10.9549	0	6.51849	0	0.96949	102.62	80.8943	0.230769	0.85776	0.281584	0.230769
1072	20.394	11.52	15.1454	19.3397	7.02438	3.42395	7.97481	11.0415	0	6.42542	0	1.18335	102.69	72.4414	0.285526	0.945024	0.36222	0.285526
1073	20.9136	11.817	15.1923	19.5385	7.48354	3.3611	8.29783	11.1949	0	6.52117	0	1.24242	102.69	69.74	0.186608	0.998285	0.313938	0.186608
1074	20.0705	11.9783	15.3931	18.9902	7.78288	3.30464	8.50426	10.9741	0	6.17275	0	1.3857	102.94	71.6428	0.18667	1.0733	0.333653	0.18667
1075	19.1064	11.7523	14.8538	18.5127	7.43917	3.2927	8.62586	10.7111	0	5.98882	0	1.31607	103.06	77.4464	0.230491	1.04641	0.358034	0.230491
1076	18.6114	12.0712	14.8493	18.1948	8.19803	3.38123	9.78061	10.4858	0	5.92204	0	1.56219	103.21	83.2611	0.372807	1.17189	0.50297	0.372807
1077	18.7662	11.7237	13.4267	18.3789	8.0191	3.49556	10.1688	10.458	0	6.27809	0	1.41621	103.23	88.706	0.471181	1.12772	0.585832	0.471181
1078	19.5329	11.4396	12.8781	18.8013	7.98169	3.59157	9.5798	10.6457	0	6.55599	0	1.36009	103.43	85.2352	0.514392	1.10171	0.627739	0.514392
1079	19.3512	11.0035	12.7727	18.8518	7.18397	3.6749	9.12068	10.6077	0	6.6257	0	1.18702	103.52	87.6628	0.612356	0.984885	0.652614	0.612356
1080	19.6178	11.0168	13.1867	19.114	6.70629	3.68057	9.49355	10.7329	0	6.81065	0	1.0538	103.72	89.8374	0.612893	0.898346	0.605377	0.612893
1081	20.1796	10.6382	13.9859	19.4745	6.06865	3.7553	7.96188	10.939	0	6.82982	0	0.973388	103.9	82.4219	0.656527	0.799178	0.590767	0.656527
1082	20.0062	10.3333	13.5844	19.4519	6.25183	4.04497	8.0847	10.7536	0	6.96873	0	1.10897	104.14	87.1364	0.983392	0.832033	0.847908	0.983392
1083	20.0576	10.1548	13.1631	19.5581	7.04143	4.5143	8.78391	10.4998	0	7.26832	0	1.43666	104.14	93.9653	1.49645	0.947194	1.27349	1.49645
1084	19.6445	10.2956	12.644	19.3092	7.56988	4.5804	9.68735	10.3011	0	7.27215	0	1.57017	104.13	99.5088	1.5972	1.03293	1.38563	1.5972
1085	19.54	10.3659	12.9304	19.3394	7.36107	4.60558	10.2586	10.2784	0	7.34542	0	1.53037	104.17	103.382	1.64204	0.998061	1.39172	1.64204
1086	19.9938	10.2803	13.1662	19.7851	6.56963	4.62461	10.7513	10.459	0	7.69081	0	1.27841	104.25	107.045	1.64258	0.852585	1.32394	1.64258
1087	20.2501	10.0923	14.1357	20.0456	6.07826	4.76068	10.2006	10.5274	0	7.75212	0	1.26104	104.25	105.534	1.78435	0.775964	1.37731	1.78435
1088	19.7213	9.78484	13.4092	19.7434	5.85953	4.7397	9.70278	10.3841	0	7.60818	0	1.19614	104.32	106.445	1.78045	0.760688	1.38402	1.78045
1089	18.2926	10.0602	13.6256	18.7962	6.39225	4.60616	9.89369	10.0043	0	6.98157	0	1.42497	104.45	108.463	1.73297	0.891831	1.38918	1.73297
1090	17.5448	10.2062	13.644	18.1185	7.16078	4.47736	9.05527	9.80442	0	6.40211	0	1.689	104.52	102.484	1.63256	1.04877	1.38393	1.63256
1091	16.3939	10.4694	13.3117	17.4132	7.21501	4.23621	9.78032	9.56352	0	6.02601	0	1.65997	104.58	107.358	1.44534	1.08567	1.25835	1.44534
1092	17.0024	10.4034	13.2288	18.0093	6.6149	4.388	11.039	9.71052	0	6.61403	0	1.44533	104.69	115.689	1.58489	0.956082	1.30084	1.58489
1093	16.6479	10.5926	13.221	17.8421	6.35589	4.23055	11.7277	9.69344	0	6.55869	0	1.32033	104.76	119.345	1.44236	0.918834	1.17438	1.44236
1094	16.7466	10.2379	14.1698	18.1223	5.46291	4.43204	11.3535	9.71991	0	6.70512	0	1.21899	104.93	121.569	1.6692	0.78174	1.2611	1.6692
1095	17.339	9.82553	13.8426	18.5554	5.05855	4.60278	10.8828	9.85198	0	7.02816	0	1.1123	105.17	121.24	1.81069	0.702502	1.34405	1.81069
1096	17.6865	9.68363	13.0634	18.82	5.07023	4.71693	11.371	9.88463	0	7.36039	0	1.05123	105.2	124.924	1.90703	0.684374	1.42267	1.90703
1097	17.2424	9.78182	12.4599	18.4046	5.29463	4.48171	11.0815	9.84393	0	7.06126	0	1.03331	105.37	122.157	1.66703	0.735964	1.28347	1.66703
1098	16.2976	10.0826	14.021	17.8181	5.08246	4.27546	10.6688	9.70555	0	6.44664	0	1.10984	105.33	119.409	1.52071	0.744015	1.14177	1.52071
1099	16.7627	9.79809	14.1972	18.3605	4.37548	4.54292	11.3548	9.77726	0	6.95925	0	0.958144	105.5	126.853	1.79531	0.609693	1.27695	1.79531
1100	17.9184	9.99353	14.6556	19.0899	4.49817	4.68233	12.1169	10.0584	0	7.45897	0	0.959393	105.55	127.286	1.88821	0.585624	1.32626	1.88821
1101	18.8023	10.3062	14.9195	19.597	4.8209	4.72225	12.9182	10.2785	0	7.80545	0	0.985589	105.46	127.156	1.88578	0.600522	1.32578	1.88578
1102	18.8582	10.0308	14.3929	19.7042	4.84628	4.92808	13.0254	10.1961	0	8.00911	0	1.01789	105.57	130.696	2.10245	0.599721	1.49359	2.10245
1103	18.9681	10.1142	14.4092	19.751	4.87618	4.88872	13.1763	10.2492	0	8.03762	0	1.00078	105.65	130.455	2.0545	0.59969	1.45811	2.0545
1104	18.2193	10.3366	15.1838	19.2772	4.83239	4.74311	13.1626	10.1272	0	7.63452	0	1.05931	105.85	130.273	1.95641	0.621471	1.37324	1.95641
1105	16.4324	11.0002	16.443	18.0452	5.52059	4.44825	13.402	9.72788	0	6.66929	0	1.38232	105.97	129.755	1.77094	0.793196	1.26941	1.77094
1106	15.2444	11.1357	17.2447	17.1996	5.79669	4.29129	12.5071	9.46762	0	5.92536	0	1.59594	106.18	125.377	1.68058	0.890318	1.22491	1.68058
1107	14.7752	10.5448	16.0889	16.9772	5.79173	4.52135	11.9223	9.21212	0	5.9399	0	1.64628	106.32	128.586	1.94195	0.906676	1.44778	1.94195
1108	14.2829	10.3256	16.455	16.6568	5.94944	4.65279	11.0671	9.02664	0	5.65978	0	1.83818	106.56	126.607	2.11735	0.959988	1.5913	2.11735
1109	14.1091	9.83265	15.3949	16.5976	5.78128	4.78465	10.5447	8.91286	0	5.74117	0	1.78931	106.69	128.347	2.25358	0.940316	1.70771	2.25358
1110	13.5798	9.50716	14.5423	16.211	6.30101	4.93446	9.81168	8.63569	0	5.54488	0	1.99022	106.58	127.684	2.43158	1.04453	1.90214	2.43158
1111	14.918	9.41707	13.9389	16.8942	6.66477	5.02326	9.43556	8.95778	0	5.97217	0	1.98598	106.61	121.81	2.42953	1.06084	1.93364	2.42953
1112	15.9821	9.88918	14.2303	17.4714	6.53843	4.7861	10.2745	9.39717	0	6.29765	0	1.77704	106.76	119.427	2.11379	0.998725	1.67344	2.11379
1113	17.6424	10.5364	14.7795	18.396	6.16199	4.41794	11.2687	10.0828	0	6.78092	0	1.41658	106.79	114.668	1.61969	0.876122	1.2558	1.61969
1114	18.3821	10.9892	14.0064	18.4847	5.89676	3.61901	10.4128	10.6565	0	6.55836	0	0.972018	106.76	100.006	0.67333	0.815471	0.574195	0.67333
1115	17.3477	11.0971	13.8563	17.7906	5.76182	3.32249	10.1247	10.4961	0	6.04828	0	0.911163	106.85	99.1916	0.410483	0.830386	0.388288	0.410483
1116	17.0316	11.1248	14.1101	17.5794	5.89446	3.33751	10.0412	10.4095	0	5.89124	0	1.00475	107.08	99.2437	0.452489	0.864925	0.425647	0.452489
1117	16.1415	11.1405	14.8774	16.9192	6.71517	3.48181	9.19217	10.0659	0	5.33299	0	1.45032	107.24	95.8585	0.673259	1.03867	0.641813	0.673259
1118	16.3164	10.9147	14.2387	16.8882	6.66356	3.34897	7.98241	10.1719	0	5.20616	0	1.36931	107.27	88.6795	0.494477	1.03532	0.535328	0.494477
1119	16.2015	10.6741	14.3743	16.9052	6.1756	3.38318	7.53835	10.1536	0	5.19247	0	1.27766	107.22	88.8696	0.536673	0.966218	0.535492	0.536673
1120	15.6988	10.3382	14.3648	16.6374	5.93205	3.44748	6.65358	9.9942	0	4.97642	0	1.30167	107.21	87.904	0.630915	0.953222	0.600942	0.630915
1121	15.8319	10.4528	14.5659	16.6379	6.36187	3.48941	6.60377	10.001	0	4.93944	0	1.44656	107.32	85.8861	0.671775	1.01961	0.655559	0.671775
1122	16.0051	10.4889	13.8316	16.6249	6.94702	3.50749	6.68284	9.99907	0	4.99287	0	1.54721	107.43	84.8166	0.671141	1.10399	0.708521	0.671141
1123	16.3016	10.5365	13.8199	16.7367	7.42043	3.60976	6.67537	10.0155	0	5.06502	0	1.69404	107.48	83.3233	0.764398	1.17038	0.806859	0.764398
1124	17.2835	10.3417	13.4895	17.3982	7.13757	3.74563	6.83131	10.2595	0	5.56846	0	1.55438	107.59	83.8799	0.847369	1.09046	0.845869	0.847369
1125	16.7284	10.6138	13.5236	17.0441	7.33105	3.62828	7.50675	10.1428	0	5.38574	0	1.59208	107.71	86.9666	0.76288	1.13272	0.793129	0.76288
1126	17.2313	10.2494	13.0297	17.3855	7.05697	3.7447	6.94664	10.2441	0	5.63079	0	1.49698	107.68	85.5647	0.844806	1.07633	0.84705	0.844806
1127	17.3765	9.89443	13.3414	17.5473	6.81587	3.96044	6.26396	10.2252	0	5.70728	0	1.54358	107.84	84.7948	1.07158	1.0426	0.995115	1.07158
1128	17.5819	9.44464	13.5395	17.8302	5.98188	4.09629	5.66406	10.2932	0	5.88514	0	1.3777	108.02	85.5502	1.20595	0.910668	1.03657	1.20595
1129	16.9888	9.37068	13.8082	17.5754	5.82686	4.17785	5.85339	10.0963	0	5.76764	0	1.42324	108.01	89.7387	1.33998	0.904201	1.11905	1.33998
1130	15.7376	9.46293	14.4749	16.8741	5.95095	4.20563	6.04712	9.72999	0	5.31572	0	1.61326	108.12	94.0049	1.46478	0.966041	1.21013	1.46478
1131	14.9374	9.66627	15.3416	16.4022	5.47844	3.94671	5.92545	9.67281	0	4.87941	0	1.52559	108.34	93.4902	1.24598	0.922546	1.00819	1.24598
1132	14.1677	9.7204	15.4225	15.9932	5.66805	4.01374	6.43725	9.40946	0	4.70459	0	1.65286	108.41	98.7325	1.37667	0.972952	1.11323	1.37667
1133	13.6115	9.60731	15.194	15.6847	5.70504	4.0536	6.40074	9.22397	0	4.55955	0	1.70577	108.46	101.159	1.45331	0.996555	1.18016	1.45331
1134	13.5653	9.4128	14.0072	15.623	5.35764	3.86856	6.14986	9.29708	0	4.58536	0	1.46524	108.61	100.713	1.23406	0.940579	1.02568	1.23406
1135	13.452	9.39778	13.5867	15.617	5.30499	3.89721	6.75	9.2452	0	4.70947	0	1.41625	108.66	105.225	1.2731	0.927581	1.05275	1.2731
1136	12.9442	9.44005	13.3968	15.2638	5.69398	3.91322	6.82281	9.06671	0	4.51725	0	1.55639	108.75	106.404	1.3224	1.0051	1.12167	1.3224
1137	13.4683	9.41293	13.0607	15.4239	6.52214	4.06424	6.38416	9.09967	0	4.59828	0	1.7929	108.77	101.747	1.44497	1.12404	1.2759	1.44497
1138	13.8619	9.30956	13.5227	15.674	6.11869	4.04719	5.82578	9.26897	0	4.65236	0	1.69872	108.91	98.2321	1.40311	1.05546	1.21222	1.40311
1139	14.0723	9.4207	13.4858	15.7707	5.72797	3.81685	5.78505	9.4601	0	4.65346	0	1.48959	108.97	95.9253	1.1359	0.986616	0.9919	1.1359
1140	14.6228	9.68604	13.8786	16.2269	5.36487	3.79452	7.0472	9.65812	0	5.03173	0	1.32065	108.98	100.785	1.09418	0.898498	0.909993	1.09418
1141	15.0856	9.99972	13.937	16.3991	5.62798	3.65805	7.40262	9.84783	0	5.10411	0	1.30419	109.11	98.2381	0.919681	0.922478	0.793337	0.919681
1142	15.9792	9.83643	13.6188	16.9235	5.19028	3.59742	6.95444	10.1648	0	5.40007	0	1.08075	109.21	94.2098	0.786517	0.827305	0.67282	0.786517
1143	16.0249	9.71533	12.661	16.8544	5.1012	3.42068	6.48165	10.2494	0	5.35765	0	0.93414	109.32	91.186	0.571254	0.812982	0.536201	0.571254
1144	16.1697	9.53303	12.2451	16.9526	4.82071	3.39057	6.1676	10.3165	0	5.43232	0	0.812184	109.36	90.3535	0.519719	0.765153	0.491034	0.519719
1145	15.1623	9.27152	12.6733	16.5084	4.04244	3.37454	5.80485	10.0893	0	5.13258	0	0.712467	109.43	94.0702	0.571021	0.679512	0.476809	0.571021
1146	14.4101	9.07979	12.5872	16.143	3.60212	3.33363	5.56067	9.90696	0	4.91485	0	0.633847	109.36	96.6639	0.570672	0.635486	0.456028	0.570672
1147	14.3912	8.82952	12.0656	16.2299	3.87321	3.64933	6.00037	9.73323	0	5.16481	0	0.768033	109.4	102.57	0.915751	0.672513	0.730087	0.915751
1148	14.1389	8.55504	12.7268	16.1351	3.83597	3.87106	5.20699	9.57872	0	5.02757	0	0.934322	109.37	101.454	1.17743	0.68629	0.914106	1.17743
1149	13.3215	8.71348	12.5126	15.6355	3.91852	3.73538	5.67565	9.39158	0	4.76385	0	0.942427	109.44	104.938	1.08365	0.720271	0.856398	1.08365
1150	13.7152	8.53134	11.9459	15.7837	4.69621	4.00398	5.39869	9.33786	0	4.92767	0	1.19429	109.57	103.507	1.34303	0.833046	1.1099	1.34303
1151	13.6575	8.61308	11.7421	15.6965	5.47745	4.18785	5.82828	9.19179	0	4.96482	0	1.45536	109.66	105.576	1.55086	0.954734	1.31351	1.55086
1152	14.1542	8.85355	11.9555	15.9406	5.43945	4.05171	6.10182	9.4144	0	5.07208	0	1.36608	109.81	103.387	1.37619	0.931085	1.17355	1.37619
1153	15.0952	9.51838	11.7401	16.3115	5.55606	3.58865	6.92696	9.88848	0	5.23679	0	1.11686	109.9	98.3863	0.81203	0.909512	0.761889	0.81203
1154	15.5844	9.41549	10.9949	16.524	5.86465	3.62836	6.6936	9.97631	0	5.40763	0	1.12967	109.84	95.9405	0.809838	0.942006	0.796476	0.809838
1155	15.6745	9.41095	11.1747	16.4897	5.892	3.55912	6.1348	10.0605	0	5.28727	0	1.14429	110.18	91.678	0.727889	0.951856	0.741351	0.727889
1156	15.7758	9.32369	11.3725	16.6454	5.57881	3.63159	6.32158	10.0862	0	5.42357	0	1.08278	110.27	94.0208	0.806532	0.897637	0.769718	0.806532
1157	14.586	9.34344	11.0849	15.9987	5.30579	3.48701	6.74785	9.81433	0	5.09752	0	1.01251	110.36	99.8672	0.725863	0.887033	0.701589	0.725863
1158	13.1484	9.38492	11.2703	15.1958	5.26411	3.43205	7.02124	9.42798	0	4.62946	0	1.10107	110.46	105.422	0.765408	0.925342	0.729948	0.765408
1159	13.388	9.33819	11.3385	15.3833	5.10816	3.47969	7.13502	9.49275	0	4.77138	0	1.05694	110.54	106.226	0.805009	0.891983	0.743506	0.805009
1160	13.1176	9.59522	11.638	15.1468	5.72467	3.50209	7.43515	9.36704	0	4.60333	0	1.27239	110.46	106.269	0.854022	0.997147	0.813377	0.854022
1161	12.5979	9.73563	11.1222	14.9144	5.37498	3.31616	8.37366	9.29705	0	4.58595	0	1.07464	110.38	112.41	0.684592	0.945109	0.669947	0.684592
1162	13.1496	9.08753	10.9214	15.5281	4.82583	3.81178	8.41394	9.26476	0	5.17322	0	1.03251	110.36	119.104	1.19048	0.837848	0.998128	1.19048
1163	14.0393	8.49333	10.1381	16.1987	3.92068	3.9189	7.69722	9.50645	0	5.65551	0	0.705924	110.19	118.15	1.22991	0.667712	0.983185	1.22991
1164	14.5681	8.11438	9.68121	16.7078	3.40499	4.15195	7.96573	9.56934	0	6.14022	0	0.553435	110.07	123.035	1.4464	0.562473	1.10711	1.4464
1165	15.3711	7.91831	9.46799	17.2387	2.88825	4.15797	7.73435	9.83547	0	6.48083	0	0.338462	110.16	121.362	1.39604	0.455636	1.03692	1.39604
1166	15.3426	7.97411	9.4955	17.3131	2.45872	4.0802	8.2339	9.88011	0	6.57485	0	0.174637	110.07	124.491	1.31709	0.382046	0.944011	1.31709
1167	15.5788	7.88119	9.60655	17.3347	3.04063	4.21666	7.37772	9.85238	0	6.48737	0	0.406434	109.95	118.831	1.44369	0.476916	1.08176	1.44369
1168	15.8386	8.11077	9.53024	17.4409	3.11043	4.07476	7.6832	9.97013	0	6.53264	0	0.335829	109.72	117.525	1.27081	0.474961	0.957718	1.27081
1169	15.0221	7.87445	9.5936	16.9845	3.03573	4.13653	7.06418	9.7069	0	6.21688	0	0.427142	109.66	118.215	1.38602	0.496378	1.0474	1.38602
1170	14.3331	7.82276	8.97252	16.5769	2.98855	4.03277	7.09736	9.52338	0	6.01384	0	0.379467	109.42	120.495	1.30584	0.507077	1.00332	1.30584
1171	13.6063	7.96857	8.96447	16.1788	3.1401	4.01854	7.798	9.30901	0	5.85068	0	0.450492	109.5	125.785	1.34512	0.547565	1.03896	1.34512
1172	13.2231	8.38012	9.38453	15.9004	3.40787	3.86679	8.45378	9.25312	0	5.64763	0	0.511972	109.47	126.931	1.21592	0.597407	0.950012	1.21592
1173	13.3633	8.12112	9.17892	16.0182	3.45074	4.03439	8.01416	9.19664	0	5.73816	0	0.568178	109.2	126.44	1.38113	0.60248	1.08096	1.38113
1174	14.2177	8.31766	10.0995	16.4091	3.45136	3.92583	7.33496	9.52484	0	5.75168	0	0.558604	109.27	117.485	1.21378	0.586662	0.943034	1.21378
1175	13.8856	8.10869	9.33441	16.3695	3.36998	4.10648	8.09687	9.31388	0	5.95959	0	0.535773	109.01	125.994	1.42787	0.571541	1.10146	1.42787
1176	13.9297	8.1179	9.93377	16.3674	3.40574	4.10967	7.42646	9.31007	0	5.80633	0	0.607395	108.55	121.538	1.42676	0.583897	1.09819	1.42676
1177	13.337	8.01558	9.273	15.9858	3.36998	3.9772	6.95684	9.13971	0	5.54555	0	0.554116	107.87	120.603	1.29934	0.596764	1.02678	1.29934
1178	13.1867	8.42877	9.41997	15.772	3.7891	3.76971	7.24951	9.14662	0	5.3341	0	0.608808	107.58	118.256	1.08377	0.664931	0.89413	1.08377
1179	12.1215	8.48162	8.84639	15.1963	3.36757	3.52365	7.74623	8.94513	0	5.05743	0	0.423445	107.46	123.682	0.878134	0.623562	0.729656	0.878134
1180	11.1678	8.69895	9.14449	14.5549	3.36547	3.27675	7.62392	8.78801	0	4.55666	0	0.439991	107.55	122.919	0.672908	0.657284	0.58273	0.672908
1181	10.4933	8.12634	9.10227	14.2799	3.24536	3.61627	6.83998	8.45064	0	4.44054	0	0.60419	107.6	126.059	1.08177	0.668637	0.884908	1.08177
1182	10.2109	7.77153	9.44861	14.16	3.85815	4.09613	6.29533	8.12461	0	4.39981	0	1.0148	107.56	127.559	1.62673	0.783264	1.32235	1.62673
1183	9.80392	7.95804	10.3931	13.8281	4.38768	4.14185	5.90763	7.97431	0	4.04374	0	1.29951	107.53	124.364	1.7134	0.889592	1.40909	1.7134
1184	10.1181	8.17323	10.925	13.941	4.53293	4.07218	5.86657	8.11193	0	4.01696	0	1.33594	107.69	120.957	1.6253	0.906127	1.34266	1.6253
1185	9.95824	8.63895	12.1091	13.8758	4.76021	4.07148	6.86292	8.08193	0	3.95068	0	1.47011	107.8	123.986	1.66359	0.942474	1.35066	1.66359
1186	9.26262	8.65457	12.1749	13.3185	5.29166	4.035	6.10509	7.86658	0	3.49012	0	1.69511	107.8	120.157	1.66213	1.05879	1.39839	1.66213
1187	8.84545	9.19411	12.0821	12.9592	5.59354	3.70379	6.92253	7.85531	0	3.24594	0	1.65819	107.6	120.579	1.33048	1.11041	1.17432	1.33048
1188	9.41957	9.85533	13.0585	13.2086	5.96473	3.53192	7.76333	8.08879	0	3.29267	0	1.70094	107.46	117.92	1.1261	1.14565	1.01786	1.1261
1189	10.5493	9.69325	13.1967	13.8989	5.90937	3.71323	7.48836	8.35688	0	3.71559	0	1.68197	107.6	114.91	1.25231	1.1043	1.09812	1.25231
1190	10.957	9.57377	12.5377	14.1563	5.67019	3.66741	7.48366	8.4893	0	3.93213	0	1.51359	107.49	114.685	1.1646	1.04942	1.02924	1.1646
1191	11.5976	9.32715	12.0963	14.7186	5.47969	3.96797	8.2871	8.54671	0	4.51377	0	1.45311	107.57	121.496	1.45532	0.987642	1.22186	1.45532
1192	12.1612	9.13735	11.7871	15.1462	5.40041	4.1834	8.72789	8.63547	0	4.93217	0	1.42718	107.93	125.156	1.65826	0.951947	1.36069	1.65826
1193	12.693	9.03833	12.193	15.5787	5.21356	4.39701	9.09496	8.73362	0	5.27164	0	1.42931	108.21	127.922	1.87052	0.903713	1.48505	1.87052
1194	12.386	8.98878	11.971	15.3737	5.05282	4.29877	8.94019	8.71228	0	5.14265	0	1.36604	108.52	127.922	1.78036	0.890004	1.41733	1.78036
1195	12.0274	8.86904	11.3554	15.0677	5.92065	4.51026	8.86076	8.46447	0	5.04898	0	1.67401	108.79	129.123	2.0284	1.03988	1.67261	2.0284
1196	12.0624	8.32888	10.968	15.3066	5.91961	5.03633	9.16867	8.2409	0	5.45049	0	1.81761	108.96	137.603	2.60291	1.03419	2.09234	2.60291
1197	12.6079	8.29331	11.1826	15.5919	5.99508	5.09789	8.85366	8.38922	0	5.57817	0	1.8481	109.17	134.36	2.6369	1.03386	2.1177	2.6369
1198	12.3937	8.76921	11.6689	15.4726	5.29546	4.65253	9.77283	8.60756	0	5.46037	0	1.52168	109.69	136.066	2.18248	0.923101	1.72144	2.18248
1199	12.4532	9.15089	12.2986	15.4346	5.02583	4.34218	10.0187	8.82277	0	5.31697	0	1.37728	110.15	133.385	1.85345	0.880067	1.44853	1.85345
1200	13.0853	9.45541	13.1257	15.7539	4.79895	4.17024	10.1631	9.15225	0	5.39465	0	1.26831	110.69	129.508	1.64186	0.827596	1.25675	1.64186
1201	14.2234	9.55056	13.1845	16.4209	4.08181	3.93597	10.2024	9.66262	0	5.75133	0	0.901173	111.11	125.425	1.31528	0.677424	0.961902	1.31528
1202	14.0153	9.49126	13.2157	16.292	3.40879	3.6961	9.78853	9.77992	0	5.59565	0	0.665587	111.56	123.562	1.06546	0.583075	0.740611	1.06546
1203	14.3098	9.23387	12.7886	16.5096	2.77001	3.61659	9.36246	9.94423	0	5.73649	0	0.417941	111.75	122.373	0.949914	0.474851	0.625069	0.949914
1204	13.9207	8.9593	12.4177	16.3507	2.3589	3.63275	9.16785	9.8567	0	5.70034	0	0.319846	112.02	124.987	0.98782	0.423343	0.636899	0.98782
1205	13.6166	9.12527	12.4792	16.1717	2.32416	3.53015	9.60683	9.82182	0	5.6085	0	0.288545	112.13	127.002	0.90116	0.423582	0.567428	0.90116
1206	13.9793	8.75145	11.7178	16.4125	2.43775	3.7549	9.29778	9.81107	0	5.86874	0	0.324686	112.22	127.652	1.11079	0.430379	0.743939	1.11079
1207	13.82	8.6618	11.5637	16.2962	2.69987	3.85823	9.2145	9.71483	0	5.83377	0	0.442347	112.46	128.356	1.23362	0.478775	0.856098	1.23362
1208	13.7784	8.11634	11.2619	16.4993	2.65665	4.3777	9.43631	9.46682	0	6.19254	0	0.585353	112.48	136.61	1.80499	0.469512	1.27039	1.80499
1209	13.9508	7.39529	10.3527	16.8554	2.4386	4.91791	9.66368	9.27731	0	6.72746	0	0.623872	112.63	145.904	2.37732	0.423108	1.68451	2.37732
1210	13.9167	6.882	10.1189	16.9496	2.32457	5.25263	9.15861	9.12976	0	6.87687	0	0.713794	112.76	148.407	2.73986	0.411039	1.94999	2.73986
1211	12.9369	7.14714	10.0446	16.0523	2.8821	4.83439	7.8586	8.98117	0	6.03354	0	0.839143	112.49	138.217	2.32758	0.544952	1.71354	2.32758
1212	12.2556	7.38006	10.2551	15.5931	2.80178	4.57468	7.8038	8.88963	0	5.64789	0	0.793537	112.23	137.06	2.08691	0.554671	1.53475	2.08691
1213	11.7881	7.94608	10.1816	15.115	3.10646	4.09806	7.94772	8.91339	0	5.20016	0	0.731878	111.75	132.446	1.58987	0.614675	1.19908	1.58987
1214	10.7998	8.53057	11.2236	14.3722	3.69596	3.84456	8.02224	8.70429	0	4.53387	0	0.961538	111.44	129.476	1.38929	0.743648	1.07856	1.38929
1215	9.88254	8.55378	12.0855	13.9133	3.13316	3.70746	7.64275	8.5213	0	4.10949	0	0.90016	110.99	129.862	1.30352	0.689455	0.970503	1.30352
1216	9.68482	8.95081	12.4379	13.7167	3.21009	3.43436	7.79416	8.55235	0	3.86247	0	0.855818	110.44	127.095	1.01837	0.705742	0.761672	1.01837
1217	9.99735	8.9727	12.7982	13.9253	3.16412	3.48409	7.76845	8.6261	0	3.95874	0	0.862745	110.33	126.154	1.05684	0.689635	0.777025	1.05684
1218	10.2913	9.15898	12.3151	13.989	3.94303	3.51098	7.95475	8.59976	0	4.01498	0	1.01702	109.67	124.181	1.05624	0.797744	0.835939	1.05624
1219	10.7348	8.90169	11.4077	14.2404	4.27989	3.7052	7.83777	8.59673	0	4.29	0	1.07866	109.57	124.503	1.22519	0.834079	0.998578	1.22519
1220	11.6382	8.52493	10.8784	14.971	3.98023	4.05126	8.36351	8.71483	0	4.96929	0	0.985133	109.62	130.103	1.54444	0.748823	1.20765	1.54444
1221	12.2454	8.78213	10.615	15.3335	4.00692	3.9675	9.29781	8.92008	0	5.28212	0	0.861697	109.63	131.879	1.41844	0.721949	1.10872	1.41844
1222	12.7358	8.87858	9.7508	15.627	4.18721	3.96448	10.2019	9.03273	0	5.63563	0	0.774392	109.65	135.192	1.37957	0.721172	1.09702	1.37957
1223	13.2576	9.02295	9.37012	15.8061	4.26581	3.74689	9.86251	9.25193	0	5.65525	0	0.657443	109.35	129.224	1.09486	0.717549	0.904848	1.09486
1224	13.287	8.89859	9.07907	15.776	4.14651	3.67753	9.33204	9.30122	0	5.59561	0	0.594808	109.46	126.478	1.00801	0.70251	0.845952	1.00801
1225	13.9322	8.53428	9.22023	16.2764	3.61913	3.86126	8.86912	9.45264	0	5.91688	0	0.487699	109.57	125.945	1.16629	0.603303	0.922382	1.16629
1226	14.1059	8.4474	9.40156	16.4816	3.69255	4.08724	9.20694	9.38841	0	6.12322	0	0.573557	109.37	129.28	1.40766	0.605639	1.09308	1.40766
1227	13.7143	8.63574	10.3382	16.3207	3.64731	4.12307	9.64905	9.27893	0	5.99316	0	0.660688	109.36	132.132	1.49086	0.610384	1.12808	1.49086
1228	13.4048	8.98428	10.7384	16.1125	3.53396	3.90264	10.2524	9.3178	0	5.83391	0	0.58861	109.64	133.352	1.28325	0.598641	0.956777	1.28325
1229	13.2122	9.15419	10.9466	16.033	3.64418	3.91584	10.8942	9.25085	0	5.8352	0	0.632952	109.64	136.681	1.31985	0.616408	0.980225	1.31985
1230	13.5363	8.97354	10.7919	16.2521	3.64418	4.04866	10.6942	9.28484	0	6.00259	0	0.649382	109.65	136.426	1.44046	0.607428	1.07087	1.44046
1231	13.1136	8.54691	10.8248	16.1358	2.94674	4.16329	10.3845	9.20969	0	6.00003	0	0.550899	110.53	140.338	1.59888	0.516846	1.14343	1.59888
1232	13.1809	7.93109	10.4323	16.2871	2.61056	4.46885	9.74282	9.14552	0	6.19863	0	0.55851	111.13	142.523	1.92308	0.468727	1.37019	1.92308
1233	13.3543	7.49884	10.112	16.5119	2.20639	4.69044	9.62872	9.15615	0	6.46716	0	0.496204	111.77	146.074	2.15485	0.400964	1.51698	2.15485
1234	13.1222	7.85771	10.9897	16.3494	2.3176	4.61693	10.3019	9.17736	0	6.33702	0	0.573556	112.48	147.752	2.11517	0.425843	1.47135	2.11517
1235	12.7099	7.9161	11.2067	15.9843	2.65168	4.58328	10.0026	9.11108	0	6.05472	0	0.727724	113.31	145.842	2.11241	0.500532	1.49419	2.11241
1236	12.5514	7.80068	11.092	15.8686	2.57356	4.57309	9.70005	9.09678	0	5.97607	0	0.72162	113.69	145.241	2.11006	0.497628	1.49418	2.11006
1237	12.9937	7.92996	11.5302	16.0693	2.97497	4.66627	9.73257	9.18629	0	6.06067	0	0.868976	113.92	142.98	2.19249	0.550075	1.56894	2.19249
1238	13.6197	8.18555	12.1522	16.3618	2.86449	4.50541	9.66158	9.48342	0	6.1123	0	0.786142	114.23	138.033	1.98626	0.516909	1.39587	1.98626
1239	13.8792	8.36139	12.9561	16.5212	2.90763	4.54564	9.9246	9.57861	0	6.16566	0	0.849216	114.57	137.694	2.03116	0.517509	1.40976	2.03116
1240	13.8792	8.33112	13.0633	16.5684	2.94042	4.64294	10.1069	9.53172	0	6.23248	0	0.893858	114.52	139.531	2.14107	0.521014	1.48713	2.14107
1241	13.1721	7.83198	12.7992	16.3546	2.94042	5.07748	10.2119	9.11747	0	6.29816	0	1.07749	114.43	148.237	2.66086	0.541288	1.87215	2.66086
1242	13.199	7.79484	13.5881	16.47	3.08563	5.35108	10.4369	9.01054	0	6.39001	0	1.2654	114.41	151.018	2.9736	0.564601	2.0891	2.9736
1243	13.5286	7.46257	13.6971	16.6717	3.19486	5.5942	9.60511	9.00167	0	6.48	0	1.39457	114.46	148.21	3.21296	0.58122	2.27508	3.21296
1244	13.8177	7.24642	13.2084	16.8217	3.04977	5.58726	9.03288	9.08375	0	6.56014	0	1.30956	114.37	145.479	3.17269	0.552334	2.25094	3.17269
1245	13.5239	6.83204	12.1438	16.6134	3.30282	5.72954	8.35299	8.89645	0	6.51231	0	1.39667	114.36	145.446	3.32533	0.605102	2.41091	3.32533
1246	12.7419	7.10917	11.8427	16.0165	3.62486	5.46386	8.4555	8.75458	0	6.09752	0	1.42871	114.3	144.62	3.08033	0.679356	2.26614	3.08033
1247	12.8799	7.7046	12.1945	16.041	3.51222	5.09584	9.41587	8.96382	0	6.05849	0	1.24786	114.2	144.267	2.68104	0.647407	1.94997	2.68104
1248	13.189	8.38513	12.4455	16.0488	3.5507	4.60097	10.0157	9.2818	0	5.93072	0	1.05917	114.28	139.572	2.12766	0.638377	1.53794	2.12766
1249	13.356	8.43778	12.692	16.0424	4.02421	4.65405	9.55908	9.28597	0	5.83754	0	1.23405	114.27	135.32	2.17411	0.714821	1.60322	2.17411
1250	13.5399	8.60333	13.0535	16.0073	4.08406	4.44714	8.8494	9.43811	0	5.62187	0	1.21636	114.24	127.872	1.93281	0.727706	1.43238	1.93281
1251	13.2974	8.74386	13.1895	15.8178	3.81777	4.21213	8.73237	9.49884	0	5.42199	0	1.09358	114.36	126.008	1.69227	0.695365	1.24027	1.69227
1252	13.2928	8.7037	12.7779	15.7772	4.10378	4.25898	8.72933	9.4482	0	5.44067	0	1.15952	114.33	126.123	1.73761	0.739377	1.30136	1.73761
1253	13.0733	9.13812	13.5768	15.3738	4.35704	3.84084	7.76327	9.58522	0	4.85349	0	1.19914	114.45	114.886	1.29572	0.80174	0.995367	1.29572
1254	12.5814	9.20562	14.3368	15.0469	4.57433	3.87898	7.4232	9.4378	0	4.54619	0	1.38559	114.58	113.534	1.37868	0.860186	1.06183	1.37868
1255	12.2059	8.6009	14.6588	15.0716	4.13986	4.32449	7.04838	9.1665	0	4.66626	0	1.48779	114.63	119.615	1.89408	0.808612	1.40505	1.89408
1256	12.4198	8.59194	14.957	15.1236	4.31691	4.33844	6.45554	9.22257	0	4.59131	0	1.57022	114.64	115.045	1.89408	0.837889	1.41656	1.89408
1257	12.1837	8.19149	14.4426	15.0476	3.95193	4.405	5.81992	9.12943	0	4.57538	0	1.49045	114.54	115.559	1.96764	0.791419	1.46447	1.96764
1258	12.3603	8.61007	14.909	15.0113	3.73974	3.98311	5.62462	9.39185	0	4.34779	0	1.31028	114.51	108.872	1.49734	0.755802	1.10108	1.49734
1259	13.0202	8.67629	14.9052	15.3769	3.58623	3.91127	5.6612	9.63726	0	4.55205	0	1.18979	114.67	106.459	1.37716	0.710043	0.998809	1.37716
1260	13.6037	8.62002	14.4994	15.6423	3.88029	3.95412	5.35451	9.76171	0	4.71077	0	1.22117	114.63	102.942	1.37678	0.739544	1.02687	1.37678
1261	13.3339	8.37528	14.9953	15.5486	3.62515	4.07874	4.71895	9.65779	0	4.59109	0	1.27531	114.66	102.496	1.53253	0.716795	1.121	1.53253
1262	12.1448	8.12948	15.489	14.9379	3.57897	4.2557	4.309	9.24407	0	4.20219	0	1.47118	114.65	106.241	1.80751	0.75472	1.3193	1.80751
1263	11.9948	7.68928	14.8283	15.005	3.82574	4.71673	4.75984	8.97741	0	4.5134	0	1.65145	114.88	114.755	2.32046	0.792188	1.7168	2.32046
1264	11.4009	7.16711	13.4849	14.7813	3.50198	4.86995	4.87255	8.74422	0	4.62366	0	1.5576	115.22	122.349	2.51146	0.75392	1.86339	2.51146
1265	11.184	6.9165	12.8679	14.7322	2.91768	4.79959	4.76025	8.73606	0	4.66286	0	1.34142	115.27	124.656	2.43835	0.66615	1.78598	2.43835
1266	10.9846	7.29523	13.744	14.6345	2.73835	4.62939	5.31242	8.77538	0	4.52307	0	1.29296	115.17	125.401	2.2821	0.641316	1.63721	2.2821
1267	11.1992	7.96541	14.5777	14.4477	3.85585	4.41581	5.12687	8.8841	0	4.15853	0	1.5879	115.12	115.872	2.04362	0.818749	1.52489	2.04362
1268	12.0369	8.60911	14.1671	14.6071	5.18183	4.21677	5.60173	9.13372	0	4.19845	0	1.77994	115.19	108.64	1.76967	0.997027	1.41517	1.76967
1269	12.8499	8.80092	13.8471	15.0131	5.14823	4.04875	5.86147	9.44795	0	4.44332	0	1.61433	115.29	105.617	1.53085	0.961369	1.23823	1.53085
1270	13.2823	9.37318	14.1976	15.168	5.32192	3.77683	6.71978	9.69849	0	4.4888	0	1.53172	115.41	103.913	1.21884	0.967743	1.00415	1.21884
1271	13.2009	9.44941	14.7369	15.1897	5.10949	3.79329	7.04579	9.69864	0	4.50104	0	1.51531	115.53	106.047	1.25458	0.935706	1.00089	1.25458
1272	13.193	9.63103	14.8667	15.2198	4.96686	3.71614	7.71827	9.75172	0	4.56637	0	1.43697	115.72	108.816	1.18067	0.907125	0.927063	1.18067
1273	12.5999	9.35921	14.1653	14.9177	4.27565	3.54257	7.33794	9.69028	0	4.41106	0	1.18815	115.86	110.33	1.01546	0.817428	0.783145	1.01546
1274	11.4754	9.0533	13.3727	14.2018	4.73719	3.67109	6.88612	9.2777	0	4.05485	0	1.41236	116.16	113.028	1.21606	0.930602	0.989417	1.21606
1275	11.1968	9.04626	12.2902	14.0735	4.7635	3.62574	7.70294	9.18427	0	4.17205	0	1.31296	116.13	118.902	1.17615	0.929951	0.977138	1.17615
1276	11.0807	9.11695	12.3873	13.962	4.86766	3.57492	7.58871	9.16801	0	4.05955	0	1.34509	116.11	117.592	1.12799	0.952002	0.949567	1.12799
1277	11.7657	9.16613	12.2684	14.3469	4.97662	3.61253	7.80454	9.35108	0	4.3286	0	1.3199	116.24	116.543	1.12625	0.944827	0.951121	1.12625
1278	11.9809	9.36213	11.9801	14.4332	4.58417	3.31005	8.10321	9.57778	0	4.36738	0	1.05494	116.44	115.384	0.780328	0.871302	0.674967	0.780328
1279	12.0099	9.29028	11.7553	14.4239	4.90024	3.42114	8.05172	9.51819	0	4.40126	0	1.16696	116.52	115.578	0.897308	0.920863	0.786414	0.897308
1280	11.3776	9.55246	12.2488	14.0477	5.00668	3.33109	8.5	9.37422	0	4.14208	0	1.23733	116.5	117.802	0.851218	0.955632	0.749088	0.851218
1281	10.8249	9.1833	11.5927	13.7195	4.68724	3.2825	7.60945	9.23826	0	3.92553	0	1.15397	116.46	116.759	0.814701	0.929179	0.728599	0.814701
1282	10.9358	8.88247	11.1587	13.7468	4.75277	3.37538	6.8315	9.22457	0	3.93116	0	1.19193	116.55	114.036	0.896009	0.943079	0.809392	0.896009
1283	11.2532	8.94859	11.8299	13.8396	4.89411	3.35009	6.08905	9.34058	0	3.81128	0	1.27644	116.57	107.487	0.850294	0.966617	0.778682	0.850294
1284	11.2843	9.11391	12.5419	13.7813	5.36146	3.41675	5.90108	9.3132	0	3.67434	0	1.49239	116.63	104.588	0.930779	1.0459	0.856215	0.930779
1285	11.0903	9.19225	12.3607	13.5093	5.32811	3.1332	5.15818	9.39322	0	3.36011	0	1.41298	116.78	98.4469	0.622969	1.05488	0.645117	0.622969
1286	10.7188	9.23219	11.8569	13.2458	5.36057	3.0085	5.30479	9.33583	0	3.23721	0	1.3658	116.94	99.5185	0.505461	1.06899	0.573628	0.505461
1287	10.9778	9.18045	11.3551	13.3786	5.57686	3.06374	5.37754	9.35429	0	3.37953	0	1.38304	116.81	99.5709	0.541419	1.09161	0.622336	0.541418
1288	11.2718	8.50658	11.0962	13.8043	5.02914	3.50464	5.14977	9.27545	0	3.81688	0	1.34861	116.87	105.232	1.00108	0.995986	0.923297	1.00108
1289	10.9326	8.01398	10.8259	13.7331	4.66933	3.73499	4.74434	9.10908	0	3.86869	0	1.35218	117.17	108.953	1.27073	0.95396	1.10635	1.27073
1290	10.1326	8.16652	10.5509	13.1837	4.55677	3.44356	4.74108	9.01385	0	3.48958	0	1.26195	117.32	108.905	0.99973	0.961407	0.91375	0.99973
1291	9.576	8.45899	10.694	12.8371	4.51302	3.23248	5.24694	8.941	0	3.2574	0	1.21083	117.21	110.681	0.8103	0.967099	0.76851	0.8103
1292	9.28632	8.3364	9.50713	12.6509	4.61934	3.19628	5.5009	8.83732	0	3.288	0	1.15062	117.21	113.768	0.774217	0.985472	0.773385	0.774217
1293	8.40979	8.62705	9.33823	12.0059	4.94032	2.93408	5.57503	8.66285	0	2.82693	0	1.20091	117.05	112.981	0.540005	1.0631	0.63456	0.540005
1294	8.44233	8.7502	9.61554	12.1318	4.65694	2.92645	6.30022	8.68832	0	2.96351	0	1.10922	116.93	117.006	0.539908	1.00942	0.600454	0.539908
1295	9.2808	9.04569	9.93251	12.5889	4.74851	2.85991	6.80557	8.96964	0	3.22328	0	1.05291	117.01	115.026	0.422738	0.99301	0.503788	0.422738
1296	9.75465	8.82769	9.43176	12.9395	4.59609	2.99772	6.98805	9.056	0	3.56244	0	0.978012	117.19	117.268	0.539229	0.949746	0.582676	0.539229
1297	10.1485	8.46968	8.35694	13.3324	4.38185	3.24126	7.64309	9.05375	0	4.07993	0	0.866699	117.27	124.459	0.772409	0.891012	0.748633	0.772409
1298	10.1051	8.23911	7.92937	13.3817	4.19236	3.3479	7.752	9.00927	0	4.2212	0	0.820206	117.5	127.776	0.889088	0.859977	0.827945	0.889088
1299	10.0551	8.4027	7.91618	13.3055	4.08046	3.16313	7.86153	9.08871	0	4.13573	0	0.723695	117.59	126.64	0.691017	0.842815	0.676304	0.691017
1300	10.1176	8.24992	8.44134	13.6053	3.55093	3.42842	8.72157	9.03391	0	4.47575	0	0.672909	117.67	135.175	0.995605	0.749231	0.838748	0.995605
1301	10.1706	8.09669	8.93391	13.8453	3.16393	3.66626	9.22161	8.96853	0	4.72162	0	0.661369	117.56	141.125	1.26491	0.681774	0.990439	1.26491
1302	10.569	8.38553	9.14219	14.1247	2.59708	3.40435	9.87843	9.23128	0	4.87642	0	0.368055	117.45	141.524	0.959986	0.571315	0.716119	0.959986
1303	10.1982	8.06612	9.94448	14.0405	2.21094	3.64731	9.50561	9.09546	0	4.82052	0	0.456686	118.05	144.3	1.26446	0.531787	0.900082	1.26446
1304	9.86177	8.0449	10.8699	13.6987	2.38173	3.59322	8.10857	9.05163	0	4.34064	0	0.636794	118.27	135.963	1.22859	0.590483	0.885371	1.22859
1305	9.20654	7.98949	10.5791	13.2981	2.62598	3.63104	8.13973	8.82389	0	4.14303	0	0.748393	118.32	138.378	1.30918	0.649462	0.970569	1.30918
1306	8.80916	8.15404	10.5433	12.8872	2.69762	3.32569	7.51631	8.85752	0	3.73446	0	0.715641	118.58	132.692	0.99498	0.68166	0.75901	0.99498
1307	8.33614	8.23313	10.86	12.6149	2.4187	3.19268	7.55548	8.82079	0	3.52488	0	0.654255	118.88	133.476	0.887335	0.654648	0.658135	0.887335
1308	7.14406	8.3606	11.123	11.8855	2.45018	3.04571	7.50614	8.53485	0	3.01404	0	0.726772	118.8	135.048	0.806163	0.699811	0.604714	0.806163
1309	6.67171	8.21177	11.1697	11.7101	2.20426	3.12298	7.57845	8.36903	0	2.95511	0	0.721028	118.68	138.813	0.922195	0.6747	0.673093	0.922195
1310	6.28211	7.84099	11.1139	11.6225	2.27625	3.48401	7.5714	8.08453	0	3.0295	0	0.894646	118.63	144.406	1.34288	0.698505	0.986223	1.34288
1311	6.82738	7.69346	11.0773	11.9177	2.58564	3.68747	7.31172	8.15409	0	3.23267	0	1.02106	118.91	142.703	1.5302	0.734197	1.14317	1.5302
1312	6.86572	7.64498	10.9739	11.9699	2.44638	3.68991	7.37428	8.17122	0	3.2911	0	0.969468	118.93	143.563	1.52965	0.709597	1.13436	1.52965
1313	7.11876	7.52921	11.0362	12.2232	2.37222	3.87903	7.73057	8.16824	0	3.54212	0	0.987634	118.97	146.984	1.72583	0.686027	1.26397	1.72583
1314	7.3111	7.3841	10.6791	12.3256	2.51834	3.96463	7.44018	8.15542	0	3.62275	0	1.02353	118.73	145.88	1.79705	0.703745	1.33507	1.79705
1315	7.21109	7.78197	10.435	12.1718	2.76081	3.71309	8.08149	8.20592	0	3.52658	0	0.967983	118.58	145.746	1.5287	0.737031	1.15579	1.5287
1316	7.53824	7.68513	10.1347	12.4068	3.10033	3.94488	8.43921	8.16503	0	3.79287	0	1.08299	118.5	148.44	1.7605	0.775133	1.34663	1.7605
1317	7.52489	7.38863	9.58859	12.4149	3.44772	4.19862	8.21699	8.01494	0	3.89813	0	1.23756	118.49	150.024	2.02969	0.831152	1.57931	2.02969
1318	7.1977	7.00471	9.892	12.3997	3.59233	4.66693	8.18128	7.69205	0	4.00031	0	1.49061	118.24	155.802	2.56754	0.865607	1.97461	2.56754
1319	6.97949	6.86049	9.30536	12.2324	3.89959	4.73886	7.95865	7.55911	0	3.94606	0	1.58183	118.15	156.037	2.64901	0.921345	2.07096	2.64901
1320	7.06141	6.56093	8.63151	12.3877	3.51689	4.81834	7.9953	7.54775	0	4.16221	0	1.44004	118.04	159.237	2.72036	0.853556	2.1093	2.72036
1321	7.094	6.7551	8.40452	12.2375	3.75964	4.58075	7.62776	7.64717	0	3.9617	0	1.41866	118.07	153.797	2.45037	0.894518	1.93952	2.45037
1322	7.63127	6.61421	8.65072	12.5764	3.54679	4.65143	7.1902	7.79767	0	4.12094	0	1.37602	118.13	151.072	2.49285	0.849142	1.95204	2.49285
1323	8.31576	6.77338	9.51374	12.9563	3.68327	4.71378	7.08291	7.98143	0	4.24729	0	1.45243	118.1	147.24	2.52837	0.85362	1.96579	2.52837
1324	8.88028	6.85513	9.74896	13.3764	3.64993	4.84141	7.83491	8.10133	0	4.59799	0	1.43593	118.2	150.405	2.6438	0.823131	2.02944	2.6438
1325	8.47358	6.66977	9.40345	13.1705	3.85863	4.99326	7.76455	7.88159	0	4.54396	0	1.55406	118.01	153.048	2.8296	0.868186	2.18894	2.8296
1326	8.68578	6.94158	9.40421	13.0794	4.16532	4.70302	7.11711	8.04634	0	4.2944	0	1.54273	117.83	144.374	2.48885	0.916736	1.9697	2.48885
1327	8.35715	7.13152	9.68712	12.7117	4.55282	4.53676	6.50243	8.01435	0	3.90145	0	1.66476	117.9	138.606	2.3262	0.997767	1.88226	2.3262
1328	8.31514	7.08984	8.88618	12.4645	4.85673	4.31098	5.45379	8.07122	0	3.63043	0	1.65052	117.91	130.763	2.05846	1.0558	1.73879	2.05846
1329	8.0825	7.72854	9.40727	12.0494	5.59858	3.95098	5.33656	8.12274	0	3.14602	0	1.79505	117.77	123.099	1.68344	1.18512	1.5106	1.68344
1330	8.22101	7.90379	9.59004	12.0667	5.35225	3.71305	5.19112	8.29621	0	3.05503	0	1.65122	117.88	119.601	1.41522	1.14407	1.29663	1.41522
1331	7.67685	7.65107	9.55093	11.8526	5.21186	3.8829	5.18593	8.07295	0	3.00438	0	1.71254	117.96	124.132	1.6373	1.13951	1.45218	1.6373
1332	7.96253	7.5478	9.48122	12.1601	4.79023	3.9681	5.71714	8.14479	0	3.30704	0	1.577	118.03	128.471	1.71723	1.05688	1.47429	1.71723
1333	7.98864	7.11526	10.5225	12.343	4.50501	4.37377	4.99709	8.0217	0	3.37968	0	1.74413	118.13	129.414	2.17043	1.02335	1.76916	2.17043
1334	7.78723	7.20545	10.9578	12.059	5.01161	4.32918	4.10389	7.96264	0	3.01937	0	1.95273	118.08	122.671	2.13163	1.12253	1.77873	2.13163
1335	7.52142	7.34248	11.7118	11.8471	5.17641	4.29668	3.74376	7.90534	0	2.7519	0	2.07949	118.04	119.745	2.12052	1.16469	1.77236	2.12052
1336	7.4813	7.39629	11.013	11.7546	5.17476	4.12472	3.85159	7.9623	0	2.72975	0	1.9657	118.17	119.285	1.92595	1.162	1.64506	1.92595
1337	7.11912	7.30025	11.3651	11.61	5.4121	4.3653	4.02796	7.74875	0	2.69889	0	2.16874	118.28	123.051	2.22183	1.21186	1.86845	2.22183
1338	7.07708	7.12762	11.3892	11.69	5.17021	4.49492	4.1729	7.69934	0	2.82123	0	2.14715	118.38	126.374	2.36967	1.17345	1.95685	2.36967
1339	7.40065	7.11039	11.9767	11.9839	4.89695	4.6061	4.41604	7.77883	0	3.0122	0	2.12089	118.46	128.017	2.48267	1.11946	2.00254	2.48267
1340	7.99469	7.19686	12.3877	12.4555	4.79272	4.76227	5.254	7.89806	0	3.39599	0	2.10153	118.49	131.865	2.63043	1.0762	2.07982	2.63043
1341	7.91587	7.42089	12.8255	12.5167	4.8239	4.84356	6.38808	7.84151	0	3.53745	0	2.13847	118.48	138.054	2.74273	1.07318	2.14124	2.74273
1342	7.71901	7.83025	12.1636	12.2754	4.4881	4.2845	6.84433	8.03921	0	3.34904	0	1.79542	118.53	136.231	2.13642	1.01808	1.6893	2.13642
1343	7.61291	8.5221	11.2566	11.9077	4.72692	3.56768	7.3096	8.29808	0	3.02584	0	1.5342	118.64	130.449	1.3478	1.05109	1.14938	1.3478
1344	7.45998	8.63106	10.5556	11.7608	4.34193	3.22341	7.4166	8.41759	0	2.93513	0	1.25903	118.71	129.631	0.970704	0.990442	0.8645	0.970704
1345	7.07796	8.62513	10.1629	11.6297	4.03573	3.1691	8.04398	8.32959	0	2.97051	0	1.12935	118.61	135.047	0.935478	0.944774	0.821315	0.935478
1346	6.79828	8.42993	10.8513	11.5535	3.55294	3.22091	7.42636	8.26538	0	2.82825	0	1.10666	118.52	134.369	1.0139	0.886049	0.839682	1.0139
1347	6.43511	8.17267	10.0886	11.3724	3.68689	3.34645	7.35549	8.06699	0	2.83004	0	1.15915	118.36	137.39	1.16198	0.916007	0.975154	1.16198
1348	6.50829	8.12007	10.5958	11.5113	3.61494	3.51044	7.4932	8.02035	0	2.92866	0	1.22271	118.2	139.388	1.34498	0.902162	1.08989	1.34498
1349	6.82006	7.98603	10.2116	11.8227	3.44718	3.66374	8.0943	8.0346	0	3.27915	0	1.15177	118.08	144.326	1.49241	0.856341	1.1838	1.49241
1350	7.06338	8.6036	10.3401	11.8722	3.92422	3.46477	9.36521	8.16698	0	3.33875	0	1.16294	118.12	145.431	1.273	0.911555	1.03858	1.273
1351	7.48518	8.70438	10.3548	12.1631	3.61321	3.38163	9.78808	8.34656	0	3.54402	0	0.99842	118.14	146.154	1.15884	0.843556	0.92649	1.15884
1352	7.29441	8.62369	10.588	12.0479	3.31026	3.29993	9.23039	8.35059	0	3.37914	0	0.936276	118.11	143.802	1.07911	0.808304	0.850993	1.07911
1353	6.97331	8.38671	10.3407	11.8751	3.23838	3.35977	8.73907	8.22485	0	3.27425	0	0.959725	118.03	143.81	1.15642	0.811202	0.91508	1.15642
1354	6.40026	8.29663	9.99439	11.5541	3.51743	3.46433	8.88228	7.978	0	3.15898	0	1.08789	117.93	147.26	1.30401	0.870959	1.05039	1.30401
1355	6.67487	8.20248	10.1658	11.8535	3.31052	3.64007	9.34456	7.9889	0	3.43743	0	1.06487	117.84	151.285	1.48566	0.824202	1.1567	1.48566
1356	6.85302	7.84572	10.2242	12.1347	3.07154	3.95788	9.3407	7.90147	0	3.7139	0	1.09666	117.63	155.347	1.82228	0.779558	1.38138	1.82228
1357	7.37584	7.30913	9.59079	12.4427	3.13495	4.21357	8.20335	7.91782	0	3.91446	0	1.1529	117.48	151.69	2.04701	0.781768	1.57136	2.04701
1358	7.82901	7.43768	9.68077	12.7249	2.69819	4.03316	8.35052	8.15196	0	4.04657	0	0.929856	117.37	150.069	1.82118	0.69543	1.3713	1.82118
1359	8.28422	8.00204	9.7003	12.7719	3.31157	3.74774	8.73474	8.37828	0	3.97834	0	0.955658	117.41	144.622	1.48244	0.774851	1.16043	1.48244
1360	8.72659	8.16708	9.44162	12.8136	4.13151	3.71652	8.33883	8.47836	0	3.92722	0	1.13823	117.55	138.139	1.41272	0.895526	1.17344	1.41272
1361	8.71661	8.19079	8.95368	12.771	4.09138	3.59001	8.30105	8.50835	0	3.90472	0	1.04371	117.32	137.224	1.26473	0.886692	1.07427	1.26473
1362	9.05162	8.20348	8.68011	13.0101	4.16169	3.66968	8.83832	8.56	0	4.15691	0	1.02522	117.34	139.849	1.33195	0.880017	1.12484	1.33195
1363	8.13584	8.12359	9.08153	12.4258	4.32673	3.68546	8.15956	8.28958	0	3.69552	0	1.20602	117.4	138.688	1.40857	0.945713	1.19743	1.40857
1364	7.6729	8.02272	8.9827	12.145	3.92141	3.52822	7.69992	8.25695	0	3.46615	0	1.08315	117.55	137.682	1.26112	0.901141	1.07353	1.26112
1365	7.10858	7.96836	9.35566	11.7908	4.0261	3.55658	7.21241	8.08065	0	3.16855	0	1.2132	117.52	136.66	1.32942	0.943135	1.13191	1.32942
1366	7.00073	7.38483	8.46221	11.8892	3.7877	3.87084	7.04144	7.89657	0	3.42509	0	1.20061	117.42	142.175	1.6658	0.905965	1.38019	1.6658
1367	7.15733	7.20808	8.82936	12.0054	3.81922	4.0429	6.57808	7.88012	0	3.46014	0	1.30375	117.51	140.842	1.84626	0.913033	1.50967	1.84626
1368	7.56766	6.82664	8.35182	12.1975	3.85166	4.15478	5.44959	7.93811	0	3.53146	0	1.32227	117.44	135.741	1.92341	0.914879	1.58818	1.92341
1369	7.46861	6.81039	8.35315	12.2188	4.13217	4.37702	6.1302	7.79425	0	3.68121	0	1.46457	117.5	141.203	2.18141	0.955777	1.78672	2.18141
1370	7.17986	6.55737	7.09703	12.0062	4.6073	4.50878	6.09292	7.59616	0	3.70756	0	1.57359	117.54	143.681	2.32618	1.03623	1.95264	2.32618
1371	7.48525	6.51314	6.51623	12.158	4.52525	4.43308	6.06487	7.71145	0	3.83413	0	1.45571	117.54	142.657	2.21418	1.01089	1.87635	2.21418
1372	7.37837	6.39433	6.00807	12.0823	4.53791	4.43303	5.97213	7.67445	0	3.83654	0	1.43322	117.64	143.238	2.21342	1.01559	1.88907	2.21342
1373	7.83094	6.58939	5.87118	12.3047	4.50273	4.29218	6.32618	7.87506	0	3.97564	0	1.31616	117.75	142.018	2.03168	0.991209	1.75082	2.03168
1374	7.0592	6.81827	6.30089	11.6519	4.83973	4.04231	5.57442	7.76471	0	3.36327	0	1.44734	117.94	136.057	1.80785	1.08123	1.61722	1.80785
1375	7.04782	7.07134	7.11575	11.645	4.83667	3.99432	5.89453	7.812	0	3.29429	0	1.48435	118.12	135.984	1.77281	1.08198	1.57101	1.77281
1376	6.76383	7.05775	7.45749	11.3474	4.90575	3.8763	4.93377	7.8114	0	2.93952	0	1.55018	118.47	130.039	1.66007	1.11586	1.50038	1.66007
1377	6.30935	6.72943	8.03353	11.1872	4.834	4.17828	4.54508	7.58528	0	2.858	0	1.73524	118.83	132.908	2.02923	1.12752	1.75818	2.02923
1378	6.13591	7.03932	8.43412	10.9415	5.00039	3.92897	4.296	7.65036	0	2.54895	0	1.7491	118.9	128.029	1.77067	1.16461	1.57835	1.77067
1379	5.7547	6.95918	8.12796	10.6872	4.9373	3.86896	4.15597	7.58878	0	2.41168	0	1.7272	119.31	128.606	1.7271	1.16884	1.55314	1.7271
1380	5.89134	6.93248	8.49854	10.9057	4.56337	3.96651	4.72089	7.6268	0	2.62306	0	1.65584	119.51	133.006	1.83833	1.10083	1.59262	1.83833
1381	6.05671	6.8585	7.92071	11.0209	4.35776	3.91696	4.93704	7.70856	0	2.77691	0	1.51746	119.71	134.466	1.76839	1.05845	1.53628	1.76839
1382	6.15471	6.51847	7.60973	11.1386	3.81373	3.9305	4.36331	7.76988	0	2.85669	0	1.35894	119.88	133.867	1.76794	0.973839	1.51115	1.76794
1383	6.59719	6.50871	7.84283	11.3958	4.32386	4.18399	4.50182	7.76464	0	3.05307	0	1.57153	119.93	133.991	2.02297	1.04084	1.72124	2.02297
1384	7.10908	6.10096	7.77909	11.8865	4.18403	4.6091	4.71464	7.73862	0	3.52658	0	1.63	120.04	139.145	2.45888	0.999661	2.02233	2.45888
1385	7.48218	6.34211	7.74753	12.0562	4.2102	4.46358	5.10255	7.9127	0	3.62079	0	1.54108	120.09	137.934	2.27857	0.987527	1.88727	2.27857
1386	8.33934	6.56499	8.21896	12.5588	4.03264	4.37403	5.31625	8.215	0	3.86071	0	1.41792	119.93	134.893	2.13221	0.930296	1.75107	2.13221
1387	7.74828	6.51574	7.1254	12.0084	4.43887	4.158	4.57176	8.09066	0	3.47682	0	1.44593	119.92	130.617	1.90941	1.01783	1.65335	1.90941
1388	7.22564	6.32682	5.87864	11.611	4.64132	4.07593	4.25004	7.94129	0	3.30758	0	1.43265	120.03	130.828	1.83235	1.0657	1.64481	1.83235
1389	6.47689	6.3671	5.22958	11.124	4.90596	4.00383	4.57441	7.73092	0	3.09467	0	1.48204	120.18	134.099	1.79671	1.1266	1.65197	1.79671
1390	6.57453	5.87987	4.92952	11.3148	4.70146	4.31805	4.25321	7.63246	0	3.32565	0	1.51658	120.28	137.224	2.12875	1.09332	1.88749	2.12875
1391	6.53788	5.36461	5.16373	11.5993	4.0674	4.736	4.46909	7.47605	0	3.6733	0	1.4969	120.26	145.566	2.59585	0.991591	2.17462	2.59585
1392	6.35972	5.35689	5.05861	11.519	4.06899	4.76127	4.7493	7.42098	0	3.68278	0	1.50484	120.45	148.047	2.63809	0.994902	2.20539	2.63809
1393	6.11887	5.4198	5.45898	11.4055	4.33725	4.89972	5.10508	7.29113	0	3.6488	0	1.66923	120.62	150.847	2.8169	1.04427	2.34228	2.8169
1394	5.39786	5.71532	5.22013	10.7641	4.67488	4.52994	4.65232	7.21256	0	3.10062	0	1.68797	120.5	145.613	2.44839	1.12516	2.11408	2.44839
1395	4.78088	5.58179	4.71328	10.3951	5.20907	4.70403	4.68504	6.89366	0	2.96741	0	1.90596	120.25	148.811	2.67042	1.22705	2.32571	2.67042
1396	4.27024	6.30175	4.84454	9.88077	5.41304	4.13192	5.17998	6.98309	0	2.49832	0	1.79438	120.18	145.027	2.08138	1.27114	1.9085	2.08138
1397	4.16667	6.29802	5.28672	9.90586	5.01255	4.11773	5.28798	6.99052	0	2.49633	0	1.71385	120.15	146.579	2.07996	1.21104	1.87016	2.07996
1398	4.06148	5.84374	5.08248	10.1367	4.70219	4.5739	5.95879	6.75991	0	2.90282	0	1.75362	120.04	157.321	2.59076	1.15602	2.21536	2.59076
1399	3.89207	5.67409	4.60754	10.114	4.3015	4.5639	6.20707	6.74905	0	2.99864	0	1.60916	120.39	161.168	2.58922	1.09405	2.19484	2.58922
1400	3.89238	6.02598	4.40819	9.93474	4.53477	4.23386	6.17499	6.87876	0	2.78403	0	1.54502	120.4	156.356	2.22336	1.13089	1.95075	2.22336
1401	4.0229	5.91667	4.90788	10.2122	3.86001	4.33317	6.59823	6.91816	0	3.01285	0	1.40079	120.33	160.98	2.33509	1.0159	1.96892	2.33509
1402	3.81164	6.08188	5.74316	9.98804	3.92924	4.21254	6.03327	6.94337	0	2.68829	0	1.48259	120.58	156.018	2.22525	1.04484	1.88494	2.22525
1403	3.81104	5.79437	5.66821	10.0576	3.69529	4.35373	5.74123	6.90972	0	2.77305	0	1.474	120.83	157.293	2.37852	1.01136	1.98476	2.37852
1404	4.25329	5.66782	6.07199	10.3637	3.39182	4.41085	5.28492	7.03511	0	2.89077	0	1.41865	120.7	154.727	2.41282	0.954662	1.9827	2.41282
1405	4.21787	6.05755	6.90923	10.1772	3.96427	4.29779	5.06821	7.06253	0	2.59299	0	1.61654	120.72	149.131	2.3014	1.05364	1.92681	2.3014
1406	4.54978	6.29985	7.24173	10.1821	4.76974	4.28774	4.6014	7.11341	0	2.44895	0	1.8547	120.52	142.133	2.2673	1.17753	1.95384	2.2673
1407	4.95763	6.09733	6.53482	10.334	5.00431	4.32762	3.9604	7.1874	0	2.54053	0	1.87116	120.51	138.165	2.2675	1.20569	1.98962	2.2675
1408	5.15986	5.78231	7.20481	10.5221	5.53641	4.85851	3.60086	7.01137	0	2.69289	0	2.26078	120.76	139.408	2.84619	1.2923	2.43376	2.84619
1409	5.66008	5.64773	7.10101	10.8514	5.19156	4.85959	3.3855	7.18093	0	2.89368	0	2.12424	120.82	138.022	2.81162	1.223	2.38639	2.81162
1410	5.68675	5.9722	7.39786	10.7442	5.22615	4.59141	3.38467	7.32873	0	2.70944	0	2.0637	121.06	134.09	2.52172	1.23002	2.17274	2.52172
1411	5.91996	6.0904	7.2946	10.7807	5.1198	4.37397	3.10314	7.51241	0	2.64572	0	1.9433	121.26	129.743	2.26499	1.20891	1.98363	2.26499
1412	5.54416	6.15414	7.59622	10.556	5.38054	4.44487	3.24387	7.36559	0	2.50869	0	2.09115	121.33	131.26	2.37386	1.26295	2.07491	2.37386
1413	5.64224	6.58026	7.49473	10.4917	5.04365	3.94559	3.45907	7.63535	0	2.3548	0	1.79687	121.35	127.176	1.81973	1.20311	1.64982	1.81973
1414	5.77302	6.55123	7.83594	10.586	4.6149	3.85069	3.10314	7.75418	0	2.32717	0	1.67117	121.4	124.865	1.70889	1.13587	1.5364	1.70889
1415	6.27213	6.60959	8.70312	10.9647	4.75039	4.09683	3.49	7.8047	0	2.5737	0	1.81049	121.45	126.409	1.96412	1.14114	1.70436	1.96412
1416	6.27115	6.24845	8.83616	11.0403	4.54829	4.30173	2.85738	7.73385	0	2.61668	0	1.85884	121.5	126.357	2.18537	1.11658	1.85522	2.18537
1417	6.1369	6.28006	8.42828	10.9783	4.84726	4.39149	3.49144	7.63168	0	2.71146	0	1.93332	121.61	130.578	2.29397	1.16049	1.95625	2.29397
1418	6.54242	5.53525	8.26182	11.5772	4.50654	5.10814	3.88509	7.45052	0	3.39196	0	2.03097	121.68	141.475	3.05707	1.088	2.48094	3.05707
1419	6.50464	4.50736	7.98752	11.9357	4.33564	6.01082	3.73601	7.03975	0	3.93607	0	2.28716	121.66	153.037	4.04555	1.0622	3.19196	4.04555
1420	6.60689	4.43696	8.39183	12.032	4.53732	6.2107	3.67018	6.97626	0	3.99658	0	2.43973	121.63	153.531	4.26363	1.09355	3.35524	4.26363
1421	6.53934	4.87118	8.75634	11.9046	4.83896	6.0449	4.33459	7.03556	0	3.88772	0	2.48035	121.9	153.438	4.1003	1.1395	3.24288	4.1003
1422	6.56871	4.84515	8.8882	11.9669	4.66926	6.07373	4.51443	7.05988	0	3.95587	0	2.4472	122.15	155.042	4.13601	1.11106	3.25201	4.13601
1423	6.53626	4.76863	8.45092	12.0391	4.50233	6.12409	5.04029	7.01847	0	4.12971	0	2.36623	122.04	159.596	4.19126	1.0772	3.28362	4.19126
1424	6.35992	4.49967	8.04893	12.0223	4.17283	6.18524	4.86562	6.93939	0	4.18198	0	2.2812	121.87	161.834	4.26069	1.02959	3.32279	4.26069
1425	5.68467	4.93242	7.74143	11.432	4.98207	5.97094	5.28175	6.77562	0	3.79448	0	2.44937	121.81	161.075	4.06825	1.17488	3.24525	4.06825
1426	5.52109	5.03078	7.54908	11.1918	5.08382	5.73842	4.64734	6.81369	0	3.5146	0	2.41506	121.66	155.496	3.81288	1.20197	3.08009	3.81288
1427	5.25324	5.55192	6.77517	10.8628	5.47892	5.33544	5.49306	6.8642	0	3.33689	0	2.31545	121.57	155.277	3.38371	1.2608	2.80473	3.38371
1428	5.17891	6.38353	7.11115	10.5474	6.07998	4.83332	5.9867	7.02733	0	2.95845	0	2.32146	121.43	149.11	2.84563	1.35489	2.44448	2.84563
1429	5.06101	6.65407	6.77728	10.3966	6.72072	4.82263	6.75975	6.95822	0	2.95408	0	2.4575	121.58	151.384	2.84563	1.45195	2.48717	2.84563
1430	4.8891	6.91955	7.64619	10.2889	6.64796	4.72722	7.00501	6.98641	0	2.8009	0	2.47786	121.78	151.087	2.76915	1.44791	2.40704	2.76915
1431	5.18264	7.01769	7.47314	10.462	5.94515	4.41592	7.07776	7.26083	0	2.86782	0	2.13222	121.96	149.388	2.40772	1.32506	2.09807	2.40772
1432	5.1178	6.37877	6.8716	10.7031	5.37509	4.81486	7.28602	7.08553	0	3.27107	0	2.06288	122	158.496	2.84372	1.23113	2.38478	2.84372
1433	5.17618	6.02055	6.37304	10.9275	4.97664	5.04858	7.71316	7.01471	0	3.61113	0	1.9751	122.09	165.458	3.09434	1.15892	2.54365	3.09434
1434	4.80754	5.96463	6.53544	10.7605	4.70112	5.0237	7.67587	6.94149	0	3.5026	0	1.93206	122.15	167.019	3.09356	1.12819	2.5237	3.09356
1435	4.77638	6.03443	6.56554	10.7626	4.27171	4.85167	7.79231	7.04	0	3.48252	0	1.75144	122.23	167.1	2.90888	1.05966	2.3588	2.90888
1436	4.44029	6.43725	7.30455	10.415	4.27104	4.49583	7.43065	7.11646	0	3.03621	0	1.72205	122.2	161.03	2.54692	1.07761	2.08807	2.54692
1437	3.87162	5.8427	7.46617	10.3746	4.1375	5.10791	7.78284	6.70754	0	3.26325	0	1.94906	122.53	172.613	3.26524	1.07298	2.59485	3.26524
1438	3.7389	5.41644	7.30285	10.4013	4.30049	5.49919	7.57236	6.49165	0	3.40207	0	2.1406	122.69	176.521	3.7006	1.10566	2.92778	3.7006
1439	3.91027	4.72302	6.96842	10.6206	4.29848	5.97557	6.73485	6.33568	0	3.64022	0	2.30037	122.85	178.152	4.20084	1.10818	3.3052	4.20084
1440	3.50959	4.85061	6.55687	10.2235	4.0634	5.55389	6.134	6.42589	0	3.26038	0	2.10935	123.05	172.781	3.75313	1.08921	2.98356	3.75313
1441	3.71324	5.37024	6.78361	10.0346	4.42753	5.07689	5.56989	6.69423	0	2.87801	0	2.06818	123.2	161.747	3.21479	1.14873	2.61974	3.21479
1442	3.94573	5.4576	7.01863	10.1793	4.42478	5.08361	5.78092	6.77015	0	2.96441	0	2.06318	123.29	161.765	3.21345	1.13984	2.60964	3.21345
1443	3.81346	5.43011	7.35306	10.1479	4.49255	5.19881	5.82451	6.67554	0	2.94789	0	2.15603	123.17	163.141	3.35302	1.15548	2.70867	3.35302
1444	3.94727	5.81669	7.04651	10.0553	5.08922	5.00901	6.21615	6.75745	0	2.86925	0	2.21066	123.2	160.542	3.1354	1.2411	2.59312	3.1354
1445	3.57978	6.02312	6.5763	9.72029	5.35216	4.79492	6.35886	6.71916	0	2.65229	0	2.19789	123.22	159.578	2.91868	1.29157	2.46501	2.91868
1446	3.84286	5.91033	6.63313	9.99833	5.11469	4.94166	6.75225	6.74489	0	2.91697	0	2.15175	123.22	163.22	3.06759	1.24093	2.54881	3.06759
1447	4.20561	5.71617	6.96056	10.3842	4.68144	5.14313	7.00584	6.79329	0	3.22991	0	2.08717	123.21	166.832	3.2727	1.15841	2.65515	3.2727
1448	4.69856	5.8353	6.72594	10.5428	4.68181	4.92124	6.54206	7.0293	0	3.21629	0	1.96761	123.14	160.395	2.98805	1.1462	2.45629	2.98805
1449	5.22922	5.63695	6.38906	10.877	4.7213	5.05954	6.29225	7.10172	0	3.45923	0	1.9657	122.94	159.336	3.09621	1.13566	2.5436	3.09621
1450	5.76087	5.42878	5.72575	11.0546	4.85234	5.01181	5.25701	7.26388	0	3.49394	0	1.93037	122.99	152.217	2.98929	1.14801	2.49771	2.98929
1451	5.94989	5.70364	5.06329	11.0174	5.01356	4.70533	5.43968	7.42943	0	3.44804	0	1.79538	122.97	149.016	2.63202	1.16264	2.26071	2.63202
1452	5.94804	6.12581	5.32407	10.9147	5.71052	4.66545	6.11598	7.40525	0	3.3779	0	1.97449	122.92	148.993	2.59859	1.26777	2.27104	2.59859
1453	5.75372	6.5604	4.82987	10.5845	5.7506	4.13792	6.14679	7.57611	0	3.06057	0	1.77769	123.02	143.844	2.0254	1.2784	1.87041	2.0254
1454	6.51112	6.76191	4.89311	11.0091	5.55125	3.99042	6.43548	7.8756	0	3.29256	0	1.60359	123	141.465	1.81773	1.21888	1.69665	1.81773
1455	6.6801	6.88949	5.16204	11.0685	6.08035	4.12265	6.68556	7.84454	0	3.34031	0	1.79959	123.07	141.472	1.95916	1.29683	1.82564	1.95916
1456	6.74314	6.82724	4.92865	11.0614	6.34736	4.18908	6.53279	7.82059	0	3.35345	0	1.88278	123.19	140.685	2.02406	1.33868	1.89719	2.02406
1457	6.11438	6.97605	5.1909	10.6551	6.51011	4.1157	6.62786	7.6669	0	3.06589	0	1.97026	123.23	141.473	1.98955	1.38546	1.88108	1.98955
1458	5.47935	6.89908	4.72556	10.3322	6.60882	4.17919	7.04974	7.43282	0	2.99281	0	2.01984	123.22	146.843	2.09784	1.41516	1.9752	2.09784
1459	4.78369	6.6189	4.19203	9.98462	6.21368	4.14776	6.75631	7.2546	0	2.83046	0	1.92111	123.22	149.581	2.09767	1.37538	1.96717	2.09767
1460	4.85234	6.19936	4.36123	10.1776	6.30617	4.60197	6.58255	7.06603	0	3.05433	0	2.11995	123.14	153.522	2.59235	1.39027	2.32942	2.59235
1461	5.14569	5.79099	4.59345	10.529	5.70169	4.84208	6.33616	7.10102	0	3.3305	0	2.03934	123.35	156.142	2.83987	1.28862	2.46304	2.83987
1462	4.94927	5.68536	4.72593	10.5065	5.30221	4.8576	6.40823	7.06538	0	3.3424	0	1.95526	123.39	158.64	2.87275	1.23102	2.45708	2.87275
1463	4.44479	5.52801	4.59557	10.3882	4.47311	4.79623	6.79273	6.98582	0	3.36068	0	1.71405	123.34	164.721	2.83964	1.10968	2.37772	2.83964
1464	4.41279	5.70534	5.28221	10.3994	4.47623	4.81107	7.14582	6.9891	0	3.33904	0	1.76413	123.42	165.808	2.87252	1.11073	2.38348	2.87252
1465	4.87503	5.52076	5.53974	10.7197	4.77406	5.13098	6.99196	6.96858	0	3.5706	0	1.94942	123.38	165.96	3.19589	1.14604	2.6312	3.19589
1466	5.0058	5.61385	5.43804	10.8363	4.58275	5.06558	7.48592	7.04391	0	3.69412	0	1.83649	123.39	167.989	3.11905	1.10532	2.55788	3.11905
1467	4.76853	5.97055	5.07497	10.3905	5.28232	4.73328	7.05951	7.0962	0	3.27632	0	1.92849	123.73	160.581	2.76261	1.22955	2.36235	2.76261
1468	4.60481	5.71338	5.24333	10.2089	6.14395	5.08532	6.13527	6.84866	0	3.11798	0	2.35589	123.75	157.554	3.15345	1.3838	2.7128	3.15345
1469	5.03903	6.03458	5.63456	10.4268	5.98403	4.87743	6.44628	7.08187	0	3.17267	0	2.22112	123.68	155.051	2.90515	1.3421	2.50744	2.90515
1470	5.06916	6.96707	6.29661	10.2226	6.17925	4.28022	7.29511	7.36837	0	2.86233	0	2.08698	123.85	150.158	2.2669	1.3667	2.03519	2.2669
1471	5.13336	7.2104	5.93298	10.0933	6.51567	4.05998	7.2939	7.47272	0	2.73483	0	2.07503	124.09	146.515	2.01736	1.41789	1.88498	2.01736
1472	4.83883	6.97845	5.50177	10.0348	6.1234	4.11347	7.46306	7.37492	0	2.80995	0	1.96667	124.09	151.061	2.09056	1.3609	1.91994	2.09056
1473	4.63249	6.90019	5.46977	9.97541	5.6573	4.03182	7.42881	7.37711	0	2.77571	0	1.82069	124.08	152.329	2.01337	1.29319	1.83452	2.01337
1474	4.8042	7.3734	5.46767	9.89045	6.25485	3.81141	7.81611	7.49466	0	2.65854	0	1.88623	124.17	148.776	1.76466	1.37938	1.69001	1.76466
1475	5.26682	7.06403	5.10024	10.341	5.75729	4.00281	8.16966	7.56828	0	3.09748	0	1.73564	124.22	153.623	1.94335	1.27938	1.78544	1.94335
1476	5.75839	6.61881	4.93931	10.8084	5.21989	4.25845	7.99109	7.6278	0	3.48756	0	1.62826	124.22	156.372	2.18804	1.17863	1.92764	2.18804
1477	5.89144	6.71438	5.49628	10.9431	4.88069	4.21624	8.23442	7.72936	0	3.5429	0	1.54339	124.4	157.069	2.14532	1.12057	1.85809	2.14532
1478	6.38758	6.43343	5.19132	11.1855	5.44118	4.51513	7.62768	7.70735	0	3.71793	0	1.76705	124.45	154.434	2.43121	1.1997	2.11358	2.43121
1479	6.36062	6.42077	5.55087	11.1659	5.17962	4.44371	7.26629	7.76303	0	3.62067	0	1.71181	124.55	152.304	2.3571	1.1647	2.03896	2.3571
1480	6.03248	6.06239	5.5219	11.0637	4.87843	4.59292	6.76642	7.62241	0	3.58021	0	1.72114	124.6	153.94	2.53736	1.13274	2.15737	2.53736
1481	5.79285	6.15449	6.04737	10.8557	4.67818	4.41144	6.19709	7.66694	0	3.29095	0	1.68185	124.72	149.698	2.35671	1.11759	2.01033	2.35671
1482	5.52597	6.50877	6.07616	10.5944	4.7213	4.10904	6.47836	7.72485	0	3.06215	0	1.60191	124.79	148.087	2.04568	1.1305	1.78619	2.04568
1483	5.42731	6.52293	5.68626	10.4465	4.58808	3.88885	6.01609	7.79235	0	2.89791	0	1.48028	124.75	144.43	1.79936	1.11556	1.61308	1.79936
1484	5.36239	6.735	6.17719	10.3509	4.6454	3.77892	6.04842	7.84361	0	2.75589	0	1.50253	124.96	142.582	1.69227	1.12957	1.52941	1.69227
1485	5.13376	6.28984	6.60385	10.4264	3.88034	3.98751	5.6271	7.74219	0	2.82666	0	1.42539	124.99	146.044	1.93872	1.0212	1.65273	1.93872
1486	5.26804	6.32135	6.2342	10.4359	4.24069	4.00016	5.6248	7.74422	0	2.85329	0	1.49258	124.96	144.93	1.93808	1.07277	1.68385	1.93808
1487	5.26438	6.38069	6.4353	10.2985	4.86599	4.05985	5.12947	7.69374	0	2.68068	0	1.72598	125.08	140.683	2.00296	1.17984	1.77545	2.00296
1488	5.06095	6.49288	6.23468	10.0275	4.99691	3.82961	4.60052	7.73223	0	2.40011	0	1.70275	125.17	135.723	1.75568	1.21272	1.61738	1.75568
1489	4.85811	6.35666	6.07151	9.9522	4.73615	3.82054	4.44917	7.68573	0	2.36925	0	1.6338	125.12	136.73	1.75453	1.1783	1.60516	1.75453
1490	4.6569	6.6019	5.87289	9.78776	4.97101	3.70747	5.04126	7.6567	0	2.3086	0	1.64027	125.13	138.395	1.64646	1.21509	1.54164	1.64646
1491	4.82318	6.70396	5.97015	9.75862	4.93703	3.49749	4.40924	7.81133	0	2.14109	0	1.57464	125.21	132.076	1.40072	1.21197	1.36586	1.40072
1492	4.71829	6.80811	6.26578	9.71953	5.29934	3.64483	4.93383	7.70559	0	2.17661	0	1.7433	125.33	135.154	1.58015	1.26943	1.50894	1.58015
1493	4.61716	6.69231	6.32795	9.75644	4.63499	3.56866	4.93263	7.75851	0	2.20878	0	1.54255	125.45	136.889	1.50499	1.16718	1.40832	1.50499
1494	4.78682	6.22813	5.96421	10.0706	4.63607	4.06194	5.38336	7.58385	0	2.65401	0	1.66019	125.54	145.159	2.03581	1.15564	1.7935	2.03581
1495	4.97616	6.05515	5.93136	10.2926	4.20175	4.13183	5.48269	7.63625	0	2.84967	0	1.54124	125.59	147.488	2.10122	1.07894	1.8092	2.10122
1496	5.01693	5.68574	6.15643	10.4995	3.5066	4.29692	5.23403	7.62271	0	3.01785	0	1.42534	125.6	150.363	2.2809	0.970117	1.88937	2.2809
1497	4.71865	5.7765	6.08304	10.3417	3.08609	4.08471	5.40321	7.65163	0	2.90587	0	1.24317	125.59	151.236	2.06767	0.910269	1.70776	2.06767
1498	4.45179	6.06205	6.47696	10.0802	3.283	3.9005	5.33377	7.65101	0	2.62704	0	1.28773	125.56	148.268	1.88756	0.952851	1.58543	1.88756
1499	4.17979	5.80486	6.27382	9.90942	3.61651	4.11292	4.90658	7.46508	0	2.55931	0	1.48061	125.74	148.807	2.13288	1.01965	1.79692	2.13288
1500	4.12022	5.8706	5.55429	9.72642	3.78659	3.89682	4.62775	7.53079	0	2.41888	0	1.41452	125.93	145.359	1.88741	1.04949	1.64974	1.88741
1501	4.31876	6.11012	5.51367	9.69225	4.64612	3.94232	4.83531	7.5309	0	2.39421	0	1.65117	126.16	143.228	1.92795	1.17915	1.73523	1.92795
1502	4.70742	6.39511	5.02207	9.74287	5.34469	3.84158	5.1411	7.64973	0	2.43744	0	1.7371	126.37	140.328	1.78951	1.27369	1.68713	1.78951
1503	5.02875	6.31276	4.5942	9.92344	6.24177	4.21179	5.58795	7.51345	0	2.71101	0	2.04736	126.36	143.361	2.17338	1.39999	2.02795	2.17338
1504	4.82833	6.66333	4.46388	9.6848	6.53504	3.9757	5.93042	7.53608	0	2.52468	0	2.04063	126.33	141.95	1.92826	1.44897	1.87082	1.92826
1505	4.60052	6.92667	4.73004	9.4399	7.00341	3.89182	5.95893	7.48013	0	2.29738	0	2.18052	126.26	139.765	1.85458	1.53192	1.84536	1.85458
1506	4.80025	6.34962	4.78869	9.87112	6.67441	4.47242	6.33382	7.29851	0	2.80454	0	2.26684	126.25	149.232	2.48407	1.46886	2.27111	2.48407
1507	4.86271	5.74303	5.40746	10.1967	6.3675	5.07905	6.16018	7.07997	0	3.13618	0	2.44243	126.26	155.911	3.15411	1.4224	2.72345	3.15411
1508	4.80319	5.39105	5.7548	10.376	5.54051	5.22766	6.02196	7.05253	0	3.28936	0	2.29636	126.24	159.782	3.32489	1.29493	2.78495	3.32489
1509	4.7703	5.19062	6.39685	10.5104	5.18083	5.43935	6.0205	6.99033	0	3.39514	0	2.32225	126.33	162.926	3.56997	1.24168	2.92439	3.56997
1510	5.23086	4.95625	6.72173	10.9466	4.25449	5.46357	5.87856	7.18199	0	3.66378	0	2.06253	126.39	163.838	3.57055	1.08168	2.85295	3.57055
1511	5.49164	4.4643	6.20267	11.3809	3.32739	5.67641	6.2228	7.19969	0	4.13984	0	1.80039	126.3	171.359	3.78237	0.91832	2.94743	3.78237
1512	5.75153	4.12953	6.32854	11.5981	3.25859	5.91936	5.63482	7.17517	0	4.27369	0	1.87607	126.27	170.616	4.02811	0.905757	3.12302	4.02811
1513	5.8819	4.29598	6.7141	11.7679	2.69535	5.78839	6.28424	7.3207	0	4.39586	0	1.6684	126.41	173.289	3.88921	0.806526	2.96727	3.88921
1514	5.6203	4.81099	6.68686	11.4206	2.59015	5.22874	6.35419	7.50529	0	4.02025	0	1.45903	126.51	168.045	3.29248	0.797728	2.52991	3.29248
1515	5.72086	5.12412	7.21704	11.4027	2.12206	4.8416	6.1448	7.74914	0	3.82373	0	1.2305	126.52	162.824	2.86648	0.724229	2.18032	2.86648
1516	5.02836	5.63772	7.30801	10.7803	2.25232	4.32391	6.06988	7.77172	0	3.25768	0	1.14985	126.53	157.843	2.34343	0.768865	1.81458	2.34343
1517	5.48155	5.75039	7.35261	10.9498	2.45546	4.25606	5.82321	7.92723	0	3.2876	0	1.16032	126.56	153.413	2.23783	0.789689	1.75108	2.23783
1518	5.27886	5.86536	7.81321	10.8468	2.35787	4.2072	5.92539	7.90342	0	3.17787	0	1.16296	126.53	153.726	2.20498	0.781449	1.71118	2.20498
1519	5.21766	5.96183	7.81084	10.7881	2.35878	4.13433	6.10031	7.92745	0	3.14208	0	1.13817	126.69	153.92	2.132	0.782335	1.65687	2.132
1520	5.37339	6.20582	7.71099	10.7786	2.76376	4.05197	6.40469	7.99018	0	3.13054	0	1.19478	126.81	152.557	2.03398	0.838821	1.61125	2.03398
1521	5.49912	6.01891	6.89995	10.757	2.9252	4.035	5.92253	8.03306	0	3.14448	0	1.18442	127.19	150.099	1.99346	0.863905	1.6148	1.99346
1522	5.4594	6.12821	7.16184	10.6779	3.42795	4.12626	5.96128	7.95598	0	3.07472	0	1.38094	127.18	149.369	2.10053	0.946368	1.72116	2.10053
1523	4.80037	6.03391	7.35707	10.3334	3.42848	4.20994	5.95506	7.74279	0	2.8873	0	1.48085	127.39	152.4	2.24003	0.969712	1.82258	2.24003
1524	4.73616	6.0787	7.5486	10.2409	3.78952	4.27197	5.80826	7.683	0	2.79662	0	1.63083	127.44	151.088	2.31417	1.03227	1.89921	2.31417
1525	4.69666	5.86454	8.39214	10.3367	3.42264	4.45494	5.39955	7.63644	0	2.80214	0	1.67472	127.5	151.618	2.52678	0.983326	2.01532	2.52678
1526	4.76372	5.13465	7.93145	10.5707	3.45388	5.04183	5.02408	7.38595	0	3.14814	0	1.86327	127.54	157.317	3.15695	0.988403	2.48689	3.15695
1527	4.634	5.05288	6.6601	10.2902	3.95349	4.8947	4.36632	7.35983	0	2.96864	0	1.88938	127.58	152.643	2.97848	1.07436	2.42723	2.97848
1528	4.59595	5.32331	6.2022	10.1383	4.15568	4.64107	4.64277	7.44851	0	2.86453	0	1.81746	127.74	150.93	2.69961	1.10357	2.24595	2.69961
1529	4.66372	5.36617	5.68139	10.0939	4.1867	4.49118	4.56658	7.53478	0	2.8374	0	1.7334	127.94	149.096	2.52369	1.10571	2.13213	2.52369
1530	4.43346	5.60802	5.93894	9.83463	4.48594	4.33931	4.42861	7.52996	0	2.57473	0	1.80915	128.04	145.893	2.37512	1.16419	2.04306	2.37512
1531	4.68988	6.13812	5.67666	9.79062	4.87692	3.97545	4.87551	7.73152	0	2.47548	0	1.73442	127.96	141.663	1.95854	1.21202	1.76704	1.95854
1532	4.49916	6.06144	5.99758	9.689	4.67348	3.95982	4.45814	7.70614	0	2.34305	0	1.72647	128	140.35	1.95472	1.19184	1.74982	1.95472
1533	4.13625	5.72396	6.25378	9.76566	4.01547	4.24588	5.04242	7.5169	0	2.56657	0	1.66879	128.04	150.082	2.30269	1.09319	1.94653	2.30269
1534	3.32294	5.54301	6.1578	9.38256	3.34984	4.13394	4.872	7.36691	0	2.33934	0	1.50394	128.06	153.214	2.22964	1.01461	1.85743	2.22964
1535	3.29378	5.57294	5.84052	9.25721	3.97679	4.20407	4.79808	7.29507	0	2.2825	0	1.68948	128.25	152.003	2.30475	1.11614	1.96255	2.30475
1536	3.7192	5.61022	5.67151	9.37154	4.87503	4.38597	4.6599	7.29852	0	2.36419	0	1.96985	128.5	149.098	2.47517	1.24793	2.14988	2.47517
1537	4.33098	5.44147	5.47779	9.73476	5.23872	4.64382	4.5865	7.34415	0	2.65619	0	2.10435	128.6	148.768	2.71589	1.28664	2.34979	2.71589
1538	4.55927	5.55515	5.38619	9.87673	5.51084	4.71743	5.1698	7.35911	0	2.8229	0	2.1618	128.62	150.93	2.78658	1.31603	2.41312	2.78658
1539	4.7572	5.8914	5.5127	9.82984	5.70566	4.4393	5.0008	7.53218	0	2.65383	0	2.11898	128.6	145.079	2.46813	1.34312	2.19418	2.46813
1540	4.72573	6.17138	5.41358	9.68959	5.11113	3.90057	4.68812	7.80219	0	2.39989	0	1.76765	128.67	139.268	1.87424	1.25227	1.72968	1.87424
1541	4.8523	6.14776	4.92857	9.70219	4.84895	3.69588	4.34401	7.93986	0	2.36757	0	1.58676	128.72	136.22	1.63083	1.20804	1.54889	1.63083
1542	4.7207	6.1772	4.70215	9.62432	4.67891	3.59732	4.54908	7.96471	0	2.35197	0	1.49275	128.96	137.431	1.53185	1.18286	1.46881	1.53185
1543	4.84421	6.2598	4.96143	9.64198	4.54686	3.46718	4.2431	8.08323	0	2.26579	0	1.43249	129.1	134.003	1.38282	1.16283	1.34933	1.38282
1544	4.64113	6.55409	5.31408	9.47101	4.51588	3.26194	4.47952	8.12404	0	2.08582	0	1.38631	129.1	132.96	1.17818	1.16343	1.1904	1.17818
1545	4.50525	6.37151	4.95693	9.53884	4.18248	3.37735	5.01952	8.04326	0	2.28594	0	1.29665	129.12	139.252	1.31409	1.10704	1.26779	1.31409
1546	4.50559	6.60804	5.73436	9.5373	4.41279	3.42167	5.39442	8.03203	0	2.24578	0	1.42534	129.21	139.75	1.37892	1.14361	1.30991	1.37892
1547	5.09077	6.55402	6.57398	9.96921	4.07832	3.54135	5.25478	8.19439	0	2.45246	0	1.39681	129.27	138.56	1.48399	1.07657	1.34315	1.48399
1548	5.3177	6.63912	7.02682	10.259	4.1438	3.79395	6.41464	8.15731	0	2.78745	0	1.48144	129.38	145.805	1.76613	1.06939	1.52712	1.76613
1549	5.28784	6.81641	7.3495	10.2177	4.72921	3.93634	6.89161	8.0576	0	2.79571	0	1.70825	129.41	147.47	1.93439	1.16039	1.67694	1.93439
1550	4.89595	6.39416	6.92494	10.1136	5.02505	4.35937	6.95417	7.7214	0	2.91554	0	1.93618	129.34	153.885	2.41838	1.21761	2.05811	2.41838
1551	4.56849	6.46124	7.09054	9.94074	4.92599	4.30751	7.12752	7.65848	0	2.8057	0	1.92263	129.36	155.368	2.3871	1.21132	2.02539	2.3871
1552	4.34223	6.24335	7.28372	9.96459	4.55735	4.47486	7.29457	7.54224	0	2.89819	0	1.90372	129.35	160.118	2.59017	1.15864	2.14249	2.59017
1553	3.95703	6.30523	7.28592	9.72055	5.10534	4.61185	7.60239	7.33013	0	2.80344	0	2.12624	129.29	162.679	2.76836	1.25525	2.30797	2.76836
1554	3.66112	6.30935	7.19251	9.4298	5.47313	4.5722	7.04863	7.23967	0	2.54662	0	2.25266	129.3	159.258	2.73718	1.32946	2.32116	2.73718
1555	3.75974	6.49236	7.09536	9.33594	5.76613	4.39249	6.67567	7.32429	0	2.37799	0	2.26912	129.2	153.903	2.52725	1.3764	2.19519	2.52725
1556	3.79555	6.59935	6.92703	9.23816	5.7951	4.17997	6.23162	7.42202	0	2.21282	0	2.20171	129.14	149.067	2.28392	1.38375	2.02965	2.28392
1557	4.20949	6.87282	6.66616	9.29425	5.70857	3.77087	5.79491	7.72666	0	2.08759	0	1.99568	129.13	141.078	1.79911	1.36005	1.6808	1.79911
1558	4.40798	6.45118	6.37607	9.52081	4.92296	3.79269	5.11088	7.81491	0	2.22871	0	1.76617	129.08	140.512	1.79853	1.23386	1.63914	1.79853
1559	4.63201	6.58325	6.74123	9.5687	4.33441	3.42645	4.36303	8.08809	0	2.04126	0	1.50684	129.04	133.109	1.37914	1.14204	1.29501	1.37914
1560	4.69682	6.30891	6.87387	9.76278	4.00648	3.64884	4.42555	8.02826	0	2.24317	0	1.49459	129.01	136.949	1.62162	1.08722	1.44394	1.62162
1561	4.8554	6.03726	7.03373	9.93258	4.10811	3.94385	4.1832	7.94252	0	2.3931	0	1.6358	129.02	138.257	1.93548	1.10175	1.67642	1.93548
1562	4.52933	6.16314	7.81392	9.7238	4.20272	3.94261	4.04217	7.86324	0	2.16648	0	1.75386	129.07	137.241	1.966	1.13272	1.69262	1.966
1563	4.10535	5.83788	7.16773	9.54921	4.6677	4.30297	4.27757	7.53749	0	2.25943	0	1.98862	129.12	143.558	2.38268	1.21569	2.03954	2.38268
1564	3.97466	5.8609	7.26942	9.48905	4.66842	4.31961	4.4462	7.50098	0	2.24098	0	2.00849	129.24	144.921	2.41371	1.21917	2.05883	2.41371
1565	4.10133	6.26583	7.79605	9.47269	4.50645	4.00152	4.63885	7.7134	0	2.09987	0	1.87687	129.43	141.375	2.06741	1.19015	1.78312	2.06741
1566	4.46052	6.5935	7.69347	9.50999	4.30548	3.55642	4.36774	8.0394	0	1.96388	0	1.6388	129.6	134.165	1.5522	1.14956	1.39954	1.5522
1567	4.4866	6.36242	7.52802	9.57252	3.97402	3.59151	4.02653	8.05776	0	2.01568	0	1.55638	129.74	134.26	1.58437	1.09927	1.40734	1.58437
1568	4.41719	6.22903	7.72493	9.61827	3.71172	3.68	4.02526	8.02119	0	2.06882	0	1.53454	129.79	136.27	1.68946	1.06064	1.46172	1.68946
1569	4.86796	6.40542	7.5636	9.84635	4.04486	3.70252	4.60106	8.12696	0	2.27322	0	1.57021	129.93	136.881	1.68946	1.09286	1.47816	1.68946
1570	4.96577	6.32334	7.39479	9.89739	4.14572	3.77452	4.56805	8.12745	0	2.34081	0	1.60743	130.14	137.16	1.76116	1.10634	1.54022	1.76116
1571	4.76871	6.20095	7.29805	9.80105	3.84496	3.72679	4.33068	8.12032	0	2.27558	0	1.52463	130.34	137.317	1.71943	1.06764	1.49553	1.71943
1572	4.70535	5.73789	7.46291	9.92805	3.55098	4.06367	3.99148	7.98239	0	2.43124	0	1.59142	130.47	140.868	2.09386	1.02766	1.74719	2.09386
1573	4.929	5.77384	7.6184	10.1261	3.68307	4.22433	4.62569	7.9819	0	2.65206	0	1.65971	130.66	144.556	2.26618	1.03606	1.86871	2.26618
1574	4.70288	6.10983	7.5573	9.7997	4.5437	4.14047	4.82601	7.91818	0	2.41612	0	1.88424	130.95	142.288	2.19235	1.17994	1.87493	2.19235
1575	4.70252	6.91728	8.56667	9.53861	5.07779	3.71845	5.12901	8.11988	0	2.01769	0	1.95908	131.31	135.261	1.7499	1.26814	1.56703	1.7499
1576	4.22175	6.99877	8.17562	9.14304	4.97755	3.43943	4.85139	8.12239	0	1.71691	0	1.8547	131.64	133.034	1.46883	1.27045	1.37151	1.46883
1577	4.02493	7.12267	8.27466	9.02895	5.31206	3.51503	5.3629	8.01687	0	1.70509	0	1.9824	131.73	135.85	1.5721	1.3256	1.46245	1.5721
1578	4.02493	6.9739	7.62474	9.13721	5.37651	3.70445	6.10159	7.91122	0	1.9834	0	1.99108	131.74	142.539	1.77803	1.32495	1.62066	1.77803
1579	4.37786	7.11515	7.36786	9.15725	5.74926	3.54167	5.59792	8.06946	0	1.88916	0	2.01131	131.86	135.818	1.56835	1.37806	1.50353	1.56835
1580	4.76047	7.3635	7.82457	9.20788	6.37638	3.50225	5.18542	8.17581	0	1.77005	0	2.19516	131.88	129.047	1.50298	1.47265	1.49213	1.50298
1581	4.82805	6.83545	7.47366	9.43131	6.14443	3.88246	5.07531	8.03285	0	2.07177	0	2.23487	131.89	134.303	1.91007	1.43302	1.77881	1.91007
1582	5.27699	6.00255	6.89943	9.95846	5.71318	4.44902	4.77759	7.93803	0	2.63356	0	2.24538	132.08	140.666	2.49343	1.35093	2.18362	2.49343
1583	5.20943	6.3049	7.26278	9.77726	5.68393	4.13257	4.44096	8.07536	0	2.34489	0	2.17198	132.15	134.916	2.15277	1.35406	1.93205	2.15277
1584	5.43217	6.34132	6.32652	9.79539	5.54996	3.84892	4.20227	8.25363	0	2.33968	0	1.95254	132.13	131.24	1.81006	1.32376	1.69574	1.81006
1585	5.78928	6.48662	6.87505	9.96375	5.24684	3.67543	3.89285	8.47315	0	2.30312	0	1.83163	132.21	126.661	1.60198	1.26981	1.51421	1.60198
1586	6.49127	6.4926	7.24064	10.3635	5.14131	3.68608	3.55604	8.68645	0	2.46548	0	1.78911	132.14	122.556	1.56947	1.23512	1.47507	1.56947
1587	5.78537	6.46197	6.32796	9.84592	6.00387	3.7797	3.65844	8.3566	0	2.25275	0	2.04693	132.02	124.8	1.70464	1.39045	1.65467	1.70464
1588	5.6205	6.47883	6.33181	9.67748	6.46758	3.83957	3.36207	8.24089	0	2.10847	0	2.22043	131.8	122.93	1.77633	1.47238	1.74291	1.77633
1589	5.33373	6.48946	6.06591	9.56275	6.20119	3.75828	3.73216	8.19713	0	2.09967	0	2.10448	131.74	126.087	1.70491	1.43355	1.67603	1.70491
1590	5.03705	6.26549	5.77845	9.45518	6.49401	4.02545	3.86849	7.96347	0	2.15762	0	2.2775	131.7	130.433	2.01449	1.48712	1.92648	2.01449
1591	5.13012	6.25114	5.32206	9.43932	6.90082	4.0665	3.79936	7.93558	0	2.17824	0	2.36669	131.66	129.433	2.04569	1.54778	1.98669	2.04569
1592	4.71098	6.02918	5.35456	9.34134	6.7327	4.28359	4.13755	7.73185	0	2.24443	0	2.42057	131.77	135.825	2.31633	1.53139	2.16908	2.31633
1593	4.29159	5.38706	5.22706	9.41501	5.70566	4.57336	4.10679	7.54126	0	2.4635	0	2.25659	131.83	144.619	2.66029	1.38065	2.35315	2.66029
1594	4.10529	5.34977	5.1581	9.35033	5.60675	4.59888	4.33828	7.48552	0	2.47713	0	2.24021	131.94	147.195	2.7027	1.36849	2.37701	2.7027
1595	3.94137	5.04243	5.13036	9.33267	5.60849	4.83921	4.06644	7.33364	0	2.52383	0	2.3465	131.99	149.423	2.97472	1.37718	2.57879	2.97472
1596	4.36083	4.48008	4.41547	9.7554	5.51553	5.27758	4.12718	7.25547	0	3.0127	0	2.38505	132.07	155.041	3.41969	1.34516	2.90563	3.41969
1597	4.74373	4.5884	4.44733	10.0204	5.4768	5.29456	4.6952	7.36384	0	3.23565	0	2.3325	132.11	156.849	3.41996	1.32058	2.89322	3.41996
1598	5.13435	4.70967	4.24964	10.2499	5.41441	5.22376	5.13101	7.50969	0	3.41889	0	2.22861	132.14	157.291	3.31844	1.29235	2.81185	3.31844
1599	4.91202	5.04672	4.38268	10.1206	5.04996	4.91913	5.8005	7.60349	0	3.32233	0	2.0223	132.16	158.756	3.0071	1.23455	2.55241	3.0071
1600	5.01161	4.94398	4.78045	10.3111	4.94927	5.13668	6.09518	7.53928	0	3.50069	0	2.08045	132	162.362	3.24717	1.21303	2.70671	3.24717
1601	5.59053	5.17946	4.55379	10.5383	5.28273	5.02341	6.26269	7.73057	0	3.61405	0	2.06506	131.94	158.89	3.08282	1.24449	2.60958	3.08282
1602	6.07333	5.67046	5.3738	10.6528	5.67821	4.82304	6.25731	7.96255	0	3.49815	0	2.13295	132.02	152.142	2.84413	1.29614	2.44385	2.84413
1603	6.14311	5.69191	5.93363	10.6007	6.67648	5.13543	5.92321	7.80115	0	3.41665	0	2.57611	132.06	149.709	3.18817	1.46	2.75315	3.18817
1604	6.55664	6.15651	6.88389	10.6403	6.73687	4.77476	5.35477	8.11013	0	3.1454	0	2.52825	132.15	139.453	2.77422	1.46708	2.442	2.77422
1605	6.33396	5.87795	7.31334	10.5364	6.40341	4.82962	4.34579	8.05393	0	2.96503	0	2.53966	132.15	136.499	2.84527	1.43395	2.47493	2.84527
1606	6.43007	5.99626	7.67054	10.4537	7.16996	4.92793	3.94665	8.0052	0	2.82069	0	2.82635	132.19	132.125	2.9487	1.55968	2.59906	2.9487
1607	5.88235	6.24889	7.67348	9.9613	7.66669	4.74104	3.71121	7.89896	0	2.41313	0	2.9534	132.19	128.731	2.77667	1.6596	2.51517	2.77667
1608	5.94854	5.97479	7.14723	10.0702	7.70065	4.94182	3.77153	7.81772	0	2.6088	0	2.98643	132.24	131.903	2.98615	1.6601	2.67885	2.98615
1609	5.52432	6.07274	6.85487	9.76611	8.07564	4.91869	4.0053	7.67199	0	2.4591	0	3.08708	132.22	133.292	2.98615	1.72996	2.71081	2.98615
1610	5.20006	6.38238	6.92402	9.46109	8.33915	4.70612	4.14427	7.65422	0	2.19961	0	3.11249	132.18	131.418	2.77578	1.78129	2.57585	2.77578
1611	5.39285	6.08375	7.51914	9.71905	7.90453	4.92969	3.7683	7.65285	0	2.34687	0	3.11208	132.19	132.396	3.01407	1.71227	2.70909	3.01407
1612	5.33214	5.96352	6.92296	9.73515	7.64104	4.9015	4	7.65182	0	2.4548	0	2.9787	132.24	135.201	2.9809	1.66709	2.67708	2.9809
1613	5.51771	6.15834	6.8659	9.76107	7.60945	4.69476	3.99844	7.80184	0	2.40689	0	2.87847	132.28	132.191	2.74115	1.65593	2.50144	2.74115
1614	5.61251	6.67317	6.77147	9.49802	9.00356	4.57724	4.03577	7.79894	0	2.14205	0	3.21675	132.31	125.672	2.60508	1.87531	2.49973	2.60508
1615	5.70851	6.63116	6.51473	9.64569	9.13387	4.75981	4.79409	7.73286	0	2.39728	0	3.26439	132.37	131.259	2.80374	1.88382	2.64815	2.80374
1616	5.45251	6.24915	6.51024	9.69268	8.53668	4.95953	4.86025	7.61646	0	2.54351	0	3.18561	132.57	137.137	3.04216	1.79666	2.78063	3.04216
1617	5.1639	6.47302	7.15764	9.49441	9.06274	5.05984	5.21989	7.47215	0	2.40206	0	3.43075	132.62	138.358	3.18487	1.88938	2.90425	3.18487
1618	5.32894	6.3096	6.54292	9.70857	8.59599	5.07128	5.68085	7.52863	0	2.67813	0	3.2258	132.64	142.771	3.18233	1.80159	2.87658	3.18233
1619	4.65395	6.52412	6.61906	9.27432	8.69128	4.92325	6.03715	7.39655	0	2.40341	0	3.24856	132.73	144.602	3.06909	1.83559	2.8	3.06909
1620	4.39174	6.53687	6.88331	9.16053	8.48874	4.89678	6.1035	7.35164	0	2.32068	0	3.22111	132.77	145.882	3.06203	1.81231	2.77645	3.06203
1621	4.48867	6.61417	7.37271	9.27828	7.99536	4.79548	6.23646	7.47055	0	2.34798	0	3.07194	132.85	146.067	2.95375	1.73123	2.65181	2.95375
1622	4.65116	6.46295	6.77979	9.43768	7.56192	4.74475	6.37145	7.55453	0	2.52989	0	2.86818	132.88	147.95	2.8802	1.65258	2.57847	2.8802
1623	4.71204	6.66399	7.01014	9.46969	7.36728	4.59075	6.67389	7.65743	0	2.51629	0	2.76107	132.89	147.722	2.71361	1.61718	2.43581	2.71361
1624	4.61619	6.95097	7.24326	9.33427	7.06492	4.24294	6.63364	7.80987	0	2.30685	0	2.58029	132.92	144.324	2.34103	1.5735	2.14179	2.34103
1625	4.58798	7.23988	7.21863	9.1362	7.32689	3.96342	6.33166	7.91206	0	2.04779	0	2.5674	132.93	138.547	2.03242	1.61961	1.94082	2.03242
1626	4.65743	7.45187	8.14427	9.24598	6.96217	3.89326	6.71348	8.00905	0	2.0534	0	2.49236	132.99	139.372	1.969	1.55914	1.84564	1.969
1627	4.26998	7.074	7.91599	9.08744	6.48949	3.93643	6.04192	7.9072	0	1.95748	0	2.41172	133.08	139.952	2.03226	1.50283	1.8742	2.03226
1628	4.33838	6.99062	7.87329	9.04599	6.61776	3.91783	5.34052	7.92988	0	1.84479	0	2.45781	133.08	135.594	1.99968	1.52866	1.86815	1.99968
1629	4.59279	7.18795	8.37628	9.16864	6.88963	3.95272	5.56581	7.9817	0	1.88089	0	2.5574	133.05	134.574	2.03098	1.56354	1.89463	2.03098
1630	4.72158	7.13848	9.29785	9.32686	6.48999	4.01357	5.30443	8.04229	0	1.8903	0	2.53647	133.11	133.752	2.10111	1.5026	1.90092	2.10111
1631	4.33935	7.18814	9.1042	9.13953	6.4561	3.98836	5.79688	7.93987	0	1.85285	0	2.51645	133.16	137.607	2.10077	1.50354	1.89916	2.10077
1632	4.84862	6.95791	9.13007	9.57138	6.01945	4.13897	5.86247	8.05135	0	2.18767	0	2.40552	133.2	139.586	2.2345	1.41665	1.96114	2.2345
1633	4.72193	6.59975	8.81	9.55735	6.01666	4.35406	5.46725	7.91317	0	2.24498	0	2.48001	133.21	141.181	2.4704	1.42329	2.14377	2.4704
1634	4.97751	6.82757	9.4087	9.66047	6.44763	4.41707	5.65791	7.94372	0	2.25466	0	2.64273	133.15	139.619	2.53334	1.48427	2.20248	2.53334
1635	5.6243	7.02508	9.27379	9.97683	6.83886	4.42415	6.05851	8.10093	0	2.47475	0	2.6799	133.12	138.225	2.50079	1.52074	2.19955	2.50079
1636	6.33063	6.80281	8.89599	10.5102	6.41381	4.53382	6.25384	8.27365	0	2.91022	0	2.50555	133.09	140.175	2.57138	1.42578	2.22219	2.57138
1637	7.27095	6.22757	8.33903	11.1781	6.24229	4.91078	5.73141	8.38485	0	3.44108	0	2.49151	133.14	140.395	2.91124	1.37124	2.46767	2.91124
1638	7.56006	6.32944	8.07751	11.2307	6.49781	4.80536	5.5005	8.498	0	3.42186	0	2.4923	133.16	136.383	2.77054	1.40421	2.38968	2.77054
1639	7.59589	6.41123	7.39811	11.137	6.75894	4.66594	5.46893	8.54301	0	3.3743	0	2.46386	133.21	134.382	2.60499	1.44239	2.30215	2.60499
1640	8.04141	6.30732	7.66654	11.4235	6.32493	4.62921	5.00845	8.72818	0	3.47476	0	2.33049	133.27	131.303	2.53555	1.36495	2.21893	2.53554
1641	8.51766	6.05144	7.17328	11.7191	6.61906	4.88061	4.87205	8.72981	0	3.75365	0	2.43193	133.3	131.713	2.77229	1.39599	2.41908	2.77229
1642	8.48321	5.94823	6.86461	11.8177	6.54241	5.03411	5.56409	8.64969	0	3.98149	0	2.41933	133.36	137.886	2.94605	1.37611	2.53801	2.94605
1643	7.93972	6.02885	7.12876	11.5678	6.1701	4.93035	5.93116	8.56731	0	3.83829	0	2.32848	133.43	141.295	2.87565	1.33162	2.45533	2.87565
1644	7.27368	6.12087	7.79596	11.2455	5.73482	4.82264	6.09063	8.46836	0	3.58996	0	2.26738	133.56	143.719	2.81334	1.28536	2.36907	2.81334
1645	7.23127	6.62879	8.06059	11.0469	6.19171	4.5595	6.48134	8.56486	0	3.37533	0	2.31714	133.78	140.545	2.53675	1.35769	2.19059	2.53675
1646	6.85075	6.96207	8.88923	10.759	6.05945	4.30917	6.45062	8.59745	0	3.03863	0	2.28783	133.87	137.943	2.2993	1.35329	1.99542	2.2993
1647	6.05151	7.21044	9.17995	10.2302	6.1212	4.10602	6.55247	8.45232	0	2.63712	0	2.31522	133.82	138.066	2.13304	1.38912	1.87752	2.13304
1648	5.57015	7.40478	9.53683	9.90437	6.01922	3.91977	6.5842	8.41764	0	2.35846	0	2.28726	133.97	137.471	1.96667	1.39032	1.74562	1.96667
1649	5.47297	6.92929	9.72907	10.0386	6.15079	4.46499	6.58572	8.1462	0	2.5979	0	2.53978	134.03	143.823	2.57545	1.41563	2.19168	2.57545
1650	5.40419	6.96522	10.1775	9.95197	5.95693	4.3391	5.99585	8.20443	0	2.4004	0	2.5011	134	139.646	2.44211	1.39519	2.07998	2.44211
1651	5.40378	7.28582	10.6515	9.81423	6.15455	4.11895	5.7648	8.30135	0	2.15399	0	2.52418	133.98	134.394	2.20484	1.4314	1.91478	2.20484
1652	4.62935	7.31829	10.9337	9.40107	5.82754	4.00287	5.79376	8.15239	0	1.86813	0	2.47289	134	136.576	2.13236	1.40525	1.83889	2.13236
1653	4.37359	7.00654	10.8885	9.33904	6.18698	4.39108	5.76125	7.88228	0	1.94613	0	2.72954	134.01	140.864	2.57463	1.4713	2.18657	2.57463
1654	3.8961	6.71604	11.3696	9.18571	6.44521	4.815	5.7586	7.55738	0	1.9391	0	3.02889	134.15	146.154	3.07984	1.53092	2.56302	3.07984
1655	3.41148	6.21737	11.7594	9.00166	7.06924	5.4304	5.16738	7.11122	0	1.89745	0	3.51129	134.1	149.697	3.78698	1.65459	3.11956	3.78698
1656	3.63773	5.98622	10.7092	9.10059	7.75395	5.69701	5.26558	6.99554	0	2.13037	0	3.69735	134.13	151.687	4.05075	1.75122	3.37661	4.05075
1657	3.37787	6.21218	10.0463	8.91459	7.65532	5.43844	5.98343	7.02542	0	2.09303	0	3.52294	134.18	154.241	3.78131	1.73326	3.18202	3.78131
1658	3.31508	6.27214	9.83146	8.80515	8.0171	5.43403	5.95092	6.98132	0	2.02485	0	3.61328	134.16	153.228	3.77685	1.79253	3.20894	3.77685
1659	3.34609	6.40985	9.72981	8.77671	8.31488	5.42726	6.3099	6.98489	0	2.04338	0	3.67498	134.36	153.902	3.77121	1.83564	3.22302	3.77121
1660	3.73347	6.34248	8.77712	8.98235	8.37021	5.40013	6.54041	7.08487	0	2.2789	0	3.5688	134.36	154.5	3.70429	1.82514	3.19292	3.70428
1661	4.47784	7.01321	9.07229	9.16337	8.53938	4.87982	6.57259	7.5333	0	2.16414	0	3.39642	134.37	144.621	3.08898	1.82902	2.74791	3.08898
1662	5.12435	7.87987	9.65564	9.2151	9.45369	4.47822	6.84154	7.85358	0	1.96193	0	3.49706	134.26	134.609	2.61612	1.95352	2.44901	2.61612
1663	6.79648	7.96967	9.29563	10.0778	9.25813	4.27834	6.41006	8.4405	0	2.39456	0	3.2266	134.27	125.418	2.27806	1.87105	2.19234	2.27806
1664	7.83047	7.90612	9.1584	10.7252	8.50641	4.12707	6.27779	8.86463	0	2.76703	0	2.8746	134.43	122.244	2.04257	1.71863	1.96779	2.04257
1665	8.28571	7.97238	9.20993	10.933	8.38108	4.00424	6.00674	9.06958	0	2.8186	0	2.77476	134.53	118.195	1.87691	1.68741	1.8384	1.87691
1666	8.4186	7.98955	9.56344	11.0786	8.09262	4.00617	6.14183	9.12735	0	2.89648	0	2.70447	134.45	118.975	1.87632	1.63665	1.80829	1.87632
1667	8.32393	7.98904	10.7019	11.1154	7.20232	3.86722	5.70991	9.24943	0	2.75521	0	2.51521	134.56	117.088	1.74341	1.50749	1.63299	1.74341
1668	7.84698	8.03337	10.6889	10.7878	7.03548	3.6845	5.40851	9.20214	0	2.48042	0	2.4512	134.57	115.603	1.57056	1.49959	1.50353	1.57056
1669	7.36358	7.78233	9.80896	10.5158	6.89918	3.66728	5.24345	9.06393	0	2.40533	0	2.38442	134.69	117.977	1.56933	1.49191	1.51681	1.56933
1670	7.14232	7.51874	9.34601	10.339	6.86394	3.66618	4.4531	8.99919	0	2.26814	0	2.38509	134.77	115.583	1.56835	1.50045	1.53414	1.56835
1671	7.67082	6.98794	9.26903	10.8728	6.11607	3.94822	4.19244	9.07321	0	2.70078	0	2.23392	134.78	118.771	1.84016	1.36612	1.68046	1.84016
1672	7.87128	6.9365	9.58512	11.0756	5.75046	3.98191	4.28975	9.14832	0	2.83009	0	2.14768	134.82	119.866	1.87018	1.30158	1.66797	1.87018
1673	7.80624	6.00038	9.48724	11.2712	5.79257	4.74508	3.43354	8.79253	0	3.12176	0	2.45745	134.9	125.273	2.70354	1.31976	2.28629	2.70354
1674	7.48752	5.75213	8.91686	11.0608	6.48438	5.03919	3.27256	8.51461	0	3.10313	0	2.7443	134.91	127.504	3.03738	1.44014	2.59125	3.03738
1675	7.16718	6.12795	8.99691	10.6579	6.34485	4.50613	2.71528	8.67453	0	2.62366	0	2.56927	134.97	119.646	2.46866	1.43497	2.17733	2.46866
1676	6.81147	6.87988	9.97054	10.2298	6.13721	3.83386	2.64663	8.91068	0	2.044	0	2.38062	135.06	111.619	1.76778	1.41876	1.639	1.76778
1677	6.6147	7.25669	10.8737	10.1646	5.80316	3.65361	3.37122	8.97408	0	1.94901	0	2.28251	135.11	113.626	1.60374	1.36793	1.47137	1.60374
1678	6.42209	7.51104	11.012	10.0009	5.9275	3.51599	3.72912	8.97638	0	1.82512	0	2.28318	135.16	113.728	1.47116	1.39099	1.37821	1.47116
1679	6.67725	6.96067	10.4458	10.2832	5.79479	3.87417	3.40069	8.89172	0	2.14701	0	2.32029	135.22	116.923	1.83686	1.36281	1.64758	1.83686
1680	6.67725	6.9362	10.0735	10.2944	5.49526	3.75668	3.49928	8.96012	0	2.18542	0	2.16326	135.33	117.576	1.70415	1.31259	1.53759	1.70415
1681	6.93017	6.98899	10.7712	10.4173	6.14521	4.02979	3.45984	8.89279	0	2.23141	0	2.47944	135.37	116.558	1.99813	1.41211	1.77916	1.99813
1682	7.03949	6.74662	10.1549	10.4221	6.79818	4.28658	3.13167	8.76715	0	2.31564	0	2.71229	135.5	116.231	2.26178	1.51451	2.03073	2.26178
1683	7.4275	6.31123	9.61436	10.9117	6.34969	4.64858	3.82389	8.73311	0	2.88981	0	2.6159	135.53	125.192	2.63342	1.42022	2.26922	2.63342
1684	7.90722	6.01819	9.58102	11.4579	5.53741	4.84836	4.44089	8.83009	0	3.39885	0	2.39334	135.53	132.063	2.8274	1.26766	2.3439	2.8274
1685	7.65579	5.97096	9.56938	11.3529	5.56188	4.9225	4.63894	8.72373	0	3.38698	0	2.43902	135.58	134.767	2.92747	1.27774	2.41757	2.92747
1686	7.98161	5.72426	8.67982	11.6513	5.62419	5.15919	5.25634	8.69054	0	3.80511	0	2.42433	135.63	140.657	3.15969	1.26659	2.59889	3.15969
1687	8.34843	6.03935	9.41381	11.8482	5.62419	5.07429	5.65463	8.85934	0	3.85729	0	2.40943	135.75	139.303	3.05853	1.25406	2.50327	3.05853
1688	7.58183	5.75313	9.01051	11.5626	5.20604	5.1858	6.01464	8.60397	0	3.84324	0	2.3481	135.84	147.213	3.22931	1.20668	2.6074	3.22931
1689	6.70497	6.32496	9.29143	10.7887	5.2356	4.55062	5.68078	8.64326	0	3.10776	0	2.23747	135.96	140.24	2.59035	1.24535	2.15123	2.59035
1690	6.02874	6.34354	8.45485	10.316	5.56272	4.46255	5.86403	8.45003	0	2.89686	0	2.28297	136.05	142.391	2.52772	1.31436	2.14824	2.52772
1691	5.61568	6.25534	8.41136	10.0331	6.21585	4.68009	5.71992	8.19414	0	2.75721	0	2.57966	136.08	143.491	2.79178	1.43385	2.38954	2.79178
1692	5.25439	6.04107	7.93051	9.84321	6.54071	4.87767	5.71385	7.96935	0	2.74728	0	2.73309	136.08	146.649	3.02513	1.49553	2.59319	3.02513
1693	5.55177	5.53675	7.80506	10.1534	6.43865	5.26744	5.29626	7.88973	0	3.03576	0	2.82341	136.11	148.916	3.42822	1.47369	2.88329	3.42822
1694	5.93849	5.35988	7.73122	10.3117	6.49095	5.2986	4.41533	7.98904	0	3.04407	0	2.84441	136.12	143.501	3.42742	1.4789	2.89562	3.42742
1695	6.61971	5.34374	7.95352	10.5945	7.19468	5.48939	3.83014	8.0687	0	3.13957	0	3.09492	136.1	137.733	3.58998	1.57674	3.05927	3.58998
1696	6.91771	6.03416	8.24035	10.4197	7.76721	4.96366	3.47227	8.36501	0	2.74871	0	3.08348	136.1	125.94	2.99364	1.66391	2.66348	2.99364
1697	6.8187	6.226	8.20215	10.295	7.82346	4.80099	3.63059	8.41007	0	2.64078	0	3.04278	136.2	124.915	2.82324	1.67465	2.54369	2.82324
1698	6.84745	6.0626	8.12825	10.4191	7.66561	4.95628	3.88746	8.35716	0	2.81373	0	3.03583	136.22	128.692	2.99364	1.64538	2.65442	2.99364
1699	6.74531	6.182	8.19536	10.2978	7.98763	4.9473	3.95613	8.31776	0	2.72237	0	3.13576	136.29	128.02	2.99271	1.70009	2.67437	2.99271
1700	6.44747	6.01068	7.09343	10.1836	7.20639	4.69512	4.11529	8.36897	0	2.75714	0	2.7596	136.38	131.101	2.72093	1.57846	2.44716	2.72093
1701	6.90098	5.8837	6.73887	10.394	6.49537	4.40297	3.24386	8.67756	0	2.76472	0	2.42439	136.49	124.67	2.35732	1.45838	2.14987	2.35732
1702	7.38473	5.61447	6.57044	10.7641	6.00105	4.47153	2.97763	8.82235	0	3.02411	0	2.2679	136.59	124.56	2.39684	1.36613	2.14787	2.39684
1703	7.77366	5.62872	6.05787	10.9132	5.70848	4.22817	2.62283	9.05568	0	3.06099	0	2.04226	136.64	120.221	2.09335	1.3085	1.92047	2.09335
1704	8.25342	5.70351	6.02147	11.2793	5.25564	4.15884	3.24043	9.25714	0	3.35237	0	1.82787	136.73	122.473	1.9924	1.21384	1.80657	1.9924
1705	8.57941	5.27809	6.0269	11.6312	5.02932	4.51078	3.10025	9.21596	0	3.67798	0	1.8684	136.82	125.826	2.35732	1.16897	2.05434	2.35732
1706	8.61157	5.09906	6.47682	11.7735	4.38478	4.54413	2.87114	9.2614	0	3.73784	0	1.73792	136.84	126.701	2.39646	1.06935	2.03147	2.39646
1707	7.69695	5.15121	7.37736	11.297	4.48323	4.65359	2.96843	8.95854	0	3.40743	0	1.94288	136.85	130.091	2.59075	1.11781	2.16505	2.59075
1708	7.48381	4.72064	7.44081	11.4021	4.00452	4.96931	3.09535	8.78755	0	3.61626	0	1.93619	136.9	137.019	2.95418	1.04721	2.39366	2.95418
1709	6.57786	4.81078	7.6368	10.9378	3.61527	4.82183	3.48277	8.61547	0	3.34393	0	1.84747	136.94	141.396	2.85825	1.01114	2.29498	2.85825
1710	6.39452	5.17333	7.51128	10.7179	3.58866	4.46964	3.775	8.71943	0	3.14366	0	1.71105	136.99	139.4	2.48471	1.00928	2.02335	2.48471
1711	5.77213	5.8044	6.89422	10.0837	3.71963	3.77425	4.05954	8.82547	0	2.62689	0	1.49536	137.02	134.751	1.75506	1.04474	1.51824	1.75506
1712	5.38751	6.16193	6.50932	9.68758	4.33077	3.5688	4.44912	8.76501	0	2.37661	0	1.58488	137.14	133.807	1.55356	1.14959	1.42051	1.55356
1713	5.28333	6.30932	5.96061	9.5441	4.75221	3.50992	4.86028	8.72842	0	2.35521	0	1.63647	137.25	134.73	1.49254	1.21395	1.41262	1.49254
1714	5.24499	6.17224	5.28095	9.5206	5.17853	3.69567	5.18057	8.60752	0	2.49479	0	1.76524	137.49	138.179	1.69426	1.27793	1.5985	1.69426
1715	5.50011	6.39318	5.21491	9.55839	5.87703	3.73622	5.50053	8.62984	0	2.53368	0	1.94296	137.64	136.961	1.72574	1.37827	1.66518	1.72574
1716	5.40784	6.34106	5.28016	9.43367	6.41933	3.88306	5.14822	8.51175	0	2.43332	0	2.17413	137.7	135.295	1.89103	1.4725	1.82545	1.89103
1717	5.42851	6.51524	5.72651	9.29755	6.89992	3.82803	4.59968	8.52373	0	2.19438	0	2.34282	137.66	129.447	1.83002	1.55661	1.81139	1.83002
1718	5.48981	6.90301	5.92387	9.18522	7.18959	3.58133	4.69653	8.63943	0	2.01533	0	2.34517	137.67	125.338	1.55899	1.60084	1.62957	1.55899
1719	5.39124	6.65296	6.20591	9.22985	7.08703	3.81942	4.56864	8.52761	0	2.08879	0	2.43617	137.83	127.984	1.8313	1.59097	1.81582	1.8313
1720	5.16777	6.17436	6.06832	9.27511	7.31304	4.34972	4.69653	8.21327	0	2.31617	0	2.69056	137.91	135.335	2.42843	1.63274	2.26618	2.42843
1721	5.33134	5.88315	6.76647	9.55586	7.59874	4.91909	4.98199	8.01036	0	2.61651	0	3.00381	137.99	141.231	3.05734	1.67345	2.72176	3.05734
1722	5.35487	5.76353	7.34041	9.62561	7.23452	4.95457	4.53317	8.0394	0	2.57952	0	2.97165	138.01	139.88	3.09903	1.62196	2.72007	3.09903
1723	5.76205	5.60609	6.46655	9.82463	7.14554	4.89994	4.30802	8.17619	0	2.7531	0	2.83695	138.11	138.229	2.99806	1.5935	2.65902	2.99806
1724	6.07508	5.09376	6.62484	10.2413	6.84973	5.37084	4.27767	8.08076	0	3.15594	0	2.90761	138.13	143.676	3.49732	1.53709	2.9948	3.49732
1725	6.16612	4.78665	6.52287	10.3725	6.71815	5.56552	3.95646	8.02746	0	3.28264	0	2.93519	138.13	144.794	3.70054	1.51615	3.13805	3.70054
1726	6.38409	5.15667	7.17743	10.326	7.29057	5.45164	3.73263	8.12563	0	3.08459	0	3.09889	138.15	138.53	3.56893	1.60615	3.06974	3.56893
1727	6.79265	5.12317	7.26772	10.6502	7.15515	5.56225	4.12658	8.20692	0	3.35417	0	3.06042	138.18	140.811	3.66944	1.56739	3.12386	3.66944
1728	7.22614	5.10258	7.39363	10.8656	7.20532	5.58759	3.86437	8.339	0	3.44644	0	3.07141	138.41	137.986	3.6703	1.56575	3.1255	3.6703
1729	7.4401	5.44248	8.02795	11.0145	7.03521	5.45758	4.54067	8.48382	0	3.50581	0	2.98568	138.44	138.732	3.53005	1.52707	2.98974	3.53005
1730	6.89655	5.68645	8.32094	10.5464	7.15777	5.18095	4.08592	8.45124	0	3.04924	0	3.00542	138.48	134.08	3.26163	1.57084	2.80693	3.26163
1731	6.17073	5.94885	8.03153	9.90956	7.54942	4.86603	3.76651	8.35996	0	2.5462	0	3.05432	138.64	130.106	2.9567	1.66004	2.62797	2.9567
1732	5.78506	5.7145	8.3482	9.78659	7.17956	4.97119	3.46972	8.23325	0	2.468	0	3.05264	138.69	132.172	3.09951	1.61826	2.70537	3.09951
1733	6.26299	6.19613	8.31599	9.97904	7.49479	4.78008	4.397	8.43654	0	2.6013	0	3.00155	138.7	131.663	2.86736	1.64288	2.54561	2.86736
1734	6.45496	6.00327	8.41073	10.1773	7.24983	4.9109	4.29834	8.45501	0	2.75642	0	2.97444	138.75	132.889	2.99946	1.59915	2.62224	2.99946
1735	6.18449	6.42787	8.08884	9.80339	7.55506	4.50114	4.33124	8.53521	0	2.41837	0	2.91271	138.79	128.263	2.56271	1.65518	2.33543	2.56271
1736	6.35808	6.36058	8.02199	9.93991	7.58322	4.59777	4.45541	8.54139	0	2.55105	0	2.93181	138.82	129.47	2.65809	1.65251	2.40512	2.65809
1737	6.6194	6.22642	8.12156	10.1877	7.35546	4.72421	4.58523	8.57972	0	2.7572	0	2.89463	138.86	131.466	2.78315	1.60674	2.47456	2.78315
1738	6.2402	6.49897	8.70083	9.99024	7.72209	4.80127	5.41876	8.42769	0	2.67968	0	3.07195	138.95	135.744	2.9103	1.67155	2.57242	2.9103
1739	5.64245	6.69817	9.95755	9.70652	7.28433	4.68638	5.4853	8.3577	0	2.37391	0	3.04921	138.95	136.555	2.8424	1.62575	2.47029	2.8424
1740	5.3641	6.68587	9.70722	9.49633	7.61658	4.72468	5.45414	8.23593	0	2.26949	0	3.1613	138.99	136.986	2.89889	1.68739	2.54145	2.89888
1741	5.78494	6.37308	9.71228	9.90111	7.16451	4.93274	5.4521	8.29454	0	2.60354	0	3.07362	139	139.728	3.10024	1.60143	2.65311	3.10024
1742	6.32873	6.40666	9.91939	10.2006	7.50702	5.08007	5.51234	8.37552	0	2.79172	0	3.19393	139.04	138.441	3.23077	1.63901	2.7624	3.23077
1743	6.49614	6.24608	9.92458	10.3381	7.40768	5.18425	5.32655	8.39088	0	2.89423	0	3.19742	139.13	138.59	3.33333	1.62011	2.83072	3.33333
1744	7.4563	6.27186	10.2664	10.8733	7.69004	5.33235	5.16042	8.59385	0	3.18001	0	3.2848	139.05	134.766	3.43632	1.6371	2.91299	3.43632
1745	7.71885	6.58583	10.4886	10.9023	8.02092	5.18862	5.28243	8.72922	0	3.11892	0	3.32194	139.19	131.188	3.26707	1.68177	2.80548	3.26707
1746	7.46078	6.76718	10.4238	10.6393	8.48044	5.1168	5.317	8.66094	0	2.92566	0	3.44212	139.26	129.795	3.20493	1.76335	2.79481	3.20493
1747	7.36961	6.81113	9.78301	10.4783	8.75762	5.00249	5.17872	8.65192	0	2.82876	0	3.44268	139.22	127.894	3.07396	1.80919	2.7347	3.07396
1748	7.23181	6.75761	9.89797	10.353	8.49736	4.87081	4.57053	8.69978	0	2.64899	0	3.36585	139.36	124.516	2.93506	1.77981	2.62206	2.93506
1749	6.97308	6.86256	9.66662	10.1712	8.16716	4.61906	4.63522	8.75652	0	2.51172	0	3.18528	139.46	124.147	2.67334	1.73405	2.41585	2.67334
1750	7.06155	6.76296	9.33066	10.2682	7.9034	4.60044	4.71691	8.79848	0	2.62348	0	3.06811	139.46	125.442	2.64293	1.68657	2.38116	2.64293
1751	7.51142	6.75482	9.67119	10.6297	7.83683	4.76596	5.16369	8.86757	0	2.9077	0	3.08236	139.47	127.921	2.80518	1.65792	2.47855	2.80518
1752	7.83814	6.8573	8.99318	10.7471	8.27183	4.76183	5.59721	8.92946	0	3.07194	0	3.11218	139.58	128.273	2.77457	1.70963	2.49312	2.77457
1753	8.21784	6.6432	8.41731	10.9952	8.36318	4.91113	5.55967	8.95605	0	3.31996	0	3.11752	139.58	129.092	2.90492	1.70976	2.60357	2.90492
1754	8.70216	6.64133	8.76037	11.2632	8.33882	4.9381	5.24014	9.0952	0	3.41197	0	3.11919	139.55	125.769	2.90469	1.69503	2.59509	2.90469
1755	9.02075	6.99514	8.91126	11.3348	8.34065	4.65204	5.36455	9.32267	0	3.35266	0	3.00166	139.6	121.532	2.57359	1.68448	2.34895	2.57359
1756	8.86474	7.45952	9.29132	11.1358	8.24192	4.2755	5.68401	9.46585	0	3.1103	0	2.87301	139.72	118.839	2.17994	1.67243	2.04679	2.17994
1757	8.76208	7.23292	8.87377	11.1082	7.89416	4.24895	5.33491	9.46194	0	3.11358	0	2.75382	139.75	118.978	2.14797	1.62222	2.01327	2.14797
1758	8.48258	7.21517	8.30314	10.9321	8.05085	4.23798	5.58229	9.35924	0	3.08727	0	2.76331	139.72	121.264	2.14781	1.651	2.03476	2.14781
1759	8.51191	7.10273	8.04938	10.9898	8.20067	4.38934	5.80397	9.28921	0	3.21793	0	2.83025	139.79	123.955	2.31125	1.67077	2.16577	2.31125
1760	8.20187	6.96124	8.16839	10.9326	8.27002	4.64126	6.2463	9.08302	0	3.30504	0	2.95671	139.8	129.927	2.61453	1.68765	2.38432	2.61453
1761	7.57587	6.93411	8.29027	10.5929	8.20427	4.63499	6.24722	8.909	0	3.09759	0	2.99491	139.81	132.089	2.65029	1.69805	2.40734	2.65029
1762	7.34779	6.62711	8.38438	10.5153	7.7923	4.68602	5.52265	8.85131	0	3.00528	0	2.9477	139.85	131.276	2.71567	1.64808	2.43445	2.71567
1763	7.24497	6.65756	8.97426	10.4958	7.77867	4.76466	5.57899	8.80397	0	2.96575	0	3.02394	139.91	132.117	2.81865	1.6515	2.49575	2.81865
1764	7.75875	6.42309	9.38099	10.7678	8.5733	5.21992	4.97781	8.72105	0	3.12137	0	3.4226	139.98	129.543	3.28606	1.77071	2.88365	3.28606
1765	7.72612	6.43852	9.12707	10.677	9.12791	5.3153	4.97707	8.63204	0	3.09555	0	3.5969	140.01	129.178	3.38944	1.85956	3.00207	3.38944
1766	7.7955	6.24653	8.6457	10.7916	9.22104	5.50956	5.29468	8.55046	0	3.31243	0	3.63833	140.05	133.259	3.59472	1.86676	3.16279	3.59472
1767	7.82706	5.92405	7.82135	10.9727	8.09358	5.37272	5.41959	8.67549	0	3.54611	0	3.2014	140.16	137.327	3.43221	1.68069	2.98322	3.43221
1768	7.27205	5.79119	7.82193	10.7865	7.06917	5.18457	5.48817	8.66325	0	3.44688	0	2.88754	140.26	140.984	3.26315	1.53442	2.79345	3.26315
1769	7.39143	5.90258	7.72059	10.8635	6.34851	4.85879	5.54857	8.88983	0	3.44311	0	2.55029	140.35	139.603	2.89731	1.41446	2.47988	2.89731
1770	7.65283	6.03794	8.5729	11.0576	6.06192	4.82759	5.64349	9.02592	0	3.48364	0	2.50156	140.49	138.648	2.86091	1.36342	2.41323	2.86091
1771	8.03093	6.48865	9.80003	11.133	6.15084	4.58385	5.31954	9.28049	0	3.27087	0	2.51935	140.65	130.694	2.58494	1.37506	2.19545	2.58494
1772	8.82987	6.48701	9.57314	11.6159	5.59015	4.42079	5.31718	9.62613	0	3.55634	0	2.22431	140.8	128.264	2.35167	1.25899	1.98755	2.35167
1773	8.86509	6.9871	10.0125	11.4089	6.23553	4.17605	5.25733	9.72221	0	3.2584	0	2.35535	140.87	121.869	2.08704	1.36407	1.83182	2.08704
1774	8.81872	6.82795	9.78923	11.5302	5.95169	4.31794	5.82417	9.65597	0	3.48402	0	2.29135	140.89	127.945	2.24849	1.313	1.92738	2.24849
1775	8.80498	6.78583	9.59548	11.4502	6.35805	4.3851	5.52853	9.59328	0	3.4231	0	2.42664	140.87	126.149	2.31714	1.3808	2.01258	2.31714
1776	8.47533	6.96065	8.8773	11.0565	7.25497	4.31046	5.49742	9.45993	0	3.18798	0	2.62656	140.87	123.961	2.24554	1.53224	2.03998	2.24554
1777	8.40983	7.24198	8.65639	10.9464	6.97288	3.94799	5.74797	9.61373	0	3.06842	0	2.39833	140.88	122.279	1.85085	1.48552	1.73717	1.85085
1778	8.65769	7.15081	8.36513	11.1276	6.79106	3.96289	5.84636	9.68889	0	3.23429	0	2.30751	140.96	123.169	1.84843	1.44633	1.72616	1.84843
1779	9.48927	6.72116	8.33333	11.7151	6.69607	4.31637	5.37611	9.78846	0	3.6554	0	2.35469	141.05	122.727	2.17826	1.4095	1.95883	2.17826
1780	10.0378	6.17095	8.23435	12.2471	6.10091	4.65252	5.09263	9.83926	0	4.09765	0	2.26436	141.13	125.885	2.50827	1.29942	2.15836	2.50827
1781	10.6651	6.11288	7.85578	12.5077	6.18594	4.57946	4.46283	10.0459	0	4.18823	0	2.20646	141.14	119.901	2.37528	1.29793	2.07908	2.37528
1782	11.5393	5.72801	7.75597	13.066	6.12157	4.84584	3.77107	10.1905	0	4.54147	0	2.23012	141.17	117.111	2.60289	1.2665	2.24365	2.60289
1783	11.4809	5.08568	8.44256	13.2776	6.08244	5.51787	3.32914	9.89784	0	4.77692	0	2.52984	141.24	122.625	3.35148	1.27035	2.77379	3.35148
1784	11.2126	4.97831	9.34641	13.1277	6.17435	5.67432	2.66509	9.77292	0	4.56793	0	2.72677	141.33	120.603	3.54844	1.30548	2.91341	3.54844
1785	11.2338	4.98297	9.1235	13.2134	6.11451	5.73306	3.30297	9.75266	0	4.73899	0	2.68971	141.39	124.96	3.6152	1.28746	2.95457	3.6152
1786	11.0292	5.21555	9.21457	13.0183	6.14022	5.52871	3.3995	9.7864	0	4.55542	0	2.64539	141.43	123.403	3.40666	1.29774	2.80384	3.40666
1787	10.3309	5.16491	9.52416	12.7301	5.94323	5.61813	3.80995	9.55883	0	4.44481	0	2.68568	141.44	129.249	3.55918	1.28582	2.89405	3.55918
1788	9.53608	5.36767	10.5559	12.2409	5.87729	5.49829	3.59184	9.40827	0	3.98811	0	2.7753	141.46	128.233	3.49262	1.30816	2.82782	3.49262
1789	8.5649	5.31694	11.3351	11.7737	5.87476	5.66143	3.72625	9.07046	0	3.70624	0	2.96486	141.51	133.207	3.74848	1.34153	3.00147	3.74848
1790	8.30998	5.76657	11.7316	11.4504	6.21145	5.36875	3.75343	9.12023	0	3.35834	0	3.00818	141.59	128.835	3.45037	1.40551	2.80212	3.45037
1791	7.52046	6.3959	11.824	10.7247	7.00308	4.99033	4.02933	9.01076	0	2.77874	0	3.15927	141.59	125.255	3.09012	1.55528	2.59609	3.09012
1792	7.5188	6.57334	11.5466	10.7147	6.99556	4.87099	4.62266	9.05777	0	2.82974	0	3.07329	141.63	127.15	2.96128	1.54654	2.50116	2.96128
1793	7.04911	6.1908	11.0098	10.575	7.11321	5.20792	4.86475	8.75021	0	2.9446	0	3.21271	141.65	134.472	3.35662	1.57568	2.80672	3.35662
1794	6.92274	6.03898	10.4726	10.6235	6.98906	5.34678	5.55147	8.64783	0	3.16583	0	3.17146	141.72	141.247	3.5169	1.55028	2.91807	3.5169
1795	7.19811	6.36751	10.4047	10.6476	7.10711	5.06638	5.61442	8.84515	0	3.08948	0	3.07696	141.72	136.804	3.19052	1.55923	2.68891	3.19052
1796	6.47085	6.66675	10.4366	10.0639	7.47784	4.81718	5.51592	8.72149	0	2.62761	0	3.15791	141.72	134.358	2.96353	1.64344	2.55559	2.96353
1797	6.62691	6.6795	10.3029	10.2604	7.36473	4.9108	6.33404	8.73175	0	2.88946	0	3.10822	141.81	139.647	3.06324	1.61105	2.61204	3.06324
1798	7.16178	6.98338	10.2583	10.4637	7.4188	4.67188	6.47931	8.99156	0	2.94211	0	2.98862	141.82	135.429	2.7668	1.60057	2.39692	2.7668
1799	7.05779	7.01096	10.0102	10.3876	7.42092	4.61277	6.58617	8.98108	0	2.9164	0	2.95371	141.82	135.926	2.70599	1.60201	2.35769	2.70599
1800	6.73769	7.20803	9.00763	10.0737	7.11881	4.12952	6.64037	9.09793	0	2.70113	0	2.64417	141.83	133.819	2.18151	1.55905	1.97992	2.18151
1801	7.12081	7.20443	8.62583	10.3681	7.33157	4.30294	7.44689	9.1079	0	3.05035	0	2.67693	141.82	138.407	2.34945	1.57004	2.11189	2.34945
1802	7.56117	7.32709	8.37753	10.6325	7.27169	4.23839	7.94832	9.26272	0	3.2682	0	2.5655	141.83	139.141	2.25129	1.53957	2.03305	2.25129
1803	7.2997	7.18336	7.87047	10.5041	7.14899	4.23015	7.90145	9.18079	0	3.24694	0	2.51013	141.76	140.857	2.25061	1.52639	2.03699	2.25061
1804	7.07575	6.82338	7.68171	10.5255	6.6247	4.36606	7.76791	9.07968	0	3.3441	0	2.41682	141.73	144.812	2.4101	1.45025	2.12333	2.4101
1805	7.01291	6.91533	7.46139	10.4244	7.05293	4.38981	7.97876	9.02698	0	3.31746	0	2.52873	141.85	145.137	2.44014	1.51806	2.17703	2.44014
1806	6.69699	6.99035	7.68171	10.2245	6.98756	4.31195	7.97296	8.98615	0	3.15719	0	2.52675	141.98	145.18	2.3795	1.51946	2.12631	2.3795
1807	6.72929	7.45336	7.89932	10.0932	7.81552	4.24253	8.56209	8.98325	0	3.04921	0	2.73103	142.03	143.835	2.31073	1.64565	2.12178	2.31073
1808	7.5534	7.39654	8.48318	10.5116	8.79011	4.6724	8.21719	8.99594	0	3.27928	0	3.15188	142.11	140.248	2.73535	1.78159	2.48229	2.73535
1809	7.52222	7.23746	7.8329	10.4485	9.06429	4.74366	7.99478	8.92788	0	3.29717	0	3.21565	142.16	140.05	2.80416	1.82627	2.56729	2.80416
1810	7.0526	7.08083	8.17259	10.3626	8.65996	4.91466	8.51156	8.75153	0	3.35624	0	3.20791	142.29	147.364	3.03399	1.77319	2.69576	3.03399
1811	7.14653	6.88862	8.07598	10.4484	8.72546	5.07071	8.28505	8.70434	0	3.44101	0	3.2746	142.29	147.742	3.19562	1.78269	2.82123	3.19562
1812	6.7367	6.65117	8.32609	10.3821	8.23395	5.22045	8.47028	8.55889	0	3.48167	0	3.23469	142.41	153.379	3.39344	1.71692	2.92593	3.39344
1813	6.64266	6.46046	8.35507	10.3984	7.46396	5.10035	8.03474	8.6382	0	3.44713	0	3.00031	142.49	152.814	3.26434	1.60198	2.78479	3.26434
1814	7.04898	6.95488	8.88406	10.4578	7.0288	4.52485	7.66059	9.05733	0	3.2103	0	2.69693	142.54	143.272	2.61015	1.52579	2.27232	2.61015
1815	6.70289	7.42125	9.5038	10.205	7.21209	4.33718	8.33635	9.03725	0	2.99528	0	2.73342	142.5	143.971	2.44218	1.56153	2.14487	2.44218
1816	6.89579	7.12012	9.03165	10.4619	6.78159	4.4774	8.54954	9.04789	0	3.29559	0	2.60197	142.54	148.322	2.57912	1.48208	2.22036	2.57912
1817	7.73748	7.19488	9.37862	10.8685	6.56368	4.32096	7.86736	9.38968	0	3.37587	0	2.46964	142.55	140.391	2.35088	1.42892	2.03543	2.35088
1818	8.88122	7.00154	8.75453	11.5151	6.46837	4.36476	7.48736	9.69952	0	3.79613	0	2.3329	142.55	136.304	2.31144	1.37789	2.0101	2.31144
1819	9.42162	6.90074	9.43041	11.8118	6.46837	4.48136	6.7788	9.83588	0	3.8589	0	2.4108	142.72	131.429	2.40881	1.37184	2.0712	2.40881
1820	9.76488	6.58178	9.76562	12.0304	7.07222	4.94497	6.18282	9.70616	0	4.00594	0	2.76555	142.75	130.362	2.89514	1.46552	2.46224	2.89514
1821	9.47554	6.93606	10.5697	11.7088	7.8384	4.9194	6.02696	9.5989	0	3.65579	0	3.06279	142.64	126.361	2.89536	1.60238	2.5021	2.89536
1822	9.22173	6.91453	11.246	11.6316	7.49165	4.92982	5.92897	9.56128	0	3.55367	0	3.04494	142.72	127.203	2.93313	1.55955	2.49439	2.93313
1823	9.19642	7.52923	11.2749	11.3268	7.91643	4.42337	5.86329	9.7607	0	3.16627	0	2.99477	142.8	119.123	2.37878	1.62956	2.12293	2.37878
1824	8.94195	8.00259	11.4835	10.9335	8.04263	3.93011	5.49435	9.91575	0	2.69923	0	2.90858	142.97	111.333	1.85424	1.66375	1.75391	1.85424
1825	8.37496	8.19077	11.6356	10.4426	7.85846	3.54462	4.84451	9.95809	0	2.21023	0	2.80461	143.28	105.781	1.46601	1.66185	1.46876	1.46601
1826	8.78185	8.10817	11.1087	10.5722	7.95083	3.46239	4.26083	10.1071	0	2.24517	0	2.75143	143.4	100.868	1.33647	1.66801	1.39653	1.33647
1827	8.56408	7.98777	10.3297	10.42	7.91306	3.39802	4.19606	10.0615	0	2.21635	0	2.67862	143.48	101.735	1.26832	1.66663	1.3631	1.26832
1828	8.2525	8.33606	10.9084	9.98818	8.97281	3.34814	3.69545	9.94703	0	1.76479	0	3.04927	143.52	95.0606	1.23776	1.85465	1.40979	1.23776
1829	8.62538	8.50706	10.7171	10.1495	8.88069	3.16373	3.84726	10.1414	0	1.83834	0	2.90895	143.55	92.8465	1.00979	1.82539	1.23824	1.00979
1830	9.13165	8.14192	10.4062	10.522	8.78536	3.4082	3.50814	10.1831	0	2.141	0	2.9164	143.58	93.2177	1.23766	1.79615	1.40358	1.23766
1831	8.62094	7.31102	10.9816	10.7099	7.56416	3.98963	3.65722	9.86764	0	2.48521	0	2.85614	143.72	106.561	1.92103	1.61878	1.80369	1.92103
1832	8.37743	7.02108	11.2902	10.6892	7.08209	4.11683	3.34719	9.78916	0	2.48359	0	2.82103	143.92	108.774	2.07985	1.55517	1.88434	2.07985
1833	7.93126	6.80678	11.5661	10.5843	6.68415	4.28717	3.68221	9.64475	0	2.52652	0	2.81999	144.45	115.2	2.3081	1.50578	2.01546	2.3081
1834	6.69159	6.75658	11.223	9.86248	6.83058	4.277	3.89573	9.2794	0	2.16185	0	2.9246	144.64	120.391	2.37625	1.56647	2.08783	2.37625
1835	6.36943	6.64994	11.2158	9.75137	6.79598	4.39951	4.14311	9.1347	0	2.17225	0	2.97486	144.7	124.393	2.53472	1.56891	2.19949	2.53472
1836	5.74359	6.30582	11.6814	9.64084	6.15886	4.65128	4.35653	8.88655	0	2.20914	0	2.96079	144.71	132.397	2.86126	1.48703	2.38392	2.86126
1837	5.74485	6.2868	12.0454	9.68565	6.34381	4.82497	4.5344	8.80993	0	2.26563	0	3.09683	144.77	134.253	3.05975	1.51651	2.53054	3.05975
1838	5.62523	6.402	11.6109	9.58231	6.24779	4.64272	4.78233	8.8469	0	2.22232	0	2.97177	144.71	134.592	2.86278	1.50011	2.38838	2.86278
1839	5.28518	6.02628	11.3863	9.43945	6.57941	4.98877	4.44508	8.57088	0	2.2263	0	3.20966	144.74	137.489	3.25864	1.56709	2.70848	3.25864
1840	5.50499	5.8136	10.9261	9.64823	6.66761	5.21103	4.74455	8.52321	0	2.5038	0	3.25017	144.8	141.295	3.48519	1.56898	2.883	3.48519
1841	5.53638	6.14729	11.0497	9.5864	6.54093	4.90984	4.99393	8.67944	0	2.38708	0	3.10707	144.85	138.99	3.15702	1.54571	2.63117	3.15702
1842	5.82574	6.76583	11.7246	9.56571	7.35149	4.75958	5.47857	8.8002	0	2.25464	0	3.29658	144.9	134.661	2.98847	1.66393	2.54325	2.98847
1843	5.63929	7.18955	11.9408	9.29314	7.91681	4.56968	5.69204	8.7993	0	1.99581	0	3.41362	144.88	131.662	2.79715	1.75901	2.43795	2.79715
1844	5.60864	7.18859	10.9788	9.21154	8.2711	4.5428	5.94243	8.75358	0	2.04829	0	3.42301	144.81	132.731	2.75716	1.80939	2.45065	2.75716
1845	6.02162	6.84814	10.1801	9.53205	8.06145	4.69343	5.94074	8.81104	0	2.38883	0	3.32427	144.95	135.046	2.88505	1.75948	2.54263	2.88505
1846	5.86116	6.79076	9.63181	9.33982	8.52369	4.72538	5.72612	8.72203	0	2.29936	0	3.44712	145.13	134.037	2.92181	1.83939	2.61604	2.92181
1847	6.27298	6.41653	8.70782	9.62518	8.43263	4.88116	5.5131	8.76585	0	2.60313	0	3.38137	145.24	135.112	3.05118	1.81013	2.72235	3.05118
1848	6.23852	6.22186	8.42967	9.67174	8.6981	5.14867	5.78571	8.62081	0	2.76998	0	3.52403	145.36	139.333	3.34696	1.85003	2.95738	3.34696
1849	5.97738	5.6176	8.55707	9.7674	8.7885	5.80373	5.87731	8.25853	0	3.047	0	3.80953	145.51	148.308	4.08781	1.87319	3.49755	4.08781
1850	6.17012	5.28139	8.91807	10.0106	9.18123	6.33795	5.90419	8.06685	0	3.31428	0	4.12167	145.59	152.465	4.66858	1.93144	3.93554	4.66858
1851	6.45849	5.35431	9.15806	10.1916	8.57223	6.11771	5.7518	8.29553	0	3.33839	0	3.87321	145.64	149.863	4.41032	1.82754	3.70172	4.41032
1852	7.52277	5.48796	9.65013	10.7928	8.66197	6.17185	5.80765	8.59669	0	3.65444	0	3.87076	145.74	146.125	4.40932	1.8093	3.68909	4.40932
1853	8.15757	5.75122	9.64736	11.0551	8.57284	5.91197	5.80682	8.91501	0	3.72525	0	3.70573	145.9	141.051	4.08379	1.77507	3.44329	4.08379
1854	8.44542	5.69974	8.93715	11.0917	8.90517	5.85079	5.31945	8.99164	0	3.72637	0	3.71797	145.88	136.66	3.98217	1.82104	3.41122	3.98217
1855	8.09937	5.49135	8.33154	10.9226	8.33216	5.69497	4.9836	8.9796	0	3.63777	0	3.49301	145.86	137.182	3.82089	1.74148	3.27406	3.82089
1856	7.90653	5.65423	8.23538	10.6944	8.63016	5.56648	4.89092	8.96777	0	3.44505	0	3.54493	145.97	134.863	3.69084	1.79652	3.20488	3.69084
1857	7.83522	6.08737	8.49982	10.4482	9.3827	5.40501	4.94795	8.98255	0	3.17819	0	3.72605	146.01	130.3	3.52293	1.92002	3.12945	3.52293
1858	7.58221	6.63339	8.58799	10.1479	9.4702	4.97105	5.41176	9.09929	0	2.89182	0	3.60896	146.05	127.673	3.06892	1.93771	2.80145	3.06892
1859	7.35823	6.37552	8.28025	10.2012	8.80512	5.04356	5.84041	9.04079	0	3.07409	0	3.42651	146.19	134.331	3.16408	1.83305	2.82745	3.16408
1860	7.25806	6.5182	9.13905	10.1722	8.59293	4.99701	5.86935	9.06754	0	2.96545	0	3.42373	146.24	133.821	3.133	1.80604	2.77284	3.133
1861	7.82373	6.19568	9.40605	10.5964	8.85951	5.43901	5.65258	9.03112	0	3.29542	0	3.63913	146.29	134.922	3.58407	1.83411	3.11065	3.58407
1862	7.88683	6.36904	10.6252	10.6084	9.36885	5.63043	5.58444	8.96549	0	3.19804	0	3.94306	146.34	133.189	3.80823	1.91997	3.28281	3.80823
1863	7.75483	6.24343	10.9442	10.5771	9.06344	5.64793	5.2156	8.94648	0	3.12915	0	3.91092	146.35	132.693	3.83718	1.88089	3.28136	3.83718
1864	7.93558	5.93257	11.5349	10.8741	8.58508	5.91907	5.08776	8.91923	0	3.34574	0	3.90609	146.32	135.696	4.13061	1.80234	3.44873	4.13061
1865	7.92745	5.49307	11.6196	11.0486	8.37137	6.29238	4.99113	8.7711	0	3.57159	0	3.98873	146.41	140.529	4.54238	1.77022	3.73134	4.54238
1866	7.79344	5.31459	11.7664	11.0598	7.81809	6.28195	4.74771	8.77551	0	3.56632	0	3.85916	146.44	141.459	4.53965	1.68947	3.69205	4.53965
1867	7.91645	5.88454	12.4169	10.9234	8.44794	6.04355	4.86214	8.89513	0	3.30751	0	3.99019	146.44	135.459	4.28056	1.78792	3.53221	4.28056
1868	7.94774	6.66347	13.4839	10.5959	9.32501	5.65006	4.52389	9.05692	0	2.77382	0	4.19292	146.49	124.135	3.85915	1.93597	3.26922	3.85915
1869	8.06475	7.0844	12.962	10.3849	10.5887	5.54405	4.73427	9.052	0	2.61692	0	4.45726	146.51	119.611	3.72955	2.12991	3.26993	3.72955
1870	8.18573	7.29	13.4388	10.4534	10.7035	5.53929	5.12131	9.09744	0	2.64129	0	4.50262	146.59	119.982	3.72815	2.14256	3.26151	3.72815
1871	7.7512	7.08638	14.0802	10.2245	11.1166	5.86208	4.63932	8.82416	0	2.47352	0	4.83575	146.69	120.702	4.11668	2.23138	3.56622	4.11668
1872	7.442	7.1416	15.1441	10.2784	10.1843	5.84945	5.3339	8.81775	0	2.52168	0	4.64912	146.72	126.966	4.14605	2.08942	3.49514	4.14605
1873	7.03444	7.57658	15.966	10.0252	10.1815	5.66447	5.97142	8.79683	0	2.29353	0	4.65612	146.72	128.118	3.98801	2.09885	3.35874	3.98801
1874	6.56503	8.01459	15.9557	9.63067	10.264	5.30367	6.43039	8.81854	0	1.98965	0	4.57374	146.81	127.282	3.62737	2.1226	3.10151	3.62737
1875	6.6866	8.1349	16.4026	9.76807	9.98461	5.27186	6.85484	8.89816	0	2.07627	0	4.49398	146.88	128.973	3.59604	2.07154	3.04453	3.59604
1876	6.24909	8.19977	16.3634	9.5266	10.2281	5.32975	7.30707	8.73027	0	1.99798	0	4.59973	146.94	132.628	3.69261	2.11985	3.12955	3.69261
1877	6.00029	7.94758	15.7669	9.4892	9.98251	5.43555	7.57758	8.61353	0	2.12499	0	4.53223	147	137.871	3.81937	2.08326	3.21528	3.81937
1878	5.18799	7.6778	15.4577	9.07524	9.32168	5.30744	7.05957	8.46665	0	1.85785	0	4.35877	147.01	139.352	3.72173	2.00825	3.11725	3.72173
1879	4.9326	7.53025	15.2337	8.97473	9.11316	5.32854	7.02225	8.39338	0	1.84154	0	4.31215	147.07	141.386	3.75833	1.98285	3.13622	3.75833
1880	4.34181	8.11561	15.1269	8.41958	8.90397	4.64575	7.15043	8.53824	0	1.32394	0	4.04739	147.14	136.532	3.04686	1.96699	2.61189	3.04686
1881	4.15089	8.54903	15.4919	8.04821	9.56011	4.37351	6.72744	8.5792	0	0.887971	0	4.19689	147.21	128.839	2.76198	2.0848	2.4496	2.76198
1882	4.15059	8.74998	14.4773	7.78207	10.0441	4.03598	6.30211	8.68588	0	0.651254	0	4.15363	147.31	122.22	2.37258	2.16288	2.22733	2.37258
1883	4.52891	8.5534	13.1585	8.06046	9.26833	3.81544	6.47507	8.91202	0	0.947318	0	3.71847	147.33	123.698	2.08785	2.01873	1.99092	2.08785
1884	4.43425	8.35947	12.6239	8.0383	9.6217	4.04588	6.68502	8.75173	0	1.07574	0	3.85956	147.4	127.391	2.34194	2.07399	2.20831	2.34194
1885	4.43522	8.58555	12.7114	7.96551	9.37675	3.75147	6.62714	8.90149	0	0.931114	0	3.69546	147.42	124.225	2.0193	2.03586	1.95693	2.0193
1886	4.86439	8.52035	11.882	8.22771	9.21595	3.69581	6.92622	9.04577	0	1.1986	0	3.5225	147.48	125.284	1.92135	1.98945	1.88588	1.92135
1887	4.6439	8.03345	11.7343	8.40929	8.9176	4.20134	7.67712	8.77045	0	1.59967	0	3.596	147.54	137.329	2.49701	1.9402	2.27751	2.49701
1888	4.2694	7.57719	11.126	8.30395	9.10552	4.56845	7.60938	8.46706	0	1.7114	0	3.76274	147.47	142.992	2.91436	1.9802	2.60831	2.91436
1889	4.24	7.42723	11.7318	8.36571	8.74729	4.6499	7.21279	8.45888	0	1.68734	0	3.75298	147.47	142.585	3.01083	1.93087	2.64573	3.01083
1890	3.8305	7.42357	12.0351	8.16996	8.29084	4.53255	7.12576	8.43168	0	1.52134	0	3.64247	147.57	143.359	2.91306	1.87385	2.54111	2.91306
1891	3.82772	7.24069	11.7527	8.2019	7.7267	4.42245	6.75581	8.51695	0	1.52879	0	3.43711	147.7	142.62	2.78545	1.78701	2.4203	2.78545
1892	3.921	7.32826	12.5671	8.23909	7.33087	4.27199	6.21306	8.65598	0	1.37321	0	3.34662	147.7	138.038	2.62077	1.7302	2.26278	2.62077
1893	4.41849	7.15356	11.8395	8.52184	6.81882	4.11076	5.79088	8.8878	0	1.54363	0	3.06379	147.67	135.093	2.39588	1.63334	2.08168	2.39588
1894	3.98115	7.23367	12.5671	8.35336	7.02771	4.30582	6.33223	8.67546	0	1.48315	0	3.26341	147.69	139.939	2.65513	1.67836	2.26499	2.65513
1895	4.31915	7.14132	13.2928	8.59678	7.33189	4.60926	6.14757	8.63625	0	1.60983	0	3.49172	147.65	139.487	2.97517	1.72114	2.50219	2.97517
1896	4.87399	7.10662	13.1393	8.97686	7.15034	4.64249	6.3568	8.77943	0	1.88872	0	3.38628	147.47	139.873	2.97384	1.67029	2.48572	2.97384
1897	5.43006	7.40501	13.2919	9.19444	7.44748	4.52114	6.5115	8.9811	0	1.95427	0	3.38979	147.45	135.923	2.80798	1.69867	2.37742	2.80798
1898	5.76742	7.61675	14.1001	9.38441	7.23202	4.41418	6.50738	9.1627	0	1.95329	0	3.32746	147.5	133.07	2.68097	1.65706	2.25168	2.68097
1899	6.26084	7.6393	14.4401	9.6208	7.85968	4.64233	6.38522	9.17964	0	2.08032	0	3.57782	147.54	130.832	2.90373	1.74452	2.447	2.90373
1900	6.6893	7.64418	13.9538	9.79722	8.07003	4.61339	6.2939	9.29856	0	2.20288	0	3.5598	147.59	128.458	2.8363	1.76332	2.421	2.8363
1901	7.18312	7.94058	14.2766	9.99384	8.43214	4.55376	6.53228	9.46054	0	2.26685	0	3.61989	147.67	125.44	2.74656	1.80438	2.36812	2.74656
1902	7.27654	7.97842	14.0719	9.95636	8.45355	4.41504	6.17319	9.55318	0	2.18021	0	3.56836	147.79	121.835	2.58242	1.80833	2.25874	2.58242
1903	7.95955	7.63764	14.0828	10.4708	9.16307	5.06074	6.47336	9.43125	0	2.69322	0	3.93472	147.92	126.378	3.25173	1.897	2.78331	3.25173
1904	8.04506	7.3802	14.0293	10.5912	9.35957	5.35793	6.40972	9.31436	0	2.85365	0	4.08711	147.97	128.811	3.57169	1.92635	3.02957	3.57169
1905	8.20217	7.52106	14.2766	10.6989	8.60476	5.04445	6.3794	9.55373	0	2.82476	0	3.77095	148.01	126.633	3.22077	1.80202	2.71799	3.22077
1906	8.19921	7.46976	13.9785	10.6565	9.10668	5.1899	6.40163	9.45247	0	2.85477	0	3.94123	148.03	127.152	3.37672	1.88098	2.87126	3.37672
1907	7.82728	7.24876	14.0432	10.4909	9.24603	5.40434	6.2154	9.24584	0	2.79838	0	4.09824	148.1	129.578	3.63623	1.91801	3.07193	3.63623
1908	7.61451	7.6176	13.3748	10.0581	10.0819	5.08432	5.94871	9.2673	0	2.42914	0	4.19853	148.18	122.938	3.28649	2.05904	2.89489	3.28649
1909	7.27496	7.8057	13.0883	9.76611	10.0257	4.80411	5.94704	9.28986	0	2.1976	0	4.08894	148.19	121.242	2.99651	2.05987	2.68954	2.99651
1910	7.27076	7.33648	13.3427	9.92618	9.15395	4.92106	5.19608	9.30232	0	2.27489	0	3.93066	148.27	121.786	3.12221	1.9302	2.72415	3.12221
1911	7.52238	7.401	13.5564	10.0282	8.97747	4.79351	4.85858	9.45134	0	2.23988	0	3.84456	148.29	118.004	2.96566	1.89851	2.59661	2.96566
1912	7.36037	7.23984	13.656	9.95786	9.18162	4.98604	4.68225	9.31573	0	2.22515	0	3.9985	148.4	119.202	3.18841	1.93931	2.77288	3.18841
1913	6.9858	7.20805	13.5076	9.73453	9.32133	5.01777	4.73824	9.18267	0	2.12181	0	4.06618	148.45	120.874	3.24642	1.97279	2.8294	3.24642
1914	6.76757	7.17566	14.3493	9.646	9.1079	5.0568	4.35239	9.13721	0	1.96352	0	4.11585	148.49	119.798	3.31254	1.95387	2.85107	3.31254
1915	6.76854	6.93692	13.4981	9.60027	9.75171	5.29759	4.22525	8.97793	0	2.0605	0	4.3231	148.57	121.004	3.56374	2.05486	3.09625	3.56374
1916	6.6133	6.81932	12.8591	9.38213	10.4116	5.38784	3.77622	8.84768	0	1.94611	0	4.52266	148.69	118.937	3.65999	2.16816	3.23089	3.65999
1917	6.39694	7.37917	12.9435	9.08882	10.9981	5.13545	4.52258	8.87427	0	1.73168	0	4.60005	148.9	118.046	3.40732	2.26214	3.07936	3.40732
1918	6.95075	7.58142	13.4203	9.32737	11.2379	5.10032	4.43047	9.0603	0	1.78393	0	4.65404	149.06	113.718	3.34026	2.28633	3.03477	3.34026
1919	7.0116	7.43296	13.902	9.48844	10.6417	5.15519	4.40067	9.11584	0	1.88307	0	4.54091	149.3	115.551	3.40555	2.19241	3.03096	3.40555
1920	6.85139	7.48781	14.5283	9.43192	10.1942	5.04866	4.28043	9.16741	0	1.76309	0	4.44379	149.45	114.953	3.30836	2.13074	2.91937	3.30836
1921	6.75297	7.52023	14.4357	9.31768	9.5669	4.69747	3.71353	9.33717	0	1.56207	0	4.16404	149.52	110.542	2.92242	2.03964	2.60635	2.92241
1922	7.2122	7.40844	14.0441	9.57273	9.43539	4.67747	3.47019	9.48232	0	1.72649	0	4.0621	149.54	108.522	2.86244	2.00469	2.56186	2.86244
1923	7.54744	7.18861	14.0179	9.8382	9.51987	4.92696	3.41385	9.46487	0	1.95816	0	4.14746	149.55	109.901	3.11388	2.00786	2.7485	3.11388
1924	7.5751	7.11112	13.4296	9.8799	9.39093	4.90571	3.6776	9.48268	0	2.07901	0	4.04796	149.66	112.152	3.08354	1.98127	2.72665	3.08354
1925	7.45239	6.75141	12.8256	9.99075	8.11872	4.75875	3.58588	9.57362	0	2.22658	0	3.60172	149.65	115.758	2.92003	1.7799	2.53541	2.92003
1926	7.14286	6.53641	12.4586	9.89244	7.67006	4.74519	3.5281	9.50838	0	2.22682	0	3.46825	149.67	118.516	2.91938	1.71724	2.51451	2.91938
1927	6.99195	6.60971	12.8265	9.724	8.2205	4.84687	3.31823	9.40295	0	2.06947	0	3.70955	149.79	116.755	3.04535	1.81471	2.63931	3.04535
1928	6.99497	6.15389	12.3373	9.96593	7.5692	5.08711	3.64536	9.32341	0	2.42367	0	3.55995	149.8	124.39	3.30517	1.70462	2.78881	3.30517
1929	7.18602	6.38252	11.6989	9.96211	8.23893	5.04312	4.12486	9.33185	0	2.48386	0	3.65068	149.63	124.012	3.23824	1.79678	2.79275	3.23824
1930	7.1855	6.77027	12.6274	9.82077	9.05909	5.06481	4.08917	9.28504	0	2.25018	0	3.96177	149.48	119.82	3.27432	1.93196	2.8563	3.27432
1931	7.09046	6.63789	12.5352	9.81546	9.34842	5.28896	4.20906	9.12626	0	2.32658	0	4.11657	149.31	122.581	3.52514	1.97891	3.05876	3.52514
1932	6.84105	6.41083	12.5352	9.7875	8.99554	5.39016	4.12141	9.01611	0	2.35322	0	4.07228	149.11	125.522	3.64996	1.93064	3.12749	3.64996
1933	6.27603	6.28404	12.268	9.47364	9.16444	5.47575	4.05142	8.78545	0	2.20842	0	4.17477	148.95	127.933	3.7747	1.97494	3.23951	3.7747
1934	5.69234	6.50362	11.2134	8.94907	9.42918	5.11044	4.10911	8.73722	0	1.8829	0	4.08423	148.96	126.231	3.39623	2.03102	3.00914	3.39623
1935	5.32434	6.78546	11.6001	8.61317	9.19367	4.73455	3.74454	8.82752	0	1.49198	0	3.9584	149.06	121.365	3.01013	2.01144	2.7124	3.01013
1936	5.04159	7.03618	11.8941	8.33635	9.86301	4.73814	3.85788	8.70859	0	1.27191	0	4.19036	149.05	120.112	3.03792	2.1278	2.77296	3.03792
1937	5.06665	7.24989	12.3675	8.38476	9.36173	4.52702	4.18167	8.85469	0	1.24465	0	3.99795	149.13	120.187	2.81534	2.04562	2.56366	2.81534
1938	4.32696	7.39298	12.9632	7.89161	9.09962	4.27707	3.68268	8.78119	0	0.768533	0	3.95816	149.15	117.295	2.59289	2.03593	2.3832	2.59289
1939	4.66781	7.55967	13.6542	8.08397	8.36356	3.97404	3.32111	9.07844	0	0.704973	0	3.68204	149.16	112.275	2.24454	1.91411	2.0682	2.24454
1940	4.60041	7.97355	13.7329	7.91392	8.38864	3.62213	3.58946	9.22457	0	0.507833	0	3.56915	149.31	109.3	1.86743	1.91836	1.7928	1.86743
1941	5.05433	8.02081	13.5758	8.16003	8.44165	3.61952	3.79484	9.36526	0	0.690871	0	3.53075	149.52	108.765	1.83655	1.91003	1.77192	1.83655
1942	5.42027	7.84772	13.3665	8.34659	8.79557	3.81348	3.46853	9.36638	0	0.831678	0	3.66686	149.59	107.293	2.02005	1.95775	1.93473	2.02005
1943	5.32439	7.54806	13.1894	8.41093	8.85773	4.1245	3.63975	9.19609	0	1.01332	0	3.7829	149.67	112.354	2.36778	1.96849	2.19286	2.36778
1944	5.7477	8.19985	13.7803	8.49214	10.1464	4.18955	4.76322	9.23887	0	1.0698	0	4.14641	149.9	111.8	2.43381	2.15226	2.30082	2.43381
1945	6.01439	8.05212	13.8346	8.73603	10.0917	4.37697	4.91339	9.23823	0	1.2906	0	4.17473	149.91	114.067	2.62479	2.13346	2.43051	2.62479
1946	6.31811	7.98423	14.0176	8.9943	10.0882	4.55483	5.23665	9.25906	0	1.52114	0	4.21654	150.03	116.592	2.80746	2.1208	2.55276	2.80746
1947	6.59075	8.04108	14.6697	9.1498	9.50133	4.36337	4.73169	9.48308	0	1.45583	0	4.03072	150.13	111.998	2.58487	2.02687	2.34196	2.58487
1948	6.98137	8.37293	14.7524	9.27478	9.61696	4.15259	5.02793	9.69753	0	1.47608	0	3.95666	150.31	108.993	2.33363	2.03056	2.16033	2.33363
1949	7.34186	8.27168	14.8982	9.53652	9.84817	4.39683	5.17277	9.68684	0	1.69944	0	4.08643	150.36	110.45	2.58259	2.05512	2.34915	2.58259
1950	7.48845	7.95885	15.0178	9.73271	9.72792	4.66579	4.9662	9.62391	0	1.87873	0	4.15266	150.41	112.519	2.8687	2.03412	2.54681	2.8687
1951	7.3403	7.87279	14.9766	9.80054	9.31011	4.73788	5.61457	9.57262	0	2.04761	0	4.04569	150.46	118.724	2.96389	1.96496	2.58116	2.96389
1952	7.24895	8.27671	14.8246	9.57727	9.88741	4.53023	5.94483	9.59862	0	1.86375	0	4.11993	150.45	116.228	2.74265	2.05599	2.46069	2.74265
1953	7.19159	8.39603	13.5605	9.29087	10.6419	4.32086	5.55747	9.5919	0	1.66826	0	4.17877	150.28	110.922	2.4921	2.17655	2.36256	2.4921
1954	7.24329	8.56813	13.9986	9.34346	10.7891	4.36685	6.02717	9.58599	0	1.7107	0	4.24964	150.28	112.501	2.55053	2.1952	2.39994	2.55053
1955	7.27273	8.39893	13.7264	9.55979	9.46959	4.16894	6.36125	9.75183	0	1.91591	0	3.77016	150.25	116.773	2.3302	1.97802	2.15138	2.3302
1956	6.97097	8.24633	12.9321	9.37949	9.69808	4.24721	6.50524	9.60089	0	1.92886	0	3.82112	150.33	119.789	2.42611	2.01964	2.25336	2.42611
1957	6.84222	8.54948	13.175	9.15636	10.4844	4.23385	6.65057	9.53369	0	1.73828	0	4.0645	150.43	117.61	2.42576	2.14959	2.30125	2.42576
1958	6.99539	8.64547	12.808	9.07011	11.3222	4.27393	6.4436	9.51707	0	1.67134	0	4.286	150.64	114.042	2.45408	2.28027	2.3884	2.45408
1959	6.26152	8.75411	12.3998	8.49125	12.5732	4.43606	6.56416	9.13878	0	1.37063	0	4.71897	150.55	115.21	2.67431	2.50086	2.64571	2.67431
1960	5.68673	8.33659	12.8135	8.38318	11.8135	4.63323	6.32239	8.93408	0	1.35072	0	4.65829	150.5	120.611	2.93167	2.40223	2.77777	2.93167
1961	5.43702	7.6518	12.6898	8.53084	11.4641	5.18776	6.35555	8.63287	0	1.66837	0	4.76387	150.53	129.945	3.55595	2.35363	3.20921	3.55595
1962	5.37459	7.89811	12.5044	8.27538	11.6891	4.84997	5.76115	8.75328	0	1.34367	0	4.72124	150.58	122.475	3.18055	2.3976	2.96442	3.18055
1963	6.04022	8.2999	11.725	8.29736	11.9386	4.24515	4.90595	9.19109	0	1.11972	0	4.49701	150.6	108.622	2.45264	2.42193	2.47684	2.45264
1964	6.13271	8.39107	11.9566	8.30396	11.3572	3.93612	4.42624	9.4045	0	0.975622	0	4.25231	150.7	103.889	2.10658	2.33259	2.18677	2.10658
1965	6.43449	8.05666	12.101	8.61908	10.7407	4.06769	4.07377	9.4792	0	1.18785	0	4.12427	150.75	104.761	2.23054	2.22883	2.23319	2.23054
1966	6.94582	8.32835	12.2116	8.67713	12	4.15849	3.80461	9.52115	0	1.13322	0	4.49167	150.8	98.061	2.2964	2.41745	2.36482	2.2964
1967	7.27517	8.26054	12.7172	8.9448	12.0898	4.39553	3.98294	9.5288	0	1.33371	0	4.60944	150.97	99.7262	2.54623	2.42213	2.53687	2.54623
1968	7.57972	8.09398	12.546	9.27022	11.8544	4.58331	4.51169	9.54185	0	1.67969	0	4.55252	150.96	104.715	2.73541	2.36793	2.65282	2.73541
1969	8.05825	8.34236	12.8093	9.56739	11.3527	4.34304	4.92299	9.82663	0	1.81801	0	4.29397	151	103.586	2.44868	2.26888	2.39737	2.44868
1970	7.84231	8.48422	13.3352	9.49917	10.7687	4.15358	5.12715	9.89683	0	1.71614	0	4.1127	151.05	104.392	2.2649	2.18272	2.21239	2.2649
1971	7.8146	8.37262	12.9997	9.50839	10.4739	4.09624	5.03607	9.92704	0	1.74706	0	3.98904	151.09	104.867	2.19812	2.13612	2.15207	2.19812
1972	7.50759	8.12671	12.1584	9.3342	10.1543	4.00594	4.68407	9.87877	0	1.68693	0	3.83873	151.1	105.397	2.10287	2.09512	2.08494	2.10287
1973	6.80791	8.11542	12.3942	8.95066	10.5584	4.18534	4.94404	9.57837	0	1.50757	0	4.08186	151.18	109.543	2.35234	2.18107	2.28992	2.35234
1974	6.53862	7.54536	11.1481	8.91797	10.4085	4.44677	4.85444	9.36573	0	1.71504	0	4.06037	151.22	115.552	2.63794	2.16146	2.51504	2.63794
1975	6.205	7.75019	11.8349	8.66259	11.187	4.61481	5.05869	9.16384	0	1.52633	0	4.41292	151.26	116.022	2.85693	2.29789	2.7125	2.85693
1976	6.01721	7.62745	12.4861	8.69371	11.1855	4.90414	5.35126	8.99591	0	1.60795	0	4.56954	151.3	120.807	3.20006	2.3036	2.94487	3.20006
1977	5.77452	7.68402	11.7415	8.46239	11.8748	4.95607	5.6706	8.84196	0	1.56599	0	4.73376	151.3	122.415	3.26501	2.41502	3.05261	3.26501
1978	5.61782	7.74352	11.5942	8.38273	11.9332	4.94541	6.02509	8.79166	0	1.56822	0	4.73487	151.29	124.58	3.26477	2.42487	3.05639	3.26477
1979	5.68046	8.13714	11.9421	8.30734	12.1089	4.7098	6.22731	8.91002	0	1.41609	0	4.716	151.26	121.326	3.00878	2.45015	2.87325	3.00878
1980	5.58726	8.37335	11.6107	8.14404	12.1943	4.45415	6.35724	8.98412	0	1.27837	0	4.62755	151.27	119.285	2.7304	2.46399	2.68373	2.7304
1981	6.43003	8.20338	11.135	8.69189	11.5463	4.36638	6.20732	9.30203	0	1.64095	0	4.31536	151.31	117.556	2.57086	2.33256	2.52978	2.57086
1982	6.52205	8.23096	11.3143	8.78945	11.1119	4.2577	6.23208	9.4042	0	1.66892	0	4.15889	151.26	117.335	2.44796	2.26034	2.40637	2.44796
1983	6.34026	7.81745	11.3397	8.79235	11.1974	4.62442	5.88155	9.18464	0	1.75067	0	4.3412	151.27	120.417	2.85966	2.28395	2.71488	2.85966
1984	6.36665	7.48513	11.2843	8.90835	10.7032	4.71833	5.43545	9.18236	0	1.83773	0	4.24405	151.3	121.143	2.95606	2.20878	2.75689	2.95606
1985	6.33758	6.96058	11.5475	9.02725	10.7302	5.18031	4.8187	8.97783	0	1.96842	0	4.45957	151.35	123.436	3.46371	2.22221	3.12796	3.46371
1986	6.00239	6.41957	10.841	8.97222	10.9319	5.62624	4.78948	8.65083	0	2.1519	0	4.64659	151.33	130.222	3.96447	2.2625	3.52138	3.96447
1987	5.60596	6.27439	11.3942	8.88659	10.299	5.65769	4.72655	8.5675	0	2.08448	0	4.55376	151.28	133.189	4.03202	2.177	3.51863	4.03202
1988	5.93572	6.6306	11.8693	9.07224	10.0358	5.43407	5.25563	8.78806	0	2.13828	0	4.39195	151.27	132.2	3.77719	2.1204	3.29784	3.77719
1989	6.29611	7.11998	11.8954	9.1728	10.1511	5.13093	5.94639	9.02805	0	2.16154	0	4.26844	151.39	130.191	3.42903	2.12017	3.04282	3.42903
1990	6.31845	7.38329	12.0921	9.09593	9.96967	4.839	5.91716	9.19196	0	2.0064	0	4.1311	151.57	126.756	3.11101	2.09237	2.79642	3.11101
1991	6.64328	7.39205	12.1919	9.25297	9.77139	4.74431	5.59559	9.35163	0	2.03196	0	4.03633	151.67	123.452	2.98497	2.05448	2.69114	2.98497
1992	6.97104	7.32113	12.2187	9.49639	9.63278	4.81863	5.7104	9.4291	0	2.21925	0	3.99642	151.76	124.282	3.04762	2.02088	2.72283	3.04762
1993	6.96371	7.63805	12.217	9.40451	9.67045	4.57556	6.09068	9.54581	0	2.12724	0	3.91143	151.98	123.076	2.78672	2.0239	2.53231	2.78672
1994	7.32288	7.28471	12.4819	9.76649	9.52445	4.9375	6.0019	9.51348	0	2.43559	0	3.99435	152.11	126.044	3.1652	1.99156	2.78919	3.1652
1995	7.50385	7.10282	13.078	10.0548	9.38831	5.2754	6.38124	9.43875	0	2.70697	0	4.09335	152.15	131.15	3.53775	1.96253	3.03122	3.53775
[truncated: 6,806 more rows]
