# Supplementary material for: Novel approach for quantification of multiple immunofluorescent signals using histograms and 2D plot profiling of whole-section panoramic images
Source: Sci Rep. 2021 Apr 21;11:8619. doi: 10.1038/s41598-021-88101-1 (PMC8060297; doi:10.1038/s41598-021-88101-1)
Supplement: Supplementary file 6 — Supplementary Information 6. [file 41598_2021_88101_MOESM6_ESM.xlsx]

## Sheet: Sheet1
																	Factors:	Mean exp. domains (%) - Periodontitis
75000000	CALCULATOR (px)		Field-of-view AREA of 1 ROI (magnifications ×4, ×10, ×20, ×40)									Covered area - n (ROI)					Sdc1	29.04
55617060																	CD45	7.16
19382940			Field-of-view (1 ROI)			Field-of-view (1 ROI)			Field-of-view (1 ROI)			DK-JN19-CHP	Proportion (%) of TOTAL SECTION				HS3G10	31.81
25.8439	(%) n x 1		Magnification:	AREA (px2)		Magnification:	AREA (µm2)		Magnification:	AREA (mm2)			×40 (%)	×20 (%)	×10 (%)		HS10E4	44.27
129.22	(%) n x 5		×4	19382940		×4	5.63888e+06		×4	5.63888		1 ROI	0.439166	1.75386	7.01862		EXT1	24.65
258.439	(%) n x 10		×10	3119385		×10	907491		×10	0.907491		5 ROI	2.19583	8.7693	35.0931		EXT2	57.53
387.659	(%) n x 15		×20	779493		×20	226770		×20	0.22677		10 ROI	4.39166	17.5386	70.1862		NDST1	28.57
516.878	(%) n x 20		×40	195185		×40	56783.2		×40	0.0567832		15 ROI	6.5875	26.3079	105.279		NDST2	25
775.318	(%) n x 30
SCALE BAR (Calibration):
1 px	0,539 µm
1 px	0,000539 mm
TOTAL SECTION AREA
Sample: DK-JN19-CHP
px2	44444423
µm2	12929771
mm2	12.9298
