# Supplementary material for: Novel approach for quantification of multiple immunofluorescent signals using histograms and 2D plot profiling of whole-section panoramic images
Source: Sci Rep. 2021 Apr 21;11:8619. doi: 10.1038/s41598-021-88101-1 (PMC8060297; doi:10.1038/s41598-021-88101-1)
Supplement: Supplementary file 7 — Supplementary Information 7. [file 41598_2021_88101_MOESM7_ESM.xlsx]

## Sheet: Sheet1
Scan distance		T-D plots (DAPI staining) - sample IP-DJD-2CHP								SECTION COMPATIBILITY - REGRESSION MODELS										COEFFICIENTS - SIMPLE LINEAR REGRESSION
µm	px	REF section	5th section	10th section	15th section	20th section	25th section	30th section
0	1	0	0	0	0	0	0	0												sample IP-DJD-2CHP		Simple linear regression - DAPI staining (serial sections)
0.54	2	0	0	0	0	0	0	0		Regression Statistics			REF (y) vs. REF (x)					CI = 99,999%				R square	Adj. R square	Std. Error	Coefficient	CI (99,999%)		Significance
1.08	3	0	0	0	0	0	0	0		Multiple R	1									Sections (sequence)						Lower	Upper	F value	P
1.62	4	0	0	0	0	0	0	0		R Square	1		Simple linear regression - DAPI							REF section		1	1	1.95531e-14	1	1	1	2.63003e+34	0
2.16	5	0	0	0	0	0	0	0		Adjusted R Square	1									5th section		0.998964	0.998964	1.08798	1.00225	1.00073	1.00377	8.48592e+06	0
2.7	6	0	0	0	0	0	0	0		Standard Error	1.95531e-14									10th section		0.998032	0.998031	1.49985	1.00826	1.00616	1.01037	4.46106e+06	0
3.24	7	0	0	0	0	0	0	0		Observations	8800									15th section		0.994337	0.994336	2.5441	0.988362	0.984847	0.991877	1.54474e+06	0
3.78	8	0	0	0	0	0	0.01	0		ANOVA										20th section		0.994004	0.994003	2.61788	1.00904	1.00535	1.01273	1.45841e+06	0
4.31	9	0	0	0	0	0	0.1	0			df	SS	MS	F	Significance F					25th section		0.984621	0.984619	4.19244	1.00866	1.00272	1.0146	563280	0
4.85	10	0	0	0	0	0	0.21	0		Regression	1	1.00552e+07	1.00552e+07	2.63003e+34	0					30th section		0.981418	0.981416	4.60841	1.03175	1.02506	1.03844	464666	0
5.39	11	0	0	0	0.03	0	0.26	0		Residual	8798	3.36367e-24	3.82322e-28	squared Std. Error
5.93	12	0	0	0	0.13	0	0.26	0		Total	8799	1.00552e+07
6.47	13	0	0	0	0.315	0	0.225	0			Coefficients	Standard Error	t Stat	P-value	Lower 95%	Upper 95%	Lower 100,0%	Upper 100,0%
7.01	14	0	0	0	0.56	0	0.2	0		REF section (y)	4.26326e-14	5.27687e-16	80.7914	0	4.15982e-14	4.3667e-14	4.03003e-14	4.49648e-14
7.55	15	0	0	0	0.75	0	0.175	0		REF section (x)	1	6.16623e-18	1.62174e+17	0	1	1	1	1
8.09	16	0	0	0	0.81	0	0.23	0
8.63	17	0	0	0	0.905	0	0.33	0		Regression Statistics			REF (y) vs. 5th section (x)					CI = 99,999%
9.17	18	0	0	0	0.985	0	0.34	0		Multiple R	0.999482
9.71	19	0	0	0	1.05	0	0.34	0		R Square	0.998964		Simple linear regression - DAPI
10.25	20	0	0	0	1.13	0	0.4	0		Adjusted R Square	0.998964
10.79	21	0	0	0	1.175	0	0.615	0		Standard Error	1.08798
11.33	22	0	0.005	0	1.21	0	0.835	0		Observations	8800
11.87	23	0	0.02	0	1.32	0	1.01	0		ANOVA
12.41	24	0	0.015	0	1.43	0	1.165	0			df	SS	MS	F	Significance F
12.94	25	0	0	0	1.495	0	1.265	0		Regression	1	1.00448e+07	1.00448e+07	8.48592e+06	0
13.48	26	0	0	0	1.575	0	1.355	0		Residual	8798	10414.2	1.1837	squared Std. Error
14.02	27	0	0.01	0	1.65	0	1.365	0		Total	8799	1.00552e+07
14.56	28	0	0.085	0	1.735	0	1.36	0			Coefficients	Standard Error	t Stat	P-value	Lower 95%	Upper 95%	Lower 100,0%	Upper 100,0%
15.1	29	0	0.19	0	1.845	0	1.375	0		REF section (y)	-0.103028	0.0294071	-3.50351	0.000461454	-0.160673	-0.0453832	-0.233	0.026944
15.64	30	0	0.335	0	1.92	0	1.4	0.055		5th section (x)	1.00225	0.000344055	2913.06	0	1.00158	1.00293	1.00073	1.00377
16.18	31	0	0.45	0	1.965	0	1.41	0.18
16.72	32	0.000252143	0.54	0	2.055	0	1.44	0.25		Regression Statistics			REF (y) vs. 10th section (x)					CI = 99,999%
17.26	33	0.02	0.65	0	2.185	0	1.575	0.305		Multiple R	0.999015
17.8	34	0.1	0.76	0	2.285	0	1.77	0.32		R Square	0.998032		Simple linear regression - DAPI
18.34	35	0.24	0.875	0	2.35	0	1.855	0.4		Adjusted R Square	0.998031
18.88	36	0.36	0.965	0	2.415	0	2.02	0.555		Standard Error	1.49985
19.42	37	0.48	1.025	0	2.495	0	2.3	0.65		Observations	8800
19.96	38	0.6	1.37	0	2.58	0	2.465	0.665		ANOVA
20.5	39	0.695	1.53	0	2.675	0	2.615	0.625			df	SS	MS	F	Significance F
21.04	40	0.79	1.565	0	2.765	0	2.695	0.675		Regression	1	1.00354e+07	1.00354e+07	4.46106e+06	0
21.57	41	0.975	1.475	0	2.835	0	2.765	0.79		Residual	8798	19791.6	2.24955	squared Std. Error
22.11	42	1.115	1.31	0.075	2.95	0	2.825	0.835		Total	8799	1.00552e+07
22.65	43	1.165	1.35	0.185	3.09	0	2.855	0.99			Coefficients	Standard Error	t Stat	P-value	Lower 95%	Upper 95%	Lower 100,0%	Upper 100,0%
23.19	44	1.235	1.485	0.255	3.24	0	2.96	1.175		REF section (y)	0.902782	0.0401184	22.5029	4.46114e-109	0.824141	0.981424	0.725469	1.0801
23.73	45	1.33	1.57	0.415	3.385	0	3.12	1.405		10th section (x)	1.00826	0.000477371	2112.12	0	1.00733	1.0092	1.00616	1.01037
24.27	46	1.445	1.66	0.51	3.465	0	3.205	1.6
24.81	47	1.535	1.93	0.625	3.575	0	3.345	1.725		Regression Statistics			REF (y) vs. 15th section (x)					CI = 99,999%
25.35	48	1.585	2.135	0.68	3.81	0	3.545	1.785		Multiple R	0.997164
25.89	49	1.64	2.4	0.76	3.965	0	3.76	1.85		R Square	0.994337		Simple linear regression - DAPI
26.43	50	1.705	2.555	0.905	4.09	0	3.9	1.915		Adjusted R Square	0.994336
26.97	51	1.8	2.62	1.095	4.195	0	3.955	1.935		Standard Error	2.5441
27.51	52	1.845	2.62	1.22	4.26	0	4	1.955		Observations	8800
28.05	53	1.92	2.82	1.345	4.41	0.000336191	4.1	1.97		ANOVA
28.59	54	1.995	2.95	1.43	4.6	0.04	4.265	1.975			df	SS	MS	F	Significance F
29.13	55	2.085	2.975	1.53	4.8	0.075	4.48	1.995		Regression	1	9.99823e+06	9.99823e+06	1.54474e+06	0
29.67	56	2.14	2.98	1.6	4.93	0.095	4.585	1.97		Residual	8798	56944.5	6.47244	squared Std. Error
30.2	57	2.185	3.11	1.645	5.125	0.195	4.805	2.03		Total	8799	1.00552e+07
30.74	58	2.24	3.215	1.74	5.255	0.22	5.085	2.14			Coefficients	Standard Error	t Stat	P-value	Lower 95%	Upper 95%	Lower 100,0%	Upper 100,0%
31.28	59	2.305	3.185	1.875	5.315	0.265	5.2	2.265		REF section (y)	-2.53242	0.0707007	-35.8188	2.05144e-262	-2.67101	-2.39383	-2.8449	-2.21994
31.82	60	2.355	3.165	1.995	5.41	0.32	5.26	2.28		15th section (x)	0.988362	0.000795222	1242.88	0	0.986803	0.989921	0.984847	0.991877
32.36	61	2.42	3.25	2.065	5.5	0.475	5.35	2.33
32.9	62	2.55	3.315	2.115	5.59	0.58	5.455	2.425		Regression Statistics			REF (y) vs. 20th section (x)					CI = 99,999%
33.44	63	2.665	3.385	2.14	5.67	0.68	5.545	2.51		Multiple R	0.996997
33.98	64	2.785	3.5	2.21	5.75	0.805	5.66	2.525		R Square	0.994004		Simple linear regression - DAPI
34.52	65	2.935	3.625	2.3	5.8	0.91	5.77	2.595		Adjusted R Square	0.994003
35.06	66	3.06	3.79	2.37	5.875	1.02	5.86	2.735		Standard Error	2.61788
35.6	67	3.14	3.815	2.45	5.945	1.085	5.94	2.78		Observations	8800
36.14	68	3.21	3.92	2.56	6.09	1.15	6.03	2.77		ANOVA
36.68	69	3.235	4.135	2.755	6.49	1.24	6.15	2.775			df	SS	MS	F	Significance F
37.22	70	3.32	4.255	2.86	6.805	1.315	6.285	2.8		Regression	1	9.99488e+06	9.99488e+06	1.45841e+06	0
37.76	71	3.415	4.32	2.9	6.965	1.39	6.39	2.845		Residual	8798	60295.3	6.8533	squared Std. Error
38.3	72	3.44	4.325	2.93	7.13	1.425	6.485	2.8		Total	8799	1.00552e+07
38.83	73	3.485	4.355	2.945	7.305	1.485	6.57	3.03			Coefficients	Standard Error	t Stat	P-value	Lower 95%	Upper 95%	Lower 100,0%	Upper 100,0%
39.37	74	3.57	4.385	3.015	7.505	1.58	6.695	3.35		REF section (y)	0.960381	0.0700992	13.7003	2.74144e-42	0.82297	1.09779	0.65056	1.2702
39.91	75	3.57	4.48	3.06	7.625	1.645	6.845	3.62		20th section (x)	1.00904	0.000835544	1207.64	0	1.0074	1.01068	1.00535	1.01273
40.45	76	3.6	4.51	3.085	7.675	1.68	6.96	3.765
40.99	77	3.63	4.51	3.12	7.795	1.715	7.045	3.83		Regression Statistics			REF (y) vs. 25th section (x)					CI = 99,999%
41.53	78	3.64	4.55	3.145	7.87	1.805	7.12	3.95		Multiple R	0.992281
42.07	79	3.695	4.66	3.16	7.935	1.875	7.185	4.2		R Square	0.984621		Simple linear regression - DAPI
42.61	80	3.84	4.735	3.185	7.975	1.94	7.245	4.465		Adjusted R Square	0.984619
43.15	81	3.96	4.805	3.24	8.01	1.975	7.405	4.71		Standard Error	4.19244
43.69	82	4.12	4.94	3.28	8.1	2.025	7.675	4.965		Observations	8800
44.23	83	4.265	5.08	3.325	8.185	2.075	7.81	5.145		ANOVA
44.77	84	4.59	5.17	3.34	8.3	2.145	8	5.265			df	SS	MS	F	Significance F
45.31	85	4.83	5.285	3.375	8.475	2.21	8.18	5.45		Regression	1	9.90054e+06	9.90054e+06	563280	0
45.85	86	5.035	5.37	3.385	8.615	2.285	8.24	5.695		Residual	8798	154639	17.5766	squared Std. Error
46.39	87	5.245	5.43	3.445	8.685	2.335	8.335	5.89		Total	8799	1.00552e+07
46.93	88	5.41	5.37	3.48	8.745	2.465	8.505	6.025			Coefficients	Standard Error	t Stat	P-value	Lower 95%	Upper 95%	Lower 100,0%	Upper 100,0%
47.46	89	5.69	5.365	3.48	8.8	2.62	8.61	6.065		REF section (y)	-3.55112	0.118253	-30.0298	1.05357e-188	-3.78292	-3.31932	-4.07377	-3.02847
48	90	5.835	5.485	3.495	8.88	2.69	8.69	6.075		25th section (x)	1.00866	0.00134395	750.52	0	1.00603	1.01129	1.00272	1.0146
48.54	91	5.95	5.585	3.54	8.985	2.775	8.83	6.095
49.08	92	6.05	5.69	3.58	9.065	2.865	8.89	6.22		Regression Statistics			REF (y) vs. 30th section (x)					CI = 99,999%
49.62	93	6.145	5.75	3.64	9.15	2.97	8.95	6.365		Multiple R	0.990665
50.16	94	6.27	5.65	3.72	9.155	3.07	9.015	6.475		R Square	0.981418		Simple linear regression - DAPI
50.7	95	6.4	5.57	3.965	9.18	3.14	9.055	6.55		Adjusted R Square	0.981416
51.24	96	6.555	5.525	4.17	9.315	3.235	9.08	6.605		Standard Error	4.60841
51.78	97	6.67	5.66	4.365	9.375	3.38	9.085	6.62		Observations	8800
52.32	98	6.76	5.845	4.59	9.405	3.5	9.085	6.685		ANOVA
52.86	99	6.85	5.985	4.745	9.54	3.59	9.11	6.73			df	SS	MS	F	Significance F
53.4	100	7.02	6.215	4.885	9.67	3.605	9.165	6.735		Regression	1	9.86833e+06	9.86833e+06	464666	0
53.94	101	7.085	6.45	4.97	9.73	3.61	9.225	6.82		Residual	8798	186847	21.2375	squared Std. Error
54.48	102	7.16	6.475	5.07	9.885	3.61	9.28	6.88		Total	8799	1.00552e+07
55.02	103	7.3	6.36	5.255	10.145	3.63	9.345	7.01			Coefficients	Standard Error	t Stat	P-value	Lower 95%	Upper 95%	Lower 100,0%	Upper 100,0%
55.56	104	7.425	6.29	5.385	10.225	3.675	9.44	7.145		REF section (y)	1.87955	0.122827	15.3024	3.45076e-52	1.63878	2.12032	1.33668	2.42241
56.09	105	7.505	6.275	5.45	10.24	3.695	9.595	7.185		30th section (x)	1.03175	0.00151357	681.664	0	1.02878	1.03471	1.02506	1.03844
56.63	106	7.74	6.285	5.48	10.355	3.75	9.74	7.21
57.17	107	7.865	6.275	5.49	10.365	3.765	9.87	7.275
57.71	108	7.885	6.3	5.54	10.39	3.795	10.05	7.425		Regression Statistics			REF (y) vs. sections (x1-6)					CI = 99,999%
58.25	109	7.935	6.36	5.69	10.46	3.875	10.23	7.585		Multiple R	0.999661
58.79	110	8.01	6.445	5.75	10.53	4.015	10.345	7.665		R Square	0.999323		Multiple linear regression - DAPI
59.33	111	8.075	6.615	5.905	10.6	4.075	10.45	7.76		Adjusted R Square	0.999323
59.87	112	8.065	6.765	6.125	10.705	4.175	10.57	7.895		Standard Error	0.879886
60.41	113	8.145	6.9	6.355	10.775	4.23	10.705	8.015		Observations	8800
60.95	114	8.32	6.955	6.62	10.815	4.41	10.805	8.16		ANOVA
61.49	115	8.43	7.14	6.985	10.85	4.545	10.87	8.35			df	SS	MS	F	Significance F
62.03	116	8.48	7.285	7.375	10.91	4.665	10.955	8.555		Regression	6	1.00484e+07	1.67473e+06	2.16317e+06	0
62.57	117	8.435	7.39	7.78	10.96	4.73	11.045	8.65		Residual	8793	6807.54	0.7742	squared Std. Error
63.11	118	8.47	7.57	7.99	11.04	4.805	11.14	8.695		Total	8799	1.00552e+07
63.65	119	8.565	7.685	8.13	11.155	4.93	11.24	8.705			Coefficients	Standard Error	t Stat	P-value	Lower 95%	Upper 95%	Lower 100,0%	Upper 100,0%
64.19	120	8.84	7.96	8.3	11.26	5.11	11.335	8.71		REF section (y)	0.408723	0.0281036	14.5435	2.27386e-47	0.353634	0.463813	0.284513	0.532934
64.72	121	9.07	8.135	8.455	11.335	5.295	11.385	8.725		5th section (x1)	0.728467	0.00900552	80.8911	0	0.710814	0.746119	0.688664	0.768269
65.26	122	9.1	8.25	8.56	11.385	5.55	11.435	8.795		10th section (x2)	0.178565	0.0101553	17.5834	4.78351e-68	0.158658	0.198472	0.133681	0.223449
65.8	123	9.19	8.365	8.635	11.44	5.755	11.5	8.895		15th section (x3)	0.189506	0.00442305	42.8452	0	0.180836	0.198177	0.169958	0.209055
66.34	124	9.4	8.47	8.745	11.505	5.915	11.575	9		20th section (x4)	0.0957967	0.00537001	17.8392	5.93844e-70	0.0852702	0.106323	0.0720626	0.119531
66.88	125	9.57	8.56	8.9	11.565	6.09	11.625	9.135		25th section (x5)	-0.187318	0.00308978	-60.625	0	-0.193374	-0.181261	-0.200974	-0.173662
67.42	126	9.5	8.655	9.025	11.58	6.22	11.68	9.2		30th section (x6)	-0.00596482	0.00257941	-2.31248	0.0207745	-0.0110211	-0.000908575	-0.0173652	0.00543553
67.96	127	9.515	8.83	9.125	11.61	6.315	11.745	9.255
68.5	128	9.595	8.885	9.165	11.65	6.355	11.835	9.275
69.04	129	9.645	8.9	9.26	11.71	6.395	11.92	9.315
69.58	130	9.745	9.07	9.515	11.815	6.49	12.01	9.45
70.12	131	9.73	9.175	9.615	11.875	6.61	12.08	9.59
70.66	132	9.78	9.195	9.725	11.945	6.765	12.195	9.63
71.2	133	9.84	9.155	10.045	11.975	7	12.29	9.585
71.74	134	9.875	9.185	10.265	11.98	7.13	12.37	9.58
72.28	135	9.945	9.25	10.5	11.95	7.265	12.44	9.645
72.81	136	9.965	9.29	10.675	11.955	7.545	12.535	9.775
73.35	137	9.825	9.39	10.705	12.02	7.825	12.605	9.81
73.89	138	9.955	9.51	10.74	12.075	7.965	12.71	9.77
74.43	139	10.02	9.48	10.8	12.125	8.025	12.805	9.74
74.97	140	10.105	9.58	10.865	12.18	8.17	12.905	9.805
75.51	141	10.27	9.73	10.925	12.255	8.33	13.01	9.94
76.05	142	10.36	9.855	10.975	12.345	8.435	13.11	9.995
76.59	143	10.39	10.06	11.03	12.485	8.5	13.2	10.045
77.13	144	10.425	10.26	11.075	12.59	8.555	13.255	10.07
77.67	145	10.475	10.585	11.135	12.65	8.555	13.3	10.165
78.21	146	10.585	10.865	11.175	12.74	8.645	13.345	10.22
78.75	147	10.6	11.03	11.195	12.795	8.795	13.39	10.34
79.29	148	10.595	11.19	11.285	12.895	8.92	13.445	10.485
79.83	149	10.51	11.23	11.36	13.045	9.095	13.49	10.715
80.37	150	10.435	11.235	11.395	13.14	9.27	13.515	10.9
80.91	151	10.325	11.285	11.445	13.215	9.355	13.53	10.935
81.44	152	10.215	11.315	11.475	13.255	9.41	13.575	10.99
81.98	153	10.235	11.4	11.485	13.29	9.505	13.65	11.035
82.52	154	10.505	11.565	11.5	13.31	9.645	13.67	11.08
83.06	155	10.74	11.795	11.57	13.345	9.85	13.705	11.14
83.6	156	10.82	11.93	11.74	13.395	10.095	13.78	11.165
84.14	157	10.925	11.925	11.955	13.435	10.31	13.825	11.26
84.68	158	11.095	11.9	12.05	13.47	10.445	13.855	11.44
85.22	159	11.35	11.95	12.045	13.48	10.51	13.9	11.55
85.76	160	11.515	12.015	12.095	13.56	10.57	13.94	11.635
86.3	161	11.545	12.005	12.24	13.615	10.63	13.985	11.67
86.84	162	11.685	12.025	12.33	13.64	10.655	14.02	11.715
87.38	163	11.8	12.15	12.365	13.685	10.7	14.085	11.76
87.92	164	11.86	12.215	12.44	13.76	10.79	14.14	11.8
88.46	165	11.9	12.28	12.535	13.875	10.905	14.18	11.825
89	166	12.06	12.33	12.59	13.965	10.95	14.245	11.84
89.54	167	12.2	12.415	12.695	14.04	10.995	14.33	11.885
90.07	168	12.295	12.575	12.73	14.115	11.095	14.4	11.895
90.61	169	12.38	12.64	12.79	14.18	11.15	14.48	11.93
91.15	170	12.475	12.67	12.84	14.26	11.155	14.56	11.985
91.69	171	12.425	12.675	12.93	14.385	11.195	14.695	12.04
92.23	172	12.49	12.6	13.07	14.38	11.24	14.81	12.07
92.77	173	12.595	12.685	13.165	14.42	11.29	14.87	12.135
93.31	174	12.745	12.875	13.195	14.46	11.41	14.93	12.225
93.85	175	12.685	12.98	13.3	14.48	11.485	14.975	12.265
94.39	176	12.6	13.165	13.385	14.51	11.655	15.005	12.285
94.93	177	12.645	13.33	13.43	14.59	11.78	15.04	12.255
95.47	178	12.75	13.395	13.515	14.64	11.85	15.085	12.28
96.01	179	12.805	13.46	13.62	14.72	11.885	15.135	12.33
96.55	180	12.785	13.435	13.685	14.765	11.955	15.17	12.45
97.09	181	12.865	13.475	13.72	14.815	12.03	15.22	12.62
97.63	182	12.995	13.545	13.795	14.885	12.185	15.24	12.64
98.17	183	13.095	13.66	13.83	14.985	12.3	15.255	12.665
98.7	184	13.28	13.74	13.89	15.065	12.455	15.305	12.72
99.24	185	13.38	13.775	13.975	15.16	12.525	15.36	12.775
99.78	186	13.455	13.78	14.045	15.245	12.57	15.41	12.825
100.32	187	13.545	13.795	14.095	15.28	12.695	15.495	12.85
100.86	188	13.605	13.86	14.145	15.33	12.745	15.575	12.855
101.4	189	13.685	14.005	14.17	15.38	12.72	15.63	12.89
101.94	190	13.75	14.08	14.2	15.43	12.755	15.67	12.935
102.48	191	13.79	14.085	14.28	15.485	12.83	15.69	13.015
103.02	192	13.955	14.11	14.315	15.54	12.885	15.745	13.065
103.56	193	14.075	14.16	14.34	15.585	12.97	15.79	13.165
104.1	194	14.21	14.215	14.375	15.585	13.03	15.82	13.285
104.64	195	14.38	14.29	14.425	15.6	13.055	15.845	13.36
105.18	196	14.47	14.35	14.5	15.66	13.125	15.875	13.47
105.72	197	14.49	14.49	14.545	15.71	13.235	15.89	13.545
106.26	198	14.565	14.59	14.605	15.745	13.34	15.89	13.625
106.8	199	14.64	14.605	14.67	15.785	13.395	15.91	13.685
107.33	200	14.685	14.665	14.71	15.865	13.49	15.975	13.765
107.87	201	14.685	14.765	14.745	15.925	13.56	16.055	13.815
108.41	202	14.74	14.89	14.78	15.99	13.63	16.14	13.835
108.95	203	14.795	15.025	14.825	16.08	13.72	16.195	13.89
109.49	204	14.855	15.05	14.88	16.16	13.87	16.27	13.955
110.03	205	14.905	15.13	14.915	16.205	14.005	16.37	14.005
110.57	206	14.915	15.235	14.93	16.24	14.095	16.425	14.06
111.11	207	14.92	15.33	14.975	16.325	14.15	16.465	14.175
111.65	208	14.985	15.425	15	16.415	14.225	16.48	14.27
112.19	209	15.11	15.44	15.04	16.51	14.3	16.485	14.32
112.73	210	15.24	15.46	15.09	16.68	14.405	16.525	14.365
113.27	211	15.22	15.46	15.13	16.805	14.46	16.575	14.38
113.81	212	15.28	15.53	15.165	16.91	14.49	16.65	14.39
114.35	213	15.42	15.595	15.2	17.15	14.505	16.725	14.42
114.89	214	15.435	15.625	15.255	17.37	14.535	16.73	14.46
115.43	215	15.545	15.655	15.305	17.51	14.565	16.77	14.505
115.96	216	15.635	15.685	15.35	17.56	14.605	16.83	14.535
116.5	217	15.755	15.745	15.385	17.595	14.675	16.865	14.55
117.04	218	15.78	15.78	15.45	17.655	14.7	16.905	14.58
117.58	219	15.79	15.855	15.49	17.725	14.695	16.925	14.6
118.12	220	15.9	15.905	15.5	17.755	14.72	16.925	14.625
118.66	221	15.995	15.97	15.555	17.795	14.725	16.965	14.655
119.2	222	16.025	16.05	15.61	17.845	14.705	17.025	14.71
119.74	223	16.08	16.045	15.67	17.91	14.745	17.03	14.74
120.28	224	16.115	16.075	15.71	17.96	14.795	17.015	14.795
120.82	225	16.18	16.105	15.785	18.025	14.86	17.085	14.865
121.36	226	16.255	16.145	15.83	18.06	14.885	17.155	14.94
121.9	227	16.32	16.24	15.865	18.14	14.905	17.195	14.95
122.44	228	16.41	16.325	15.92	18.22	14.875	17.22	15.025
122.98	229	16.445	16.43	15.96	18.25	14.845	17.27	15.06
123.52	230	16.485	16.495	16.005	18.295	14.83	17.285	15.035
124.06	231	16.495	16.525	16.015	18.37	14.84	17.31	15.05
124.59	232	16.51	16.53	16.025	18.38	14.855	17.405	15.145
125.13	233	16.565	16.565	16.045	18.455	14.87	17.475	15.225
125.67	234	16.615	16.595	16.095	18.47	14.89	17.485	15.215
126.21	235	16.67	16.61	16.145	18.485	14.925	17.49	15.295
126.75	236	16.705	16.64	16.21	18.565	15.01	17.49	15.34
127.29	237	16.725	16.675	16.275	18.61	15.09	17.53	15.41
127.83	238	16.745	16.7	16.32	18.62	15.155	17.585	15.505
128.37	239	16.825	16.745	16.395	18.605	15.215	17.635	15.6
128.91	240	16.885	16.795	16.44	18.655	15.245	17.68	15.65
129.45	241	16.95	16.82	16.495	18.685	15.29	17.685	15.74
129.99	242	17.035	16.87	16.54	18.705	15.31	17.685	15.83
130.53	243	17.115	16.945	16.59	18.78	15.33	17.745	15.88
131.07	244	17.105	16.95	16.615	18.825	15.385	17.8	15.94
131.61	245	17.12	16.99	16.645	18.82	15.415	17.86	16.035
132.15	246	17.15	17.01	16.675	18.85	15.43	17.91	16.1
132.69	247	17.2	17.025	16.775	18.895	15.47	17.935	16.13
133.22	248	17.26	17.05	16.83	18.925	15.495	18.01	16.18
133.76	249	17.325	17.09	16.875	18.995	15.53	18.1	16.24
134.3	250	17.375	17.135	16.93	19.045	15.58	18.14	16.27
134.84	251	17.42	17.19	16.94	19.045	15.675	18.23	16.34
135.38	252	17.44	17.26	16.975	19.07	15.775	18.29	16.37
135.92	253	17.48	17.275	17.035	19.145	15.9	18.34	16.355
136.46	254	17.555	17.3	17.075	19.275	16.035	18.42	16.33
137	255	17.545	17.355	17.12	19.35	16.115	18.515	16.295
137.54	256	17.55	17.41	17.15	19.37	16.25	18.615	16.3
138.08	257	17.595	17.46	17.19	19.4	16.32	18.695	16.335
138.62	258	17.59	17.51	17.22	19.495	16.38	18.76	16.3
139.16	259	17.63	17.56	17.26	19.58	16.41	18.85	16.28
139.7	260	17.73	17.59	17.29	19.635	16.43	18.925	16.365
140.24	261	17.785	17.625	17.33	19.665	16.485	18.995	16.46
140.78	262	17.78	17.655	17.37	19.71	16.555	19.035	16.45
141.31	263	17.755	17.68	17.39	19.805	16.58	19.07	16.385
141.85	264	17.82	17.695	17.45	19.855	16.63	19.12	16.385
142.39	265	17.865	17.715	17.485	19.88	16.73	19.15	16.425
142.93	266	17.87	17.77	17.56	19.92	16.805	19.145	16.46
143.47	267	17.85	17.79	17.64	19.945	16.815	19.16	16.47
144.01	268	17.825	17.835	17.675	19.945	16.885	19.195	16.47
144.55	269	17.85	17.88	17.745	19.93	16.955	19.23	16.485
145.09	270	17.975	17.92	17.785	19.96	17.01	19.275	16.52
145.63	271	18.1	17.95	17.795	20.005	17.025	19.335	16.54
146.17	272	18.115	17.995	17.82	20.025	17.095	19.38	16.55
146.71	273	18.1	18.025	17.88	20.095	17.11	19.43	16.57
147.25	274	18.1	18.085	17.96	20.22	17.105	19.47	16.63
147.79	275	18.035	18.155	18.015	20.285	17.145	19.51	16.695
148.33	276	18.145	18.205	18.03	20.395	17.2	19.56	16.815
148.87	277	18.195	18.265	18.05	20.56	17.255	19.59	16.965
149.41	278	18.215	18.315	18.09	20.68	17.285	19.64	17.12
149.94	279	18.165	18.345	18.115	20.77	17.325	19.68	17.235
150.48	280	18.14	18.435	18.15	20.765	17.365	19.715	17.36
151.02	281	18.245	18.5	18.17	20.76	17.39	19.765	17.445
151.56	282	18.275	18.565	18.2	20.84	17.415	19.805	17.47
152.1	283	18.32	18.595	18.235	20.9	17.4	19.85	17.48
152.64	284	18.485	18.625	18.255	20.925	17.45	19.91	17.555
153.18	285	18.61	18.64	18.275	20.97	17.56	19.93	17.55
153.72	286	18.7	18.67	18.3	21.005	17.625	19.945	17.545
154.26	287	18.725	18.775	18.365	21.03	17.685	19.97	17.595
154.8	288	18.665	18.785	18.475	21.09	17.765	19.995	17.605
155.34	289	18.685	18.82	18.52	21.165	17.805	20.02	17.61
155.88	290	18.71	18.865	18.595	21.19	17.77	20.045	17.655
156.42	291	18.655	18.88	18.625	21.24	17.835	20.08	17.755
156.96	292	18.67	18.895	18.665	21.275	17.945	20.13	17.865
157.5	293	18.73	18.945	18.71	21.31	17.99	20.16	17.945
158.04	294	18.735	19.015	18.765	21.32	18.08	20.23	17.945
158.57	295	18.765	19.095	18.79	21.35	18.225	20.285	17.96
159.11	296	18.765	19.13	18.805	21.38	18.27	20.295	18.01
159.65	297	18.77	19.15	18.82	21.42	18.295	20.33	17.995
160.19	298	18.81	19.135	18.86	21.465	18.325	20.385	17.945
160.73	299	18.845	19.14	18.885	21.49	18.33	20.46	17.925
161.27	300	18.865	19.135	18.915	21.56	18.36	20.515	17.8
161.81	301	18.875	19.21	18.925	21.635	18.395	20.555	17.665
162.35	302	18.905	19.3	18.94	21.7	18.43	20.605	17.64
162.89	303	18.955	19.42	18.965	21.725	18.465	20.67	17.665
163.43	304	19.1	19.38	19.005	21.78	18.545	20.74	17.77
163.97	305	19.27	19.305	19.05	21.865	18.605	20.95	17.88
164.51	306	19.39	19.33	19.08	21.875	18.575	21.17	17.97
165.05	307	19.505	19.365	19.125	21.895	18.51	21.25	17.975
165.59	308	19.54	19.465	19.16	21.95	18.45	21.265	17.995
166.13	309	19.56	19.585	19.175	22.05	18.335	21.34	18.03
166.67	310	19.595	19.66	19.21	22.11	18.335	21.395	18.02
167.2	311	19.65	19.765	19.265	22.22	18.365	21.4	18.055
167.74	312	19.695	19.785	19.325	22.305	18.405	21.39	18.14
168.28	313	19.72	19.765	19.36	22.39	18.445	21.35	18.215
168.82	314	19.74	19.815	19.405	22.47	18.52	21.365	18.325
169.36	315	19.77	19.94	19.46	22.535	18.57	21.42	18.515
169.9	316	19.845	19.94	19.54	22.585	18.61	21.475	18.685
170.44	317	19.86	19.92	19.615	22.655	18.615	21.515	18.785
170.98	318	19.885	19.96	19.685	22.73	18.65	21.56	18.855
171.52	319	19.93	20.08	19.715	22.775	18.69	21.62	18.91
172.06	320	20.005	20.14	19.725	22.805	18.735	21.705	18.935
172.6	321	20.05	20.15	19.755	22.87	18.755	21.785	18.98
173.14	322	20.14	20.23	19.83	22.945	18.78	21.845	19.085
173.68	323	20.14	20.285	19.875	22.995	18.815	21.92	19.165
174.22	324	20.155	20.305	19.905	23.04	18.86	22	19.235
174.76	325	20.23	20.34	19.965	23.105	18.945	22.06	19.345
175.3	326	20.3	20.37	20.02	23.17	19.015	22.105	19.42
175.83	327	20.32	20.43	20.085	23.23	19.04	22.14	19.55
176.37	328	20.315	20.505	20.12	23.275	19.045	22.185	19.625
176.91	329	20.365	20.56	20.15	23.32	19.055	22.23	19.665
177.45	330	20.415	20.57	20.175	23.395	19.085	22.255	19.685
177.99	331	20.46	20.56	20.22	23.44	19.075	22.295	19.715
178.53	332	20.5	20.565	20.25	23.51	19.085	22.34	19.745
179.07	333	20.525	20.61	20.285	23.625	19.115	22.37	19.77
179.61	334	20.56	20.585	20.325	23.715	19.13	22.415	19.765
180.15	335	20.59	20.61	20.35	23.785	19.165	22.45	19.87
180.69	336	20.595	20.685	20.37	23.84	19.2	22.485	19.98
181.23	337	20.63	20.735	20.415	23.87	19.235	22.525	20.07
181.77	338	20.635	20.765	20.445	23.925	19.285	22.575	20.15
182.31	339	20.66	20.86	20.47	24.01	19.35	22.655	20.17
182.85	340	20.69	20.93	20.515	24.1	19.4	22.715	20.2
183.39	341	20.77	20.99	20.565	24.165	19.445	22.765	20.22
183.93	342	20.8	21.04	20.605	24.235	19.485	22.805	20.28
184.46	343	20.795	21.09	20.655	24.32	19.515	22.845	20.305
185	344	20.83	21.1	20.715	24.375	19.52	22.89	20.315
185.54	345	20.91	21.115	20.75	24.4	19.54	22.925	20.32
186.08	346	20.94	21.18	20.8	24.415	19.57	22.97	20.38
186.62	347	21	21.235	20.835	24.435	19.6	23.035	20.47
187.16	348	21.05	21.21	20.865	24.48	19.63	23.11	20.495
187.7	349	21.105	21.24	20.905	24.53	19.645	23.16	20.5
188.24	350	21.145	21.305	20.945	24.575	19.66	23.205	20.5
188.78	351	21.195	21.325	21.005	24.61	19.71	23.26	20.505
189.32	352	21.245	21.36	21.045	24.64	19.74	23.305	20.535
189.86	353	21.26	21.38	21.095	24.64	19.77	23.345	20.575
190.4	354	21.255	21.41	21.125	24.65	19.78	23.4	20.585
190.94	355	21.29	21.475	21.145	24.71	19.805	23.455	20.625
191.48	356	21.345	21.57	21.18	24.76	19.855	23.53	20.645
192.02	357	21.405	21.665	21.225	24.795	19.93	23.61	20.695
192.56	358	21.455	21.765	21.24	24.84	20.015	23.665	20.795
193.09	359	21.495	21.81	21.265	24.855	20.025	23.71	20.87
193.63	360	21.535	21.81	21.285	24.875	20.07	23.77	20.875
194.17	361	21.565	21.8	21.285	24.9	20.055	23.835	20.875
194.71	362	21.59	21.8	21.31	24.945	20.08	23.905	20.9
195.25	363	21.595	21.875	21.335	25.015	20.115	23.965	20.895
195.79	364	21.605	21.935	21.375	25.045	20.155	24.01	20.955
196.33	365	21.6	21.955	21.42	25.055	20.18	24.07	21
196.87	366	21.635	21.975	21.44	25.115	20.175	24.125	21.005
197.41	367	21.755	22.005	21.46	25.245	20.225	24.19	21.025
197.95	368	21.81	22.04	21.48	25.255	20.2	24.245	21.1
198.49	369	21.83	22.065	21.505	25.24	20.185	24.295	21.155
199.03	370	21.805	22.1	21.54	25.255	20.2	24.36	21.165
199.57	371	21.81	22.14	21.555	25.27	20.22	24.44	21.19
200.11	372	21.885	22.23	21.55	25.33	20.305	24.525	21.21
200.65	373	21.92	22.25	21.57	25.405	20.355	24.59	21.235
201.19	374	21.955	22.24	21.595	25.47	20.43	24.635	21.275
201.72	375	21.955	22.27	21.64	25.505	20.505	24.675	21.355
202.26	376	22.005	22.335	21.655	25.54	20.58	24.71	21.395
202.8	377	22.075	22.32	21.7	25.62	20.65	24.75	21.39
203.34	378	22.105	22.38	21.72	25.67	20.695	24.79	21.4
203.88	379	22.115	22.44	21.74	25.69	20.7	24.84	21.43
204.42	380	22.115	22.48	21.76	25.76	20.73	24.885	21.45
204.96	381	22.18	22.45	21.805	25.865	20.775	24.955	21.53
205.5	382	22.225	22.46	21.835	25.91	20.8	24.995	21.57
206.04	383	22.255	22.515	21.855	25.925	20.835	25.025	21.6
206.58	384	22.36	22.5	21.885	26.035	20.875	25.09	21.62
207.12	385	22.405	22.53	21.95	26.16	20.9	25.165	21.63
207.66	386	22.45	22.56	21.995	26.295	20.885	25.22	21.655
208.2	387	22.49	22.57	21.95	26.365	20.85	25.33	21.69
208.74	388	22.505	22.59	21.905	26.42	20.79	25.425	21.74
209.28	389	22.455	22.635	21.94	26.57	20.73	25.465	21.77
209.81	390	22.5	22.69	21.965	26.705	20.765	25.53	21.785
210.35	391	22.525	22.725	22.005	26.715	20.815	25.58	21.8
210.89	392	22.54	22.71	22.03	26.72	20.855	25.61	21.83
211.43	393	22.61	22.71	22.06	26.87	20.87	25.63	21.84
211.97	394	22.665	22.765	22.065	27.035	20.905	25.66	21.86
212.51	395	22.695	22.8	22.145	27.165	20.925	25.69	21.91
213.05	396	22.77	22.845	22.22	27.32	20.92	25.735	21.98
213.59	397	22.795	22.895	22.295	27.43	20.935	25.77	22.015
214.13	398	22.81	22.935	22.335	27.37	20.93	25.805	22.06
214.67	399	22.885	22.955	22.345	27.29	20.93	25.83	22.08
215.21	400	22.93	23.075	22.385	27.245	20.965	25.86	22.085
215.75	401	22.92	23.195	22.415	27.235	21.02	25.89	22.1
216.29	402	22.96	23.255	22.445	27.21	21.06	25.935	22.09
216.83	403	23	23.39	22.505	27.17	21.095	25.97	22.11
217.37	404	23.075	23.465	22.545	27.18	21.125	26.01	22.125
217.91	405	23.075	23.485	22.58	27.185	21.16	26.09	22.16
218.44	406	23.105	23.525	22.655	27.125	21.19	26.135	22.19
218.98	407	23.15	23.565	22.7	27.095	21.24	26.2	22.225
219.52	408	23.17	23.585	22.78	27.045	21.28	26.22	22.29
220.06	409	23.255	23.61	22.855	27.025	21.31	26.225	22.355
220.6	410	23.335	23.645	22.93	27.05	21.365	26.245	22.4
221.14	411	23.385	23.675	22.975	27.055	21.41	26.28	22.41
221.68	412	23.405	23.69	23	27.05	21.485	26.315	22.42
222.22	413	23.43	23.71	23.05	27.07	21.575	26.345	22.45
222.76	414	23.48	23.735	23.1	27.085	21.665	26.38	22.51
223.3	415	23.555	23.765	23.125	27.11	21.725	26.425	22.535
223.84	416	23.58	23.85	23.13	27.15	21.795	26.475	22.535
224.38	417	23.605	23.89	23.205	27.19	21.815	26.515	22.555
224.92	418	23.625	23.93	23.27	27.24	21.875	26.56	22.595
225.46	419	23.645	23.945	23.31	27.265	21.9	26.585	22.67
226	420	23.685	23.98	23.355	27.28	21.93	26.645	22.735
226.54	421	23.77	23.98	23.375	27.325	21.945	26.69	22.755
227.07	422	23.81	23.99	23.405	27.345	21.96	26.735	22.79
227.61	423	23.825	23.975	23.435	27.355	21.99	26.77	22.815
228.15	424	23.81	24.01	23.545	27.37	22.02	26.79	22.84
228.69	425	23.85	24.06	23.595	27.405	22.06	26.815	22.855
229.23	426	23.89	24.105	23.625	27.44	22.095	26.84	22.89
229.77	427	23.925	24.15	23.675	27.455	22.14	26.88	22.91
230.31	428	23.97	24.165	23.735	27.455	22.185	26.93	22.93
230.85	429	24	24.165	23.77	27.465	22.235	26.98	22.98
231.39	430	24.08	24.18	23.795	27.505	22.29	27.02	23.005
231.93	431	24.13	24.235	23.83	27.54	22.36	27.06	23.025
232.47	432	24.215	24.355	23.875	27.555	22.405	27.085	23.045
233.01	433	24.285	24.425	23.91	27.57	22.415	27.135	23.055
233.55	434	24.335	24.47	23.93	27.585	22.445	27.18	23.055
234.09	435	24.37	24.49	23.985	27.605	22.475	27.245	23.06
234.63	436	24.39	24.53	24.035	27.615	22.535	27.28	23.065
235.17	437	24.425	24.635	24.05	27.645	22.565	27.31	23.075
235.7	438	24.48	24.705	24.085	27.685	22.605	27.335	23.125
236.24	439	24.55	24.75	24.135	27.69	22.645	27.36	23.165
236.78	440	24.585	24.855	24.165	27.68	22.69	27.385	23.22
237.32	441	24.605	24.91	24.2	27.695	22.715	27.405	23.235
237.86	442	24.685	24.945	24.26	27.735	22.745	27.445	23.25
238.4	443	24.74	24.975	24.31	27.775	22.785	27.485	23.3
238.94	444	24.8	25.025	24.345	27.79	22.835	27.525	23.33
239.48	445	24.865	25.065	24.35	27.82	22.885	27.56	23.355
240.02	446	24.85	25.125	24.365	27.845	22.94	27.61	23.365
240.56	447	24.885	25.155	24.395	27.845	22.97	27.645	23.425
241.1	448	24.925	25.2	24.445	27.87	23.01	27.645	23.45
241.64	449	24.95	25.26	24.46	27.9	23.05	27.67	23.52
242.18	450	24.96	25.27	24.465	27.935	23.075	27.69	23.58
242.72	451	24.965	25.275	24.52	27.96	23.105	27.69	23.63
243.26	452	25	25.325	24.585	27.985	23.185	27.705	23.69
243.8	453	25.025	25.375	24.63	28.035	23.345	27.745	23.7
244.33	454	25.035	25.455	24.665	28.085	23.475	27.775	23.705
244.87	455	25.135	25.485	24.73	28.065	23.55	27.8	23.72
245.41	456	25.205	25.48	24.79	28.06	23.64	27.825	23.73
245.95	457	25.245	25.56	24.865	28.135	23.76	27.85	23.7
246.49	458	25.305	25.615	24.925	28.185	23.975	27.875	23.715
247.03	459	25.355	25.67	24.96	28.235	24.02	27.885	23.74
247.57	460	25.405	25.69	24.985	28.245	23.995	27.895	23.77
248.11	461	25.445	25.76	25.01	28.26	23.98	27.915	23.83
248.65	462	25.525	25.835	25.07	28.26	23.98	27.94	23.875
249.19	463	25.595	25.89	25.125	28.275	23.985	27.95	23.895
249.73	464	25.64	25.895	25.17	28.32	23.99	27.97	23.975
250.27	465	25.69	25.92	25.2	28.31	23.955	28.015	24.05
250.81	466	25.735	25.92	25.235	28.33	23.895	28.05	24.095
251.35	467	25.835	25.945	25.28	28.345	23.865	28.055	24.175
251.89	468	25.865	25.995	25.31	28.335	23.88	28.05	24.235
252.43	469	25.855	26.02	25.34	28.35	23.895	28.07	24.26
252.96	470	25.885	26.055	25.385	28.365	23.94	28.095	24.315
253.5	471	25.9	26.115	25.42	28.355	23.98	28.105	24.38
254.04	472	25.94	26.15	25.465	28.385	24.025	28.145	24.42
254.58	473	25.9	26.22	25.51	28.4	24.095	28.21	24.45
255.12	474	25.925	26.275	25.55	28.43	24.155	28.24	24.46
255.66	475	25.98	26.295	25.585	28.44	24.19	28.285	24.48
256.2	476	25.99	26.32	25.625	28.46	24.225	28.35	24.475
256.74	477	26.025	26.38	25.675	28.475	24.28	28.415	24.495
257.28	478	26.05	26.415	25.705	28.48	24.335	28.48	24.5
257.82	479	26.11	26.445	25.72	28.48	24.45	28.55	24.525
258.36	480	26.145	26.465	25.73	28.485	24.525	28.625	24.53
258.9	481	26.225	26.5	25.805	28.5	24.585	28.665	24.555
259.44	482	26.25	26.53	25.88	28.52	24.665	28.7	24.58
259.98	483	26.305	26.605	25.95	28.525	24.68	28.745	24.595
260.52	484	26.395	26.675	26.015	28.535	24.69	28.795	24.58
261.06	485	26.565	26.725	26.055	28.555	24.765	28.85	24.58
261.59	486	26.65	26.81	26.12	28.54	24.8	28.9	24.625
262.13	487	26.715	26.915	26.24	28.56	24.8	28.95	24.66
262.67	488	26.765	26.99	26.3	28.585	24.835	29	24.69
263.21	489	26.8	27.05	26.32	28.585	24.89	29.065	24.715
263.75	490	26.86	27.065	26.36	28.6	24.945	29.13	24.745
264.29	491	26.95	27.075	26.38	28.645	24.995	29.18	24.765
264.83	492	27.055	27.105	26.44	28.655	25.045	29.23	24.845
265.37	493	27.035	27.095	26.495	28.655	25.09	29.3	24.93
265.91	494	27.025	27.155	26.525	28.68	25.14	29.37	25.015
266.45	495	27.115	27.215	26.56	28.715	25.33	29.425	25.065
266.99	496	27.125	27.25	26.625	28.745	25.535	29.47	25.15
267.53	497	27.23	27.3	26.675	28.76	25.65	29.525	25.18
268.07	498	27.3	27.35	26.68	28.785	25.665	29.585	25.19
268.61	499	27.33	27.385	26.7	28.8	25.76	29.62	25.205
269.15	500	27.42	27.4	26.745	28.805	25.865	29.67	25.215
269.68	501	27.47	27.44	26.785	28.835	25.925	29.75	25.245
270.22	502	27.485	27.485	26.81	28.84	25.975	29.79	25.3
270.76	503	27.495	27.495	26.85	28.875	26.05	29.8	25.35
271.3	504	27.48	27.545	26.885	28.92	26.085	29.825	25.395
271.84	505	27.425	27.56	26.91	28.91	26.08	29.855	25.43
272.38	506	27.365	27.545	26.97	28.875	26.135	29.885	25.47
272.92	507	27.405	27.54	27.03	28.865	26.205	29.935	25.51
273.46	508	27.525	27.475	27.085	28.895	26.275	30.01	25.545
274	509	27.585	27.465	27.145	28.91	26.36	30.095	25.58
274.54	510	27.545	27.485	27.17	28.92	26.445	30.16	25.61
275.08	511	27.59	27.515	27.195	28.955	26.485	30.24	25.64
275.62	512	27.665	27.53	27.235	28.985	26.475	30.3	25.665
276.16	513	27.705	27.555	27.285	29	26.51	30.34	25.69
276.7	514	27.76	27.55	27.32	29.03	26.525	30.38	25.715
277.24	515	27.815	27.605	27.315	29.08	26.56	30.42	25.745
277.78	516	27.83	27.67	27.345	29.095	26.63	30.46	25.77
278.31	517	27.895	27.705	27.405	29.11	26.72	30.51	25.81
278.85	518	27.825	27.725	27.455	29.135	26.72	30.555	25.91
279.39	519	27.84	27.755	27.5	29.135	26.79	30.58	25.985
279.93	520	27.89	27.81	27.535	29.135	26.84	30.595	26.03
280.47	521	27.865	27.905	27.59	29.15	26.84	30.6	26.055
281.01	522	27.91	27.995	27.62	29.16	26.865	30.615	26.12
281.55	523	27.99	28.07	27.65	29.2	26.855	30.615	26.17
282.09	524	28.01	28.2	27.69	29.21	26.8	30.625	26.19
282.63	525	27.99	28.28	27.725	29.22	26.775	30.645	26.215
283.17	526	28.025	28.39	27.775	29.235	26.795	30.635	26.275
283.71	527	28.045	28.43	27.82	29.245	26.845	30.625	26.345
284.25	528	28.07	28.41	27.885	29.28	26.89	30.58	26.425
284.79	529	28.145	28.425	27.905	29.345	26.915	30.525	26.485
285.33	530	28.125	28.455	27.935	29.37	26.96	30.53	26.5
285.87	531	28.095	28.415	27.955	29.39	26.975	30.555	26.525
286.41	532	28.16	28.375	27.995	29.43	27.03	30.575	26.565
286.94	533	28.255	28.41	28.02	29.46	27.135	30.59	26.6
287.48	534	28.29	28.455	28.045	29.445	27.135	30.6	26.615
288.02	535	28.28	28.5	28.07	29.44	27.155	30.635	26.64
288.56	536	28.32	28.59	28.12	29.44	27.13	30.67	26.67
289.1	537	28.39	28.585	28.17	29.49	27.115	30.72	26.675
289.64	538	28.395	28.55	28.205	29.505	27.24	30.75	26.69
290.18	539	28.42	28.545	28.25	29.49	27.325	30.775	26.73
290.72	540	28.42	28.585	28.28	29.48	27.3	30.8	26.735
291.26	541	28.385	28.625	28.27	29.485	27.285	30.83	26.755
291.8	542	28.415	28.665	28.295	29.5	27.31	30.88	26.785
292.34	543	28.43	28.665	28.315	29.505	27.335	30.94	26.81
292.88	544	28.545	28.67	28.35	29.49	27.335	30.985	26.86
293.42	545	28.485	28.74	28.39	29.515	27.32	31.025	26.885
293.96	546	28.41	28.79	28.425	29.53	27.36	31.05	26.92
294.5	547	28.425	28.855	28.47	29.53	27.4	31.065	26.98
295.04	548	28.415	28.87	28.5	29.56	27.415	31.09	27.015
295.57	549	28.45	28.885	28.505	29.57	27.46	31.135	27.05
296.11	550	28.55	28.845	28.52	29.585	27.535	31.155	27.05
296.65	551	28.53	28.88	28.53	29.595	27.565	31.17	27.05
297.19	552	28.435	28.935	28.56	29.625	27.47	31.195	27.07
297.73	553	28.425	29.035	28.57	29.65	27.425	31.21	27.09
298.27	554	28.485	29.04	28.6	29.64	27.41	31.22	27.115
298.81	555	28.56	29.08	28.64	29.62	27.44	31.225	27.135
299.35	556	28.565	29.11	28.64	29.645	27.47	31.23	27.16
299.89	557	28.515	29.115	28.65	29.675	27.475	31.245	27.18
300.43	558	28.515	29.095	28.675	29.68	27.495	31.255	27.2
300.97	559	28.485	29.14	28.72	29.695	27.51	31.27	27.22
301.51	560	28.465	29.195	28.775	29.7	27.565	31.285	27.235
302.05	561	28.515	29.23	28.81	29.69	27.55	31.295	27.24
302.59	562	28.515	29.305	28.82	29.705	27.57	31.31	27.255
303.13	563	28.52	29.29	28.81	29.725	27.68	31.33	27.27
303.67	564	28.68	29.35	28.83	29.735	27.71	31.365	27.275
304.2	565	28.785	29.37	28.925	29.745	27.79	31.38	27.29
304.74	566	28.775	29.425	28.965	29.76	27.875	31.4	27.3
305.28	567	28.765	29.465	28.99	29.795	27.94	31.425	27.29
305.82	568	28.895	29.495	29.045	29.8	28.025	31.43	27.29
306.36	569	28.945	29.505	29.07	29.8	28.045	31.455	27.325
306.9	570	28.925	29.43	29.11	29.825	28.065	31.48	27.34
307.44	571	28.95	29.4	29.175	29.835	28.105	31.51	27.35
307.98	572	28.91	29.385	29.18	29.83	28.135	31.535	27.36
308.52	573	28.94	29.4	29.185	29.84	28.135	31.565	27.375
309.06	574	29.005	29.43	29.21	29.855	28.115	31.585	27.365
309.6	575	29.16	29.465	29.24	29.855	28.115	31.6	27.335
310.14	576	29.31	29.485	29.275	29.865	28.135	31.63	27.28
310.68	577	29.355	29.515	29.31	29.875	28.155	31.655	27.25
311.22	578	29.385	29.535	29.32	29.905	28.2	31.68	27.235
311.76	579	29.425	29.56	29.35	29.905	28.205	31.735	27.25
312.3	580	29.45	29.605	29.375	29.9	28.255	31.77	27.275
312.83	581	29.47	29.645	29.4	29.925	28.355	31.79	27.43
313.37	582	29.54	29.7	29.41	29.94	28.38	31.805	27.495
313.91	583	29.565	29.725	29.435	29.925	28.35	31.82	27.46
314.45	584	29.62	29.72	29.455	29.93	28.34	31.855	27.42
314.99	585	29.645	29.74	29.48	29.97	28.37	31.88	27.345
315.53	586	29.705	29.765	29.52	30	28.45	31.895	27.33
316.07	587	29.73	29.83	29.565	30.005	28.5	31.92	27.36
316.61	588	29.745	29.875	29.575	29.99	28.53	31.95	27.56
317.15	589	29.795	29.88	29.595	29.995	28.59	31.96	27.785
317.69	590	29.82	29.89	29.63	30.01	28.62	31.965	27.895
318.23	591	29.835	29.895	29.655	30.025	28.675	31.98	27.915
318.77	592	29.845	29.94	29.72	30.01	28.725	32.005	27.935
319.31	593	29.88	29.965	29.78	30.015	28.775	32.04	27.98
319.85	594	29.945	30	29.785	30.04	28.775	32.08	28.025
320.39	595	29.99	30.03	29.8	30.045	28.785	32.11	28.03
320.93	596	29.985	30.09	29.81	30.08	28.81	32.11	28.075
321.46	597	29.99	30.155	29.845	30.11	28.845	32.11	28.09
322	598	30.05	30.23	29.855	30.115	28.935	32.14	28.085
322.54	599	30.105	30.285	29.875	30.135	29.01	32.145	28.18
323.08	600	30.075	30.255	29.93	30.13	29.065	32.15	28.295
323.62	601	30.07	30.275	29.965	30.13	29.115	32.175	28.31
324.16	602	30.09	30.335	29.97	30.135	29.23	32.2	28.28
324.7	603	30.14	30.395	30.01	30.15	29.33	32.215	28.285
325.24	604	30.175	30.41	30.07	30.155	29.405	32.22	28.285
325.78	605	30.205	30.465	30.115	30.17	29.47	32.245	28.22
326.32	606	30.235	30.485	30.16	30.195	29.45	32.31	28.125
326.86	607	30.24	30.495	30.16	30.185	29.455	32.35	28.025
327.4	608	30.29	30.475	30.195	30.215	29.485	32.355	27.895
327.94	609	30.315	30.495	30.215	30.26	29.575	32.355	27.7
328.48	610	30.305	30.515	30.22	30.265	29.64	32.355	27.54
329.02	611	30.325	30.525	30.245	30.265	29.675	32.365	27.48
329.56	612	30.365	30.525	30.27	30.265	29.705	32.385	27.49
330.09	613	30.39	30.49	30.295	30.3	29.62	32.41	27.52
330.63	614	30.415	30.485	30.335	30.345	29.535	32.43	27.55
331.17	615	30.44	30.53	30.365	30.33	29.575	32.45	27.555
331.71	616	30.49	30.56	30.385	30.33	29.6	32.475	27.575
332.25	617	30.515	30.585	30.43	30.365	29.58	32.495	27.6
332.79	618	30.565	30.63	30.45	30.39	29.585	32.51	27.595
333.33	619	30.585	30.645	30.485	30.385	29.625	32.54	27.605
333.87	620	30.575	30.675	30.53	30.385	29.67	32.575	27.62
334.41	621	30.625	30.725	30.57	30.395	29.71	32.595	27.66
334.95	622	30.67	30.775	30.56	30.41	29.81	32.605	27.705
335.49	623	30.685	30.8	30.58	30.43	29.895	32.615	27.78
336.03	624	30.7	30.81	30.635	30.43	29.97	32.64	27.82
336.57	625	30.74	30.845	30.65	30.445	30.05	32.67	27.835
337.11	626	30.765	30.89	30.675	30.495	30.08	32.695	27.85
337.65	627	30.74	30.93	30.7	30.505	30.11	32.71	27.885
338.18	628	30.735	30.98	30.72	30.515	30.165	32.71	27.855
338.72	629	30.74	31	30.75	30.525	30.295	32.71	27.865
339.26	630	30.76	31.005	30.785	30.525	30.36	32.73	27.91
339.8	631	30.775	31.025	30.81	30.55	30.395	32.73	27.885
340.34	632	30.775	31.055	30.825	30.57	30.415	32.735	28.065
340.88	633	30.73	31.055	30.855	30.58	30.41	32.755	28.36
341.42	634	30.75	31.06	30.875	30.585	30.355	32.775	28.53
341.96	635	30.775	31.08	30.925	30.575	30.325	32.795	28.58
342.5	636	30.81	31.105	30.965	30.585	30.355	32.81	28.685
343.04	637	30.89	31.11	30.975	30.61	30.37	32.81	28.81
343.58	638	30.885	31.115	30.99	30.65	30.41	32.825	28.965
344.12	639	30.845	31.155	31.01	30.63	30.49	32.84	29.095
344.66	640	30.81	31.17	31.04	30.65	30.515	32.86	29.135
345.2	641	30.785	31.17	31.075	30.67	30.48	32.87	29.105
345.74	642	30.815	31.195	31.075	30.68	30.53	32.87	29.08
346.28	643	30.785	31.215	31.09	30.68	30.565	32.875	29.1
346.81	644	30.585	31.255	31.12	30.69	30.585	32.885	29.175
347.35	645	30.475	31.295	31.15	30.71	30.6	32.9	29.165
347.89	646	30.445	31.33	31.18	30.72	30.665	32.92	29.2
348.43	647	30.43	31.375	31.215	30.715	30.725	32.935	29.275
348.97	648	30.46	31.395	31.24	30.725	30.71	32.95	29.325
349.51	649	30.57	31.41	31.285	30.73	30.735	32.965	29.37
350.05	650	30.79	31.42	31.31	30.715	30.765	32.985	29.41
350.59	651	30.9	31.485	31.335	30.755	30.75	33.015	29.48
351.13	652	30.95	31.515	31.345	30.8	30.75	33.05	29.525
351.67	653	31.025	31.555	31.365	30.805	30.745	33.065	29.59
352.21	654	31.135	31.575	31.405	30.78	30.705	33.085	29.655
352.75	655	31.17	31.575	31.445	30.79	30.74	33.12	29.71
353.29	656	31.235	31.565	31.45	30.81	30.735	33.16	29.795
353.83	657	31.36	31.555	31.465	30.82	30.915	33.195	29.885
354.37	658	31.48	31.58	31.49	30.825	31.005	33.245	29.96
354.91	659	31.615	31.605	31.5	30.82	31.02	33.305	29.985
355.44	660	31.65	31.67	31.505	30.835	31.07	33.345	29.985
355.98	661	31.655	31.685	31.505	30.865	31.075	33.37	30.015
356.52	662	31.645	31.68	31.52	30.885	31.08	33.38	30.045
357.06	663	31.66	31.695	31.54	30.905	31.11	33.39	30
357.6	664	31.695	31.75	31.52	30.9	31.135	33.43	30.005
358.14	665	31.73	31.785	31.5	30.905	31.145	33.49	30.03
358.68	666	31.755	31.855	31.54	30.925	31.185	33.515	30.03
359.22	667	31.715	31.875	31.565	30.965	31.22	33.545	30.065
359.76	668	31.845	31.91	31.61	30.985	31.235	33.585	30.07
360.3	669	31.93	31.935	31.645	30.985	31.225	33.605	30.06
360.84	670	31.91	31.97	31.665	31.01	31.255	33.625	30.06
361.38	671	31.935	31.97	31.695	31.07	31.305	33.645	30.07
361.92	672	31.99	31.97	31.725	31.085	31.36	33.665	30.095
362.46	673	31.965	31.99	31.76	31.075	31.43	33.685	30.12
363	674	32	32	31.8	31.07	31.475	33.705	30.135
363.54	675	31.965	32.055	31.83	31.055	31.455	33.72	30.14
364.07	676	31.985	32.075	31.845	31.065	31.5	33.74	30.135
364.61	677	32.075	32.035	31.84	31.09	31.63	33.76	30.115
365.15	678	32.13	32.035	31.89	31.1	31.665	33.77	30.125
365.69	679	32.215	32.085	31.935	31.125	31.695	33.795	30.155
366.23	680	32.25	32.085	31.96	31.14	31.79	33.825	30.155
366.77	681	32.245	32.095	31.95	31.135	31.86	33.855	30.17
367.31	682	32.245	32.14	31.97	31.145	31.93	33.875	30.185
367.85	683	32.33	32.21	32	31.15	31.97	33.9	30.16
368.39	684	32.35	32.24	32	31.14	31.99	33.95	30.185
368.93	685	32.34	32.23	32.02	31.185	32.02	33.98	30.23
369.47	686	32.43	32.265	32.05	31.21	32.065	34	30.265
370.01	687	32.435	32.33	32.065	31.185	32.06	34.01	30.255
370.55	688	32.485	32.32	32.08	31.2	32.085	34.04	30.24
371.09	689	32.5	32.31	32.11	31.215	32.11	34.085	30.255
371.63	690	32.44	32.36	32.125	31.265	32.115	34.125	30.29
372.17	691	32.46	32.405	32.2	31.285	32.12	34.17	30.305
372.7	692	32.5	32.405	32.23	31.295	32.165	34.205	30.32
373.24	693	32.535	32.485	32.24	31.32	32.18	34.23	30.345
373.78	694	32.53	32.48	32.26	31.32	32.205	34.26	30.325
374.32	695	32.535	32.455	32.29	31.265	32.24	34.3	30.325
374.86	696	32.575	32.455	32.345	31.285	32.265	34.325	30.33
375.4	697	32.56	32.475	32.35	31.345	32.28	34.35	30.35
375.94	698	32.54	32.48	32.365	31.385	32.315	34.375	30.335
376.48	699	32.605	32.495	32.395	31.385	32.38	34.4	30.31
377.02	700	32.61	32.525	32.42	31.37	32.375	34.425	30.33
377.56	701	32.62	32.545	32.445	31.42	32.38	34.465	30.35
378.1	702	32.68	32.535	32.465	31.43	32.4	34.495	30.365
378.64	703	32.78	32.55	32.48	31.43	32.46	34.545	30.38
379.18	704	32.84	32.575	32.51	31.415	32.485	34.6	30.405
379.72	705	32.895	32.615	32.545	31.405	32.5	34.635	30.44
380.26	706	32.935	32.65	32.565	31.425	32.53	34.67	30.475
380.8	707	32.94	32.69	32.605	31.445	32.595	34.695	30.51
381.33	708	32.93	32.685	32.635	31.465	32.66	34.7	30.555
381.87	709	32.955	32.67	32.64	31.51	32.69	34.71	30.595
382.41	710	32.995	32.675	32.64	31.51	32.67	34.725	30.625
382.95	711	33.04	32.69	32.665	31.495	32.705	34.74	30.7
383.49	712	33.105	32.72	32.685	31.52	32.77	34.76	30.81
384.03	713	33.145	32.735	32.725	31.555	32.785	34.785	30.845
384.57	714	33.205	32.72	32.77	31.545	32.775	34.82	30.85
385.11	715	33.255	32.73	32.815	31.555	32.83	34.82	30.865
385.65	716	33.31	32.74	32.855	31.595	32.85	34.83	30.905
386.19	717	33.355	32.745	32.86	31.605	32.86	34.865	30.925
386.73	718	33.41	32.755	32.895	31.6	32.92	34.91	30.93
387.27	719	33.425	32.795	32.93	31.62	32.925	34.935	30.945
387.81	720	33.475	32.825	32.965	31.66	32.93	34.95	30.98
388.35	721	33.46	32.82	32.98	31.66	32.945	34.97	31.06
388.89	722	33.555	32.83	33	31.635	33.015	35	31.105
389.43	723	33.7	32.91	33.07	31.625	33.075	35.025	31.13
389.96	724	33.78	32.955	33.105	31.645	33.095	35.06	31.16
390.5	725	33.785	32.955	33.135	31.685	33.06	35.085	31.195
391.04	726	33.875	32.975	33.145	31.705	33.12	35.1	31.205
391.58	727	33.92	33.03	33.175	31.72	33.145	35.115	31.215
392.12	728	33.91	33.05	33.185	31.76	33.12	35.15	31.23
392.66	729	33.88	33.08	33.19	31.8	33.13	35.17	31.235
393.2	730	33.91	33.155	33.195	31.82	33.175	35.17	31.24
393.74	731	33.925	33.175	33.22	31.865	33.235	35.185	31.325
394.28	732	34.02	33.165	33.28	31.9	33.245	35.205	31.38
394.82	733	34.12	33.17	33.315	31.87	33.27	35.23	31.38
395.36	734	34.165	33.165	33.335	31.855	33.305	35.255	31.39
395.9	735	34.31	33.215	33.355	31.875	33.32	35.275	31.415
396.44	736	34.325	33.295	33.385	31.895	33.36	35.295	31.465
396.98	737	34.345	33.315	33.385	31.93	33.44	35.32	31.47
397.52	738	34.36	33.3	33.415	31.955	33.465	35.34	31.52
398.06	739	34.385	33.33	33.435	31.94	33.5	35.36	31.575
398.59	740	34.5	33.375	33.435	31.935	33.52	35.38	31.6
399.13	741	34.565	33.39	33.465	31.96	33.54	35.4	31.66
399.67	742	34.67	33.42	33.535	31.975	33.55	35.42	31.7
400.21	743	34.725	33.445	33.59	31.985	33.6	35.45	31.715
400.75	744	34.765	33.455	33.62	32.005	33.63	35.48	31.725
401.29	745	34.775	33.535	33.63	32.035	33.65	35.5	31.77
401.83	746	34.77	33.585	33.65	32.04	33.68	35.515	31.795
402.37	747	34.795	33.605	33.67	32.06	33.745	35.535	31.815
402.91	748	34.795	33.65	33.695	32.075	33.77	35.57	31.845
403.45	749	34.775	33.715	33.705	32.08	33.79	35.62	31.88
403.99	750	34.815	33.71	33.715	32.1	33.835	35.64	31.925
404.53	751	34.84	33.69	33.78	32.145	33.865	35.645	31.96
405.07	752	34.83	33.72	33.825	32.16	33.9	35.665	31.98
405.61	753	34.83	33.755	33.84	32.165	33.945	35.69	31.98
406.15	754	34.82	33.79	33.835	32.17	33.98	35.715	32
406.68	755	34.865	33.805	33.825	32.205	34.025	35.74	32.05
407.22	756	34.855	33.8	33.87	32.21	34.075	35.79	32.105
407.76	757	34.845	33.81	33.89	32.23	34.13	35.88	32.11
408.3	758	34.87	33.83	33.91	32.27	34.175	35.985	32.1
408.84	759	34.89	33.84	33.935	32.28	34.185	36.05	32.135
409.38	760	34.925	33.855	33.975	32.315	34.225	36.08	32.185
409.92	761	34.905	33.9	34.03	32.34	34.3	36.095	32.205
410.46	762	34.875	33.92	34.03	32.365	34.36	36.115	32.22
411	763	34.89	33.96	34.035	32.43	34.39	36.14	32.205
411.54	764	34.87	33.985	34.065	32.445	34.41	36.17	32.185
412.08	765	34.85	33.99	34.1	32.445	34.475	36.19	32.22
412.62	766	34.795	34.02	34.125	32.465	34.55	36.21	32.295
413.16	767	34.8	34.06	34.115	32.49	34.54	36.24	32.335
413.7	768	34.8	34.115	34.125	32.55	34.56	36.275	32.355
414.24	769	34.8	34.13	34.145	32.58	34.605	36.315	32.37
414.78	770	34.83	34.15	34.18	32.59	34.595	36.35	32.39
415.31	771	34.745	34.195	34.25	32.635	34.625	36.39	32.415
415.85	772	34.77	34.175	34.29	32.66	34.675	36.425	32.42
416.39	773	34.805	34.195	34.315	32.65	34.685	36.475	32.47
416.93	774	34.72	34.26	34.285	32.695	34.65	36.515	32.51
417.47	775	34.715	34.305	34.285	32.7	34.625	36.535	32.48
418.01	776	34.69	34.28	34.35	32.745	34.655	36.575	32.485
418.55	777	34.595	34.29	34.395	32.81	34.695	36.61	32.51
419.09	778	34.605	34.33	34.42	32.855	34.715	36.645	32.55
419.63	779	34.595	34.38	34.445	32.865	34.77	36.67	32.585
420.17	780	34.535	34.41	34.47	32.87	34.8	36.71	32.62
420.71	781	34.505	34.44	34.495	32.895	34.805	36.745	32.65
421.25	782	34.45	34.485	34.515	32.93	34.845	36.785	32.68
421.79	783	34.53	34.52	34.545	32.95	34.895	36.815	32.71
422.33	784	34.51	34.545	34.59	32.95	34.89	36.85	32.74
422.87	785	34.55	34.6	34.595	32.985	34.88	36.94	32.76
423.41	786	34.54	34.72	34.6	33.025	34.87	36.99	32.785
423.94	787	34.495	34.745	34.615	33.045	34.885	37.02	32.805
424.48	788	34.505	34.795	34.63	33.07	34.86	36.98	32.83
425.02	789	34.525	34.83	34.69	33.08	34.85	36.925	32.855
425.56	790	34.6	34.855	34.775	33.095	34.87	36.865	32.875
426.1	791	34.67	34.92	34.855	33.115	34.9	36.83	32.91
426.64	792	34.735	34.95	34.875	33.14	34.87	36.85	32.95
427.18	793	34.815	34.975	34.92	33.18	34.855	36.87	32.985
427.72	794	34.895	35.01	35.005	33.21	34.89	36.915	33.04
428.26	795	35.095	35.065	35.02	33.22	34.94	36.97	33.1
428.8	796	35.16	35.105	35.035	33.24	34.96	36.98	33.14
429.34	797	35.235	35.135	35.035	33.305	35.015	36.955	33.16
429.88	798	35.335	35.155	35.015	33.34	35.05	36.985	33.185
430.42	799	35.445	35.24	35.04	33.33	35.06	37.02	33.215
430.96	800	35.42	35.31	35.065	33.33	35.04	36.97	33.235
431.5	801	35.425	35.315	35.09	33.365	35.025	36.895	33.27
432.04	802	35.49	35.34	35.1	33.39	35.08	36.91	33.34
432.57	803	35.455	35.395	35.095	33.42	35.12	36.95	33.365
433.11	804	35.445	35.44	35.09	33.46	35.12	36.965	33.37
433.65	805	35.5	35.47	35.095	33.48	35.13	36.965	33.38
434.19	806	35.56	35.45	35.11	33.46	35.175	36.965	33.4
434.73	807	35.585	35.475	35.125	33.455	35.17	37.01	33.415
435.27	808	35.55	35.51	35.155	33.47	35.18	37.07	33.41
435.81	809	35.48	35.57	35.15	33.485	35.235	37.095	33.395
436.35	810	35.51	35.64	35.165	33.53	35.25	37.025	33.41
436.89	811	35.54	35.645	35.18	33.55	35.285	36.96	33.415
437.43	812	35.535	35.665	35.195	33.56	35.33	36.925	33.47
437.97	813	35.605	35.69	35.195	33.59	35.35	36.935	33.545
438.51	814	35.68	35.7	35.195	33.585	35.355	36.98	33.555
439.05	815	35.77	35.69	35.19	33.575	35.385	37	33.545
439.59	816	35.88	35.69	35.2	33.6	35.4	36.965	33.56
440.13	817	36.005	35.72	35.19	33.635	35.41	37.01	33.525
440.67	818	36.09	35.74	35.215	33.645	35.425	37	33.515
441.2	819	36.13	35.77	35.235	33.655	35.43	36.915	33.54
441.74	820	36.125	35.81	35.195	33.675	35.455	36.94	33.59
442.28	821	36.135	35.84	35.17	33.725	35.44	36.95	33.605
442.82	822	36.195	35.875	35.23	33.79	35.44	36.875	33.59
443.36	823	36.25	35.89	35.215	33.815	35.47	36.8	33.6
443.9	824	36.315	35.925	35.25	33.855	35.515	36.755	33.62
444.44	825	36.36	35.96	35.275	33.93	35.545	36.795	33.64
444.98	826	36.46	36	35.28	33.98	35.565	36.905	33.66
445.52	827	36.485	36.015	35.305	34.045	35.575	37.01	33.68
446.06	828	36.495	36.045	35.315	34.075	35.57	37.065	33.695
446.6	829	36.46	36.08	35.305	34.06	35.55	37.125	33.715
447.14	830	36.395	36.095	35.34	34.105	35.54	37.175	33.74
447.68	831	36.435	36.13	35.38	34.135	35.59	37.25	33.76
448.22	832	36.455	36.15	35.395	34.385	35.64	37.345	33.785
448.76	833	36.485	36.16	35.455	34.665	35.685	37.515	33.805
449.3	834	36.49	36.19	35.51	34.975	35.735	37.67	33.82
449.83	835	36.595	36.235	35.51	35.295	35.805	37.825	33.84
450.37	836	36.62	36.405	35.57	35.62	35.855	38.025	33.855
450.91	837	36.64	36.455	35.645	35.91	35.88	38.135	33.875
451.45	838	36.81	36.49	35.66	36.235	35.91	38.22	33.89
451.99	839	36.83	36.495	35.69	36.595	35.9	38.325	33.91
452.53	840	36.81	36.515	35.74	36.895	35.855	38.495	33.925
453.07	841	36.835	36.51	35.78	37.145	35.865	38.69	33.96
453.61	842	36.925	36.52	35.8	37.55	35.88	38.85	33.99
454.15	843	36.995	36.55	35.84	37.79	35.895	38.935	34.005
454.69	844	37.045	36.595	35.945	38	35.91	39.04	34.03
455.23	845	37.08	36.615	36.015	38.31	35.92	39.18	34.07
455.77	846	37.135	36.635	36.045	38.6	35.945	39.24	34.105
456.31	847	37.15	36.675	36.07	38.825	35.995	39.305	34.125
456.85	848	37.175	36.695	36.14	39.085	36.06	39.355	34.14
457.39	849	37.2	36.73	36.225	39.63	36.14	39.4	34.155
457.93	850	37.23	36.75	36.27	40.365	36.21	39.495	34.175
458.46	851	37.21	36.76	36.32	40.905	36.235	39.595	34.21
459	852	37.21	36.865	36.44	41.19	36.235	39.635	34.22
459.54	853	37.215	36.98	36.45	41.38	36.26	39.625	34.22
460.08	854	37.305	37.075	36.455	41.585	36.335	39.67	34.27
460.62	855	37.32	37.125	36.51	41.805	36.435	39.765	34.285
461.16	856	37.3	37.125	36.54	42	36.475	39.79	34.305
461.7	857	37.345	37.12	36.565	42.17	36.53	39.775	34.335
462.24	858	37.42	37.135	36.605	42.42	36.59	39.83	34.375
462.78	859	37.36	37.15	36.66	42.865	36.66	39.98	34.385
463.32	860	37.345	37.155	36.67	43.275	36.685	40.175	34.43
463.86	861	37.365	37.155	36.695	43.585	36.725	40.305	34.525
464.4	862	37.33	37.14	36.72	43.86	36.775	40.365	34.61
464.94	863	37.31	37.135	36.745	44.1	36.82	40.46	34.675
465.48	864	37.35	37.155	36.77	44.405	36.85	40.585	34.705
466.02	865	37.48	37.195	36.805	44.695	36.915	40.78	34.72
466.56	866	37.595	37.2	36.85	44.785	37	40.925	34.705
467.09	867	37.73	37.22	36.84	44.815	37.015	41.095	34.71
467.63	868	37.82	37.24	36.88	44.865	37.03	41.295	34.73
468.17	869	37.78	37.27	36.94	44.89	37.07	41.44	34.77
468.71	870	37.69	37.295	36.925	44.87	37.11	41.55	34.78
469.25	871	37.5	37.305	36.89	44.9	37.115	41.69	34.79
469.79	872	37.46	37.37	36.95	44.96	37.125	41.895	34.81
470.33	873	37.575	37.42	37.035	44.98	37.14	42.085	34.83
470.87	874	37.6	37.46	37.045	44.985	37.17	42.24	34.865
471.41	875	37.585	37.48	37.05	44.975	37.18	42.39	34.885
471.95	876	37.57	37.515	37.115	45.005	37.185	42.505	34.905
472.49	877	37.565	37.52	37.11	45.045	37.21	42.59	34.9
473.03	878	37.655	37.54	37.125	45.06	37.27	42.72	34.915
473.57	879	37.665	37.58	37.17	45.085	37.39	42.88	34.93
474.11	880	37.655	37.595	37.2	45.155	37.435	43.02	34.96
474.65	881	37.72	37.595	37.265	45.215	37.53	43.085	35
475.18	882	37.725	37.6	37.335	45.28	37.625	43.13	35.055
475.72	883	37.73	37.655	37.385	45.285	37.645	43.19	35.08
476.26	884	37.765	37.705	37.455	45.235	37.67	43.245	35.08
476.8	885	37.915	37.755	37.45	45.215	37.695	43.425	35.075
477.34	886	37.99	37.81	37.44	45.315	37.73	43.77	35.11
477.88	887	38.035	37.875	37.43	45.435	37.765	43.93	35.16
478.42	888	37.985	37.925	37.445	45.485	37.78	43.945	35.22
478.96	889	37.96	38	37.52	45.58	37.785	43.97	35.27
479.5	890	37.91	38.035	37.59	45.69	37.81	44.015	35.34
480.04	891	37.91	38.065	37.63	45.805	37.86	44.045	35.335
480.58	892	37.97	38.09	37.59	45.88	37.89	44.065	35.34
481.12	893	37.93	38.155	37.635	45.94	37.91	44.145	35.335
481.66	894	37.935	38.215	37.7	45.95	37.905	44.235	35.33
482.2	895	38.13	38.21	37.76	45.95	37.9	44.335	35.4
482.74	896	38.31	38.195	37.865	45.99	37.88	44.475	35.55
483.28	897	38.385	38.205	37.955	45.99	37.865	44.58	35.635
483.81	898	38.4	38.225	38	46.005	37.86	44.64	35.68
484.35	899	38.555	38.255	38.02	46.06	37.88	44.68	35.725
484.89	900	38.45	38.265	38.07	46.155	37.92	44.755	35.715
485.43	901	38.3	38.28	38.185	46.21	37.935	44.875	35.685
485.97	902	38.205	38.29	38.25	46.27	37.98	44.925	35.68
486.51	903	38.21	38.34	38.26	46.335	37.99	44.935	35.665
487.05	904	38.25	38.49	38.265	46.36	38.005	44.935	35.67
487.59	905	38.25	38.54	38.17	46.38	38.06	44.96	35.75
488.13	906	38.425	38.535	38.08	46.41	38.095	45.02	35.8
488.67	907	38.61	38.585	38.1	46.41	38.06	45.085	35.915
489.21	908	38.71	38.595	38.12	46.43	38.095	45.13	35.995
489.75	909	38.88	38.645	38.135	46.475	38.105	45.155	35.955
490.29	910	39.025	38.71	38.13	46.5	38.115	45.19	35.96
490.83	911	39.105	38.915	38.14	46.5	38.155	45.235	35.955
491.37	912	39.175	39.12	38.165	46.52	38.19	45.27	35.935
491.91	913	39.23	39.205	38.23	46.575	38.32	45.31	35.955
492.44	914	39.305	39.28	38.305	46.595	38.445	45.355	36
492.98	915	39.39	39.355	38.435	46.64	38.485	45.39	35.99
493.52	916	39.575	39.395	38.55	46.725	38.555	45.445	36.02
494.06	917	39.775	39.44	38.675	46.76	38.61	45.5	36.075
494.6	918	39.995	39.485	38.705	46.785	38.63	45.565	36.11
495.14	919	40.135	39.55	38.755	46.785	38.635	45.625	36.09
495.68	920	40.39	39.575	38.82	46.81	38.73	45.675	36.06
496.22	921	40.605	39.86	38.97	46.875	38.825	45.75	36.075
496.76	922	40.765	40.13	39.285	46.95	38.875	45.84	36.11
497.3	923	40.985	40.215	39.54	46.985	38.94	45.89	36.17
497.84	924	41.07	40.325	39.75	47.025	38.96	45.925	36.24
498.38	925	41.21	40.36	39.835	47.065	38.975	45.95	36.325
498.92	926	41.405	40.395	39.905	47.115	38.97	45.985	36.38
499.46	927	41.495	40.455	39.855	47.2	38.97	46.02	36.39
500	928	41.415	40.505	39.8	47.265	38.96	46.045	36.445
500.54	929	41.485	40.555	39.74	47.32	38.955	46.085	36.51
501.07	930	41.595	40.605	39.83	47.375	39.02	46.13	36.6
501.61	931	41.665	40.675	39.935	47.44	39.035	46.185	36.68
502.15	932	41.74	40.75	40.015	47.52	39.025	46.22	36.84
502.69	933	41.835	40.85	40.005	47.565	39.215	46.255	36.935
503.23	934	41.97	40.96	40.03	47.59	39.44	46.3	36.96
503.77	935	42.055	41.06	40.025	47.67	39.55	46.34	36.945
504.31	936	42.17	41.19	40.04	47.74	39.62	46.365	37.01
504.85	937	42.305	41.305	40.075	47.8	39.81	46.41	37.225
505.39	938	42.445	41.39	40.085	47.855	40.095	46.455	37.4
505.93	939	42.52	41.465	40.255	47.915	40.225	46.5	37.61
506.47	940	42.66	41.585	40.5	47.995	40.285	46.52	37.655
507.01	941	42.83	41.69	40.5	48.085	40.405	46.54	37.54
507.55	942	42.9	41.755	40.565	48.13	40.51	46.59	37.545
508.09	943	42.87	41.785	40.64	48.195	40.6	46.62	37.74
508.63	944	42.885	41.855	40.625	48.3	40.73	46.645	37.86
509.17	945	42.965	41.9	40.775	48.375	40.74	46.68	37.94
509.7	946	43.04	41.935	40.905	48.415	40.715	46.705	37.985
510.24	947	43.19	42.005	40.965	48.46	40.71	46.735	38.075
510.78	948	43.355	42.16	41.075	48.54	40.735	46.75	38.17
511.32	949	43.495	42.285	41.195	48.605	40.64	46.765	38.255
511.86	950	43.615	42.35	41.3	48.7	40.59	46.795	38.415
512.4	951	43.795	42.455	41.36	48.955	40.745	46.84	38.55
512.94	952	43.985	42.575	41.41	49.145	40.885	46.89	38.585
513.48	953	44.15	42.75	41.465	49.22	40.975	46.935	38.665
514.02	954	44.125	42.835	41.515	49.435	41.095	46.98	38.705
514.56	955	44.175	42.925	41.645	49.77	41.155	47.015	38.745
515.1	956	44.25	43.055	41.855	49.945	41.195	47.075	38.785
515.64	957	44.25	43.21	41.98	50.03	41.21	47.14	38.86
516.18	958	44.25	43.315	42.035	50.1	41.27	47.17	38.97
516.72	959	44.305	43.385	42.065	50.165	41.365	47.185	39.06
517.26	960	44.37	43.465	42.15	50.215	41.45	47.225	39.125
517.8	961	44.47	43.55	42.38	50.275	41.53	47.275	39.21
518.33	962	44.555	43.64	42.555	50.365	41.585	47.295	39.305
518.87	963	44.59	43.71	42.635	50.4	41.645	47.315	39.39
519.41	964	44.585	43.72	42.75	50.415	41.705	47.365	39.46
519.95	965	44.64	43.755	42.875	50.42	41.78	47.4	39.545
520.49	966	44.74	43.905	42.985	50.445	41.925	47.44	39.695
521.03	967	44.77	44.17	42.98	50.495	42.035	47.48	39.785
521.57	968	44.785	44.29	43.04	50.515	42.085	47.51	39.88
522.11	969	44.815	44.33	43.125	50.525	42.105	47.55	40.015
522.65	970	44.93	44.41	43.3	50.525	42.105	47.61	40.11
523.19	971	44.99	44.46	43.465	50.54	42.115	47.685	40.195
523.73	972	45.065	44.535	43.535	50.58	42.23	47.755	40.34
524.27	973	45.13	44.615	43.59	50.65	42.365	47.805	40.435
524.81	974	45.165	44.645	43.73	50.72	42.41	47.855	40.445
525.35	975	45.175	44.685	43.89	50.745	42.49	47.905	40.46
525.89	976	45.2	44.725	43.925	50.745	42.565	47.95	40.505
526.43	977	45.255	44.75	43.925	50.81	42.63	47.965	40.525
526.96	978	45.305	44.835	43.95	50.895	42.68	48.01	40.55
527.5	979	45.29	44.875	44.02	50.945	42.745	48.05	40.595
528.04	980	45.43	44.895	44.14	50.98	42.775	48.085	40.66
528.58	981	45.565	44.95	44.195	50.995	42.83	48.13	40.685
529.12	982	45.605	45	44.245	51.07	42.87	48.18	40.68
529.66	983	45.7	45.11	44.305	51.085	42.895	48.21	40.68
530.2	984	45.795	45.215	44.375	51.065	42.88	48.23	40.7
530.74	985	45.83	45.295	44.43	51.105	42.9	48.25	40.725
531.28	986	45.84	45.365	44.45	51.12	42.995	48.275	40.905
531.82	987	45.845	45.395	44.395	51.13	43.01	48.31	41.1
532.36	988	45.915	45.475	44.455	51.17	43.05	48.355	41.15
532.9	989	45.935	45.535	44.51	51.185	43.17	48.385	41.245
533.44	990	45.985	45.565	44.54	51.2	43.29	48.41	41.365
533.98	991	46.02	45.63	44.515	51.23	43.355	48.44	41.435
534.52	992	46.065	45.725	44.6	51.18	43.52	48.5	41.53
535.06	993	46.115	45.77	44.7	51.235	43.625	48.555	41.565
535.59	994	46.155	45.81	44.805	51.27	43.65	48.66	41.685
536.13	995	46.245	45.895	44.925	51.255	43.745	48.745	41.78
536.67	996	46.29	45.93	45.025	51.295	43.97	48.815	41.815
537.21	997	46.345	45.945	45.045	51.34	44.23	48.875	41.79
537.75	998	46.415	45.985	45.06	51.405	44.41	49.045	41.81
538.29	999	46.44	46.03	45.075	51.455	44.47	49.345	41.835
538.83	1000	46.505	46.09	45.07	51.535	44.5	49.565	41.89
539.37	1001	46.545	46.135	45.16	51.585	44.52	49.685	41.935
539.91	1002	46.605	46.185	45.19	51.675	44.515	49.73	42.115
540.45	1003	46.705	46.265	45.21	51.71	44.555	49.79	42.245
540.99	1004	46.715	46.345	45.335	51.82	44.645	49.845	42.345
541.53	1005	46.725	46.36	45.36	51.885	44.835	49.885	42.41
542.07	1006	46.77	46.43	45.39	51.91	44.92	49.925	42.405
542.61	1007	46.84	46.565	45.42	51.945	44.925	49.96	42.325
543.15	1008	46.915	46.61	45.41	52.005	45	50.05	42.36
543.68	1009	46.985	46.615	45.405	52.01	45.04	50.25	42.41
544.22	1010	47.06	46.635	45.49	52.025	45.06	50.49	42.405
544.76	1011	47.1	46.66	45.6	52.155	45.075	50.68	42.4
545.3	1012	47.19	46.715	45.645	52.2	45.15	50.74	42.425
545.84	1013	47.255	46.805	45.69	52.215	45.225	50.745	42.515
546.38	1014	47.255	46.845	45.755	52.245	45.305	50.75	42.61
546.92	1015	47.295	46.9	45.825	52.255	45.395	50.785	42.75
547.46	1016	47.335	46.94	45.945	52.295	45.48	50.855	42.78
548	1017	47.475	46.995	45.97	52.335	45.56	50.9	42.845
548.54	1018	47.505	47.04	46.035	52.355	45.625	50.96	42.88
549.08	1019	47.555	47.09	46.085	52.445	45.665	51.025	42.9
549.62	1020	47.55	47.125	46.125	52.535	45.68	51.065	42.91
550.16	1021	47.515	47.115	46.12	52.61	45.63	51.1	42.875
550.7	1022	47.645	47.17	46.19	52.645	45.605	51.14	42.965
551.24	1023	47.72	47.285	46.295	52.715	45.7	51.2	43.065
551.78	1024	47.69	47.38	46.345	52.85	45.75	51.285	43.175
552.31	1025	47.71	47.415	46.39	52.92	45.795	51.335	43.24
552.85	1026	47.78	47.5	46.47	52.92	45.89	51.375	43.33
553.39	1027	47.795	47.595	46.565	52.955	45.96	51.4	43.315
553.93	1028	47.815	47.615	46.64	52.99	45.99	51.41	43.3
554.47	1029	47.935	47.685	46.75	53.035	46.015	51.425	43.33
555.01	1030	47.985	47.76	46.845	53.1	46.07	51.46	43.37
555.55	1031	47.99	47.815	46.885	53.15	46.15	51.515	43.42
556.09	1032	48.065	47.865	46.89	53.245	46.275	51.585	43.5
556.63	1033	48.105	47.935	46.93	53.29	46.32	51.595	43.605
557.17	1034	48.16	47.925	47.015	53.28	46.36	51.595	43.655
557.71	1035	48.25	47.945	47.09	53.31	46.46	51.62	43.695
558.25	1036	48.28	48.01	47.14	53.36	46.53	51.66	43.785
558.79	1037	48.29	48.055	47.18	53.365	46.605	51.68	43.79
559.33	1038	48.375	48.085	47.21	53.365	46.615	51.685	43.83
559.87	1039	48.485	48.145	47.275	53.385	46.6	51.715	43.94
560.41	1040	48.48	48.165	47.345	53.395	46.695	51.77	44.02
560.94	1041	48.47	48.19	47.385	53.445	46.765	51.83	44.175
561.48	1042	48.635	48.21	47.43	53.515	46.82	51.88	44.285
562.02	1043	48.82	48.225	47.465	53.525	46.89	51.925	44.38
562.56	1044	49.025	48.295	47.51	53.555	46.87	51.97	44.405
563.1	1045	49.12	48.345	47.545	53.625	46.88	52.04	44.32
563.64	1046	49.14	48.395	47.56	53.705	46.9	52.1	44.3
564.18	1047	49.28	48.43	47.585	53.7	46.945	52.13	44.35
564.72	1048	49.365	48.455	47.59	53.715	47.015	52.18	44.31
565.26	1049	49.415	48.525	47.64	53.76	47.055	52.25	44.23
565.8	1050	49.455	48.555	47.655	53.835	47.065	52.31	44.2
566.34	1051	49.415	48.575	47.68	53.855	47.04	52.36	44.245
566.88	1052	49.455	48.605	47.69	53.885	47.08	52.415	44.28
567.42	1053	49.595	48.66	47.63	53.895	47.125	52.45	44.345
567.96	1054	49.59	48.715	47.675	53.93	47.155	52.475	44.43
568.5	1055	49.59	48.77	47.785	53.935	47.225	52.515	44.545
569.04	1056	49.605	48.84	47.835	53.965	47.3	52.55	44.67
569.57	1057	49.68	48.9	47.865	54	47.335	52.575	44.79
570.11	1058	49.78	48.935	47.905	54.005	47.425	52.62	44.835
570.65	1059	49.83	48.91	47.96	54.05	47.48	52.705	44.89
571.19	1060	49.87	48.935	48.005	54.11	47.58	52.755	44.99
571.73	1061	49.95	48.965	48.05	54.15	47.73	52.785	45.075
572.27	1062	49.935	49.005	48.075	54.245	47.83	52.8	45.12
572.81	1063	49.94	49.105	48.055	54.35	47.855	52.805	45.16
573.35	1064	49.95	49.235	48.095	54.395	47.875	52.82	45.185
573.89	1065	50.01	49.335	48.115	54.47	47.95	52.845	45.235
574.43	1066	50.01	49.355	48.1	54.465	47.995	52.85	45.26
574.97	1067	50	49.42	48.075	54.495	48.02	52.885	45.28
575.51	1068	50.04	49.445	48.12	54.515	48.095	52.92	45.335
576.05	1069	50.09	49.475	48.17	54.495	48.15	52.985	45.41
576.59	1070	50.085	49.52	48.225	54.53	48.175	53.03	45.46
577.13	1071	50.12	49.595	48.285	54.585	48.2	53.085	45.5
577.67	1072	50.2	49.685	48.295	54.655	48.225	53.17	45.53
578.2	1073	50.245	49.795	48.315	54.705	48.27	53.235	45.55
578.74	1074	50.445	49.86	48.335	54.775	48.255	53.285	45.535
579.28	1075	50.7	49.92	48.44	54.845	48.23	53.32	45.555
579.82	1076	50.75	49.935	48.52	54.87	48.25	53.375	45.6
580.36	1077	50.825	49.975	48.555	54.915	48.305	53.44	45.63
580.9	1078	50.97	50.085	48.61	54.9	48.38	53.47	45.685
581.44	1079	51.1	50.185	48.72	54.88	48.395	53.49	45.725
581.98	1080	51.24	50.24	48.825	54.94	48.4	53.51	45.685
582.52	1081	51.4	50.265	48.995	54.99	48.44	53.55	45.695
583.06	1082	51.57	50.315	49.115	54.97	48.535	53.58	45.76
583.6	1083	51.61	50.33	49.15	54.97	48.61	53.64	45.775
584.14	1084	51.685	50.34	49.2	55.055	48.665	53.705	45.705
584.68	1085	51.805	50.385	49.27	55.175	48.695	53.745	45.675
585.22	1086	51.875	50.47	49.285	55.23	48.765	53.8	45.66
585.76	1087	51.98	50.475	49.31	55.22	48.79	53.825	45.675
586.3	1088	52.215	50.525	49.37	55.2	48.805	53.855	45.775
586.83	1089	52.305	50.64	49.385	55.225	48.845	53.895	45.875
587.37	1090	52.335	50.755	49.42	55.285	48.875	53.925	45.94
587.91	1091	52.365	50.895	49.51	55.325	48.89	53.945	46.01
588.45	1092	52.37	51.025	49.59	55.36	48.905	53.985	46.06
588.99	1093	52.35	51.055	49.645	55.425	48.925	54.035	46.105
589.53	1094	52.425	51.13	49.685	55.45	49.025	54.075	46.13
590.07	1095	52.465	51.255	49.985	55.465	49.08	54.13	46.115
590.61	1096	52.515	51.365	50.13	55.56	49.19	54.19	46.145
591.15	1097	52.59	51.445	50.195	55.62	49.355	54.225	46.19
591.69	1098	52.68	51.53	50.19	55.62	49.455	54.27	46.36
592.23	1099	52.78	51.63	50.2	55.705	49.485	54.31	46.51
592.77	1100	52.84	51.755	50.27	55.795	49.53	54.325	46.605
593.31	1101	52.905	51.845	50.38	55.825	49.595	54.35	46.665
593.85	1102	52.97	51.97	50.5	55.865	49.66	54.39	46.85
594.39	1103	52.98	52.05	50.635	55.93	49.715	54.425	46.97
594.93	1104	53.01	52.095	50.725	55.96	49.755	54.455	47.025
595.46	1105	53.105	52.15	50.82	55.995	49.81	54.52	47.15
596	1106	53.19	52.19	50.975	56.015	49.92	54.545	47.305
596.54	1107	53.235	52.21	51.21	56.08	50.05	54.58	47.375
597.08	1108	53.255	52.355	51.44	56.11	50.13	54.59	47.465
597.62	1109	53.32	52.485	51.545	56.12	50.145	54.61	47.48
598.16	1110	53.35	52.605	51.585	56.185	50.185	54.655	47.5
598.7	1111	53.345	52.73	51.67	56.24	50.275	54.705	47.54
599.24	1112	53.28	52.88	51.785	56.29	50.275	54.795	47.545
599.78	1113	53.355	52.945	51.8	56.315	50.305	54.825	47.54
600.32	1114	53.44	52.94	51.79	56.34	50.375	54.81	47.525
600.86	1115	53.485	52.9	51.78	56.31	50.41	54.8	47.505
601.4	1116	53.655	52.87	51.84	56.325	50.465	54.865	47.515
601.94	1117	53.735	53	51.885	56.32	50.46	54.905	47.53
602.48	1118	53.8	53.13	51.925	56.35	50.44	54.91	47.525
603.02	1119	53.79	53.22	51.975	56.41	50.52	54.94	47.515
603.56	1120	53.795	53.255	52.04	56.46	50.8	54.97	47.55
604.09	1121	53.82	53.275	52.19	56.53	50.91	55	47.635
604.63	1122	53.8	53.32	52.305	56.585	51.015	55.035	47.68
605.17	1123	53.855	53.365	52.36	56.565	51.13	55.07	47.75
605.71	1124	53.92	53.375	52.435	56.7	51.205	55.105	47.795
606.25	1125	54.015	53.425	52.485	56.77	51.26	55.135	47.845
606.79	1126	54.12	53.455	52.525	56.785	51.36	55.145	47.94
607.33	1127	54.23	53.48	52.545	56.855	51.42	55.16	48.06
607.87	1128	54.3	53.51	52.585	56.905	51.445	55.205	48.095
608.41	1129	54.35	53.555	52.69	56.885	51.475	55.23	48.135
608.95	1130	54.355	53.61	52.84	56.84	51.755	55.255	48.13
609.49	1131	54.37	53.645	52.875	56.825	51.95	55.265	48.155
610.03	1132	54.425	53.785	52.9	56.76	52.055	55.27	48.305
610.57	1133	54.46	53.87	52.935	56.68	52.125	55.295	48.51
611.11	1134	54.475	53.865	52.965	56.7	52.155	55.315	48.62
611.65	1135	54.48	53.95	53.01	56.69	52.26	55.33	48.7
612.18	1136	54.515	54.08	53.025	56.645	52.34	55.35	48.775
612.72	1137	54.69	54.17	53.005	56.535	52.345	55.41	48.79
613.26	1138	54.84	54.205	53.015	56.48	52.41	55.475	48.82
613.8	1139	54.99	54.205	53.065	56.385	52.55	55.51	48.86
614.34	1140	55.09	54.22	53.15	56.355	52.76	55.53	48.895
614.88	1141	55.18	54.28	53.245	56.38	52.865	55.555	48.93
615.42	1142	55.255	54.3	53.335	56.285	52.975	55.625	48.95
615.96	1143	55.38	54.34	53.485	56.245	53.105	55.67	49.015
616.5	1144	55.41	54.43	53.61	56.2	53.155	55.695	49.065
617.04	1145	55.425	54.445	53.65	56.02	53.29	55.73	49.035
617.58	1146	55.475	54.5	53.7	55.72	53.4	55.765	49.065
618.12	1147	55.535	54.535	53.71	55.475	53.47	55.795	49.14
618.66	1148	55.615	54.57	53.75	55.355	53.505	55.81	49.26
619.2	1149	55.615	54.625	53.785	55.35	53.56	55.815	49.37
619.74	1150	55.62	54.705	53.735	55.39	53.59	55.83	49.515
620.28	1151	55.695	54.76	53.735	55.395	53.67	55.845	49.65
620.81	1152	55.76	54.87	53.755	55.375	53.765	55.855	49.775
621.35	1153	55.735	54.94	53.81	55.385	53.825	55.87	49.875
621.89	1154	55.76	54.98	53.895	55.45	53.9	55.895	50.01
622.43	1155	55.765	55.035	53.975	55.495	54.005	55.965	50.145
622.97	1156	55.685	55.045	54.14	55.485	54.07	56.07	50.215
623.51	1157	55.78	55.12	54.215	55.375	54.23	56.2	50.285
624.05	1158	55.835	55.145	54.24	55.355	54.265	56.295	50.3
624.59	1159	55.845	55.21	54.275	55.395	54.265	56.375	50.31
625.13	1160	55.945	55.25	54.33	55.35	54.24	56.465	50.35
625.67	1161	55.965	55.295	54.355	55.42	54.255	56.55	50.395
626.21	1162	55.99	55.35	54.365	55.575	54.26	56.59	50.4
626.75	1163	56.13	55.385	54.36	55.72	54.205	56.65	50.41
627.29	1164	56.17	55.365	54.34	55.9	54.125	56.74	50.47
627.83	1165	56.135	55.45	54.39	56.03	54.095	56.775	50.5
628.37	1166	56.145	55.5	54.475	56.11	54.065	56.815	50.49
628.91	1167	56.19	55.535	54.515	56.245	54.08	56.835	50.565
629.44	1168	56.245	55.56	54.565	56.5	54.14	56.81	50.755
629.98	1169	56.265	55.61	54.64	56.74	54.22	56.755	50.865
630.52	1170	56.255	55.67	54.67	57	54.28	56.69	50.925
631.06	1171	56.335	55.72	54.73	57.225	54.35	56.725	50.925
631.6	1172	56.37	55.73	54.785	57.44	54.45	56.77	50.99
632.14	1173	56.42	55.78	54.86	57.545	54.515	56.795	51.045
632.68	1174	56.485	55.795	54.94	57.675	54.58	56.83	51.08
633.22	1175	56.51	55.815	55.06	57.735	54.625	56.945	51.125
633.76	1176	56.65	55.87	55.2	57.785	54.775	57.025	51.165
634.3	1177	56.7	55.915	55.255	57.89	54.81	57.03	51.18
634.84	1178	56.645	55.945	55.305	57.915	54.79	57.035	51.21
635.38	1179	56.695	55.955	55.37	57.985	54.82	57.06	51.245
635.92	1180	56.78	55.99	55.425	58.05	54.89	57.075	51.27
636.46	1181	56.82	56.03	55.45	57.94	54.94	57.04	51.305
637	1182	56.78	56.04	55.465	57.8	54.99	56.995	51.33
637.54	1183	56.825	56.095	55.49	57.575	55.08	57.02	51.36
638.07	1184	56.83	56.11	55.505	57.4	55.05	56.995	51.375
638.61	1185	56.9	56.115	55.5	57.195	55.08	56.98	51.395
639.15	1186	56.955	56.14	55.435	56.92	55.06	57.025	51.44
639.69	1187	57.1	56.24	55.45	56.82	55	57.08	51.485
640.23	1188	57.18	56.285	55.5	56.555	55.045	57.16	51.505
640.77	1189	57.195	56.34	55.54	56.41	55.075	57.195	51.505
641.31	1190	57.195	56.43	55.555	56.435	55.17	57.225	51.52
641.85	1191	57.175	56.505	55.57	56.445	55.27	57.27	51.535
642.39	1192	57.2	56.545	55.59	56.46	55.34	57.3	51.56
642.93	1193	57.255	56.59	55.59	56.355	55.385	57.345	51.59
643.47	1194	57.24	56.595	55.555	56.325	55.385	57.41	51.675
644.01	1195	57.29	56.625	55.55	56.405	55.415	57.535	51.765
644.55	1196	57.35	56.665	55.555	56.35	55.42	57.58	51.865
645.09	1197	57.395	56.74	55.575	56.295	55.6	57.605	51.955
645.63	1198	57.485	56.775	55.58	56.395	55.875	57.605	52.005
646.17	1199	57.625	56.795	55.595	56.465	56.09	57.58	52.065
646.7	1200	57.645	56.835	55.63	56.45	56.17	57.52	52.075
647.24	1201	57.635	56.885	55.7	56.695	56.21	57.52	52.08
647.78	1202	57.755	56.94	55.785	57.08	56.26	57.53	52.09
648.32	1203	57.775	56.965	55.93	57.385	56.325	57.57	52.11
648.86	1204	57.765	56.975	56.06	57.715	56.355	57.63	52.135
649.4	1205	57.83	57.015	56.1	58.105	56.365	57.66	52.155
649.94	1206	57.885	57.05	56.115	58.43	56.405	57.68	52.215
650.48	1207	57.915	57.075	56.145	58.575	56.44	57.695	52.285
651.02	1208	57.96	57.095	56.18	58.7	56.465	57.72	52.355
651.56	1209	58.055	57.135	56.17	58.89	56.52	57.76	52.37
652.1	1210	58.1	57.17	56.175	58.98	56.515	57.795	52.375
652.64	1211	58.09	57.195	56.21	58.945	56.505	57.82	52.415
653.18	1212	58.115	57.24	56.23	58.91	56.505	57.82	52.47
653.72	1213	58.16	57.26	56.24	58.895	56.54	57.855	52.52
654.26	1214	58.23	57.29	56.29	58.855	56.575	57.91	52.545
654.8	1215	58.225	57.3	56.305	58.81	56.615	57.92	52.55
655.33	1216	58.255	57.365	56.32	58.81	56.635	57.92	52.535
655.87	1217	58.285	57.43	56.395	58.805	56.615	57.93	52.515
656.41	1218	58.355	57.45	56.41	58.81	56.65	57.94	52.545
656.95	1219	58.335	57.505	56.43	58.845	56.685	57.965	52.645
657.49	1220	58.29	57.545	56.485	58.83	56.71	57.98	52.77
658.03	1221	58.29	57.56	56.49	58.83	56.715	57.985	52.875
658.57	1222	58.34	57.585	56.48	58.875	56.73	57.985	52.915
659.11	1223	58.4	57.63	56.495	58.875	56.76	58	52.975
659.65	1224	58.42	57.605	56.525	58.94	56.785	58.04	53.075
660.19	1225	58.415	57.645	56.56	59	56.775	58.06	53.16
660.73	1226	58.47	57.65	56.67	59.025	56.82	58.06	53.28
661.27	1227	58.49	57.65	56.725	59.02	56.875	58.13	53.325
661.81	1228	58.46	57.69	56.81	58.97	56.92	58.18	53.38
662.35	1229	58.495	57.735	56.855	58.97	56.955	58.25	53.415
662.89	1230	58.515	57.775	56.86	59.035	56.995	58.305	53.455
663.43	1231	58.545	57.83	56.88	59.03	57.04	58.32	53.475
663.96	1232	58.59	57.945	56.88	59.035	57.09	58.34	53.56
664.5	1233	58.62	58.05	56.88	59.035	57.135	58.36	53.6
665.04	1234	58.64	58.1	56.895	59.15	57.155	58.385	53.66
665.58	1235	58.66	58.135	56.925	59.315	57.16	58.41	53.73
666.12	1236	58.645	58.15	56.91	59.355	57.205	58.415	53.79
666.66	1237	58.685	58.195	56.945	59.305	57.22	58.415	53.82
667.2	1238	58.715	58.22	56.96	59.28	57.27	58.42	53.87
667.74	1239	58.78	58.235	56.965	59.305	57.28	58.43	53.91
668.28	1240	58.805	58.255	56.995	59.34	57.28	58.435	53.945
668.82	1241	58.82	58.285	57.065	59.39	57.28	58.47	53.93
669.36	1242	58.92	58.36	57.085	59.47	57.315	58.535	53.975
669.9	1243	58.915	58.37	57.185	59.545	57.36	58.57	54
670.44	1244	58.87	58.41	57.265	59.615	57.39	58.6	54.055
670.98	1245	58.9	58.425	57.31	59.78	57.38	58.63	54.13
671.52	1246	58.92	58.475	57.38	59.81	57.37	58.635	54.215
672.05	1247	59.025	58.51	57.45	59.79	57.415	58.635	54.27
672.59	1248	59.11	58.535	57.465	59.835	57.51	58.63	54.285
673.13	1249	59.205	58.58	57.48	59.93	57.465	58.655	54.275
673.67	1250	59.325	58.605	57.515	59.99	57.46	58.695	54.325
674.21	1251	59.36	58.645	57.525	59.995	57.53	58.715	54.365
674.75	1252	59.35	58.695	57.51	59.97	57.55	58.72	54.385
675.29	1253	59.405	58.74	57.505	59.995	57.56	58.71	54.41
675.83	1254	59.41	58.765	57.54	60.015	57.585	58.725	54.4
676.37	1255	59.375	58.77	57.575	60.04	57.595	58.745	54.38
676.91	1256	59.63	58.735	57.595	60.095	57.65	58.8	54.38
677.45	1257	59.73	58.75	57.605	60.185	57.7	58.835	54.38
677.99	1258	59.78	58.79	57.645	60.18	57.725	58.86	54.43
678.53	1259	59.83	58.805	57.72	60.155	57.795	58.88	54.46
679.07	1260	59.865	58.83	57.745	60.26	57.815	58.885	54.475
679.61	1261	59.955	58.885	57.77	60.385	57.86	58.9	54.485
680.15	1262	60.01	58.945	57.825	60.38	57.885	58.955	54.495
680.68	1263	60.055	58.975	57.84	60.35	57.9	58.97	54.515
681.22	1264	60.065	58.955	57.87	60.315	57.89	58.98	54.55
681.76	1265	60.175	58.945	57.91	60.225	57.895	59.005	54.545
682.3	1266	60.17	58.935	57.92	60.22	57.945	59.02	54.555
682.84	1267	60.17	58.96	57.935	60.285	57.995	59.075	54.56
683.38	1268	60.195	59.01	57.91	60.365	58.03	59.125	54.53
683.92	1269	60.19	59.11	57.93	60.42	58.055	59.125	54.545
684.46	1270	60.185	59.165	58.01	60.525	58.085	59.16	54.56
685	1271	60.15	59.205	58.045	60.57	58.14	59.215	54.6
685.54	1272	60.125	59.26	58.05	60.575	58.175	59.245	54.63
686.08	1273	60.175	59.3	58.09	60.5	58.175	59.28	54.655
686.62	1274	60.215	59.3	58.18	60.555	58.255	59.355	54.685
687.16	1275	60.235	59.275	58.185	60.825	58.365	59.415	54.84
687.7	1276	60.2	59.335	58.195	60.9	58.435	59.445	54.965
688.24	1277	60.255	59.38	58.24	60.95	58.475	59.46	55.05
688.78	1278	60.37	59.39	58.315	61.1	58.51	59.505	55.105
689.31	1279	60.475	59.42	58.355	61.265	58.535	59.565	55.165
689.85	1280	60.465	59.475	58.335	61.345	58.58	59.59	55.215
690.39	1281	60.575	59.52	58.33	61.42	58.615	59.605	55.235
690.93	1282	60.81	59.55	58.38	61.485	58.615	59.615	55.245
691.47	1283	60.805	59.595	58.46	61.61	58.65	59.655	55.275
692.01	1284	60.86	59.64	58.445	61.66	58.71	59.725	55.33
692.55	1285	60.955	59.665	58.43	61.695	58.745	59.78	55.38
693.09	1286	60.945	59.67	58.485	61.615	58.775	59.82	55.395
693.63	1287	60.96	59.665	58.53	61.555	58.755	59.89	55.41
694.17	1288	61.005	59.705	58.575	61.58	58.775	59.95	55.44
694.71	1289	61.04	59.81	58.715	61.615	58.815	59.97	55.48
695.25	1290	61.045	59.9	58.75	61.495	58.82	60.005	55.515
695.79	1291	61.16	59.94	58.755	61.43	58.845	60.045	55.535
696.33	1292	61.24	59.955	58.795	61.405	58.85	60.09	55.54
696.87	1293	61.31	59.915	58.845	61.485	58.86	60.13	55.555
697.41	1294	61.275	59.955	58.91	61.575	58.87	60.185	55.565
697.94	1295	61.39	60.005	58.935	61.58	58.885	60.225	55.59
698.48	1296	61.625	60.01	58.97	61.6	58.895	60.275	55.635
699.02	1297	61.69	60.01	59.005	61.525	58.925	60.315	55.67
699.56	1298	61.73	60.03	59.01	61.465	58.98	60.355	55.675
700.1	1299	61.75	60.13	59.05	61.565	59.025	60.405	55.715
700.64	1300	61.765	60.18	59.155	61.635	59.105	60.43	55.745
701.18	1301	61.85	60.22	59.19	61.585	59.19	60.45	55.735
701.72	1302	61.89	60.27	59.18	61.605	59.23	60.47	55.73
702.26	1303	61.89	60.335	59.2	61.66	59.275	60.51	55.755
702.8	1304	61.86	60.35	59.19	61.72	59.32	60.55	55.755
703.34	1305	61.875	60.355	59.21	61.795	59.36	60.59	55.76
703.88	1306	61.905	60.37	59.23	61.77	59.37	60.585	55.78
704.42	1307	61.915	60.405	59.28	61.7	59.38	60.585	55.785
704.96	1308	61.9	60.505	59.31	61.72	59.42	60.615	55.82
705.5	1309	61.92	60.655	59.325	61.74	59.43	60.635	55.845
706.04	1310	61.995	60.735	59.39	61.745	59.375	60.65	55.85
706.57	1311	62.045	60.755	59.415	61.77	59.32	60.7	55.875
707.11	1312	62.05	60.735	59.475	61.81	59.28	60.81	55.895
707.65	1313	62.1	60.8	59.51	61.795	59.28	60.885	55.915
708.19	1314	62.2	60.82	59.54	61.78	59.225	60.935	55.925
708.73	1315	62.25	60.805	59.55	61.83	59.145	60.985	55.93
709.27	1316	62.275	60.88	59.535	61.885	59.165	61.01	55.95
709.81	1317	62.35	61.01	59.56	61.865	59.27	61.05	55.92
710.35	1318	62.415	61.11	59.59	61.805	59.255	61.08	55.89
710.89	1319	62.45	61.255	59.595	61.765	59.245	61.11	55.87
711.43	1320	62.52	61.345	59.605	61.735	59.195	61.105	55.875
711.97	1321	62.64	61.455	59.695	61.69	59.205	61.1	55.91
712.51	1322	62.765	61.44	59.78	61.65	59.23	61.18	55.96
713.05	1323	62.87	61.49	59.815	61.655	59.285	61.265	55.965
713.59	1324	62.91	61.545	59.86	61.65	59.345	61.37	55.98
714.13	1325	62.935	61.52	59.88	61.66	59.42	61.435	56.015
714.67	1326	62.92	61.515	59.945	61.64	59.465	61.425	56.05
715.2	1327	62.945	61.525	59.98	61.61	59.47	61.41	56.1
715.74	1328	62.965	61.5	60.095	61.5	59.53	61.43	56.11
716.28	1329	62.945	61.495	60.285	61.385	59.635	61.515	56.135
716.82	1330	62.96	61.47	60.38	61.23	59.725	61.62	56.175
717.36	1331	63	61.46	60.365	61.125	59.725	61.655	56.19
717.9	1332	63.045	61.49	60.355	61.125	59.78	61.675	56.195
718.44	1333	63.07	61.535	60.39	61.115	59.835	61.675	56.21
718.98	1334	63.125	61.6	60.495	61.01	59.97	61.665	56.295
719.52	1335	63.14	61.69	60.49	60.99	60.095	61.645	56.59
720.06	1336	63.18	61.7	60.57	61.015	60.15	61.625	56.855
720.6	1337	63.32	61.68	60.65	61.04	60.19	61.6	56.935
721.14	1338	63.38	61.725	60.715	60.98	60.265	61.58	56.97
721.68	1339	63.43	61.745	60.79	60.98	60.265	61.585	56.995
722.22	1340	63.44	61.755	60.805	60.975	60.29	61.61	57.025
722.76	1341	63.585	61.83	60.8	60.96	60.385	61.6	57.06
723.3	1342	63.65	61.865	60.8	60.995	60.5	61.61	57.105
723.83	1343	63.65	61.875	60.815	61.015	60.555	61.645	57.13
724.37	1344	63.685	61.91	60.825	61.055	60.59	61.69	57.175
724.91	1345	63.74	61.99	60.855	61.115	60.54	61.67	57.19
725.45	1346	63.74	62.02	60.93	61.17	60.53	61.66	57.205
725.99	1347	63.72	62.05	61.035	61.265	60.605	61.68	57.23
726.53	1348	63.8	62.1	61.065	61.375	60.615	61.66	57.25
727.07	1349	63.785	62.135	61.1	61.555	60.63	61.605	57.29
727.61	1350	63.775	62.185	61.135	61.71	60.665	61.585	57.345
728.15	1351	63.755	62.29	61.17	61.78	60.72	61.59	57.385
728.69	1352	63.8	62.335	61.22	61.955	60.8	61.57	57.455
729.23	1353	63.915	62.375	61.235	62.065	60.875	61.535	57.505
729.77	1354	63.92	62.385	61.26	62.145	60.935	61.495	57.515
730.31	1355	63.92	62.415	61.31	62.21	60.975	61.435	57.55
730.85	1356	63.945	62.45	61.345	62.22	60.995	61.3	57.62
731.39	1357	63.945	62.56	61.335	62.265	61.01	61.31	57.645
731.93	1358	63.96	62.65	61.37	62.32	61.055	61.37	57.655
732.46	1359	63.955	62.73	61.425	62.28	61.08	61.405	57.675
733	1360	63.965	62.86	61.41	62.26	61.135	61.41	57.69
733.54	1361	63.965	62.935	61.385	62.3	61.205	61.405	57.72
734.08	1362	63.995	62.96	61.4	62.38	61.315	61.415	57.81
734.62	1363	64.02	62.985	61.515	62.42	61.395	61.405	57.86
735.16	1364	64.01	63.01	61.615	62.385	61.45	61.385	57.885
735.7	1365	64.01	63.01	61.695	62.415	61.475	61.37	57.92
736.24	1366	64.01	63.045	61.765	62.455	61.565	61.4	57.93
736.78	1367	63.995	63.085	61.785	62.46	61.685	61.43	57.955
737.32	1368	64	63.1	61.785	62.385	61.71	61.46	57.97
737.86	1369	63.97	63.09	61.785	62.305	61.725	61.47	57.99
738.4	1370	63.995	63.125	61.76	62.27	61.77	61.485	58.035
738.94	1371	64.015	63.15	61.945	62.24	61.855	61.49	58.035
739.48	1372	64.08	63.165	62.04	62.34	61.87	61.485	58.055
740.02	1373	64.13	63.19	62.09	62.365	61.87	61.46	58.08
740.55	1374	64.2	63.245	62.11	62.33	61.905	61.44	58.08
741.09	1375	64.25	63.24	62.12	62.395	62.005	61.43	58.1
741.63	1376	64.265	63.225	62.165	62.515	62.095	61.435	58.13
742.17	1377	64.275	63.235	62.185	62.565	62.13	61.44	58.15
742.71	1378	64.295	63.255	62.24	62.575	62.175	61.42	58.17
743.25	1379	64.295	63.3	62.34	62.545	62.21	61.415	58.19
743.79	1380	64.295	63.305	62.345	62.475	62.21	61.435	58.205
744.33	1381	64.29	63.315	62.355	62.53	62.245	61.435	58.245
744.87	1382	64.255	63.34	62.34	62.61	62.31	61.43	58.26
745.41	1383	64.28	63.37	62.33	62.675	62.375	61.425	58.33
745.95	1384	64.28	63.375	62.4	62.78	62.385	61.42	58.36
746.49	1385	64.305	63.375	62.475	62.845	62.415	61.41	58.37
747.03	1386	64.325	63.39	62.47	62.865	62.475	61.42	58.39
747.57	1387	64.365	63.435	62.45	62.88	62.53	61.445	58.395
748.11	1388	64.385	63.45	62.465	62.915	62.555	61.465	58.395
748.65	1389	64.41	63.485	62.495	62.92	62.53	61.485	58.44
749.18	1390	64.43	63.495	62.42	62.885	62.59	61.525	58.485
749.72	1391	64.46	63.52	62.375	62.88	62.635	61.59	58.555
750.26	1392	64.465	63.555	62.395	62.88	62.66	61.675	58.565
750.8	1393	64.43	63.565	62.405	62.88	62.675	61.715	58.575
751.34	1394	64.455	63.6	62.42	62.895	62.71	61.725	58.61
751.88	1395	64.49	63.65	62.445	62.975	62.75	61.755	58.605
752.42	1396	64.5	63.68	62.41	63.03	62.76	61.755	58.615
752.96	1397	64.535	63.65	62.425	62.965	62.76	61.73	58.655
753.5	1398	64.57	63.65	62.42	62.91	62.785	61.75	58.67
754.04	1399	64.6	63.7	62.43	62.94	62.82	61.765	58.705
754.58	1400	64.6	63.745	62.41	62.965	62.815	61.745	58.695
755.12	1401	64.615	63.775	62.4	62.965	62.89	61.735	58.67
755.66	1402	64.635	63.815	62.51	62.98	62.965	61.75	58.645
756.2	1403	64.675	63.865	62.58	63.075	62.975	61.775	58.65
756.74	1404	64.73	63.9	62.62	63.155	63.01	61.775	58.645
757.28	1405	64.745	63.9	62.635	63.24	63.065	61.795	58.66
757.81	1406	64.745	63.935	62.63	63.275	63.08	61.82	58.66
758.35	1407	64.74	63.965	62.63	63.31	63.135	61.825	58.655
758.89	1408	64.75	63.985	62.62	63.345	63.18	61.84	58.675
759.43	1409	64.785	64.005	62.66	63.4	63.25	61.875	58.685
759.97	1410	64.79	64.005	62.65	63.42	63.305	61.91	58.69
760.51	1411	64.78	64.02	62.65	63.56	63.345	61.915	58.72
761.05	1412	64.77	64.045	62.645	63.655	63.4	61.91	58.765
761.59	1413	64.815	64.045	62.665	63.725	63.45	61.9	58.8
762.13	1414	64.87	64	62.675	63.79	63.485	61.9	58.81
762.67	1415	64.89	64	62.725	63.855	63.535	61.915	58.805
763.21	1416	64.9	64.055	62.735	63.92	63.545	61.905	58.8
763.75	1417	64.91	64.07	62.76	63.9	63.55	61.89	58.85
764.29	1418	64.925	64.09	62.755	63.89	63.585	61.875	58.88
764.83	1419	64.95	64.1	62.72	63.895	63.57	61.82	58.83
765.37	1420	64.965	64.11	62.705	63.895	63.57	61.69	58.87
765.91	1421	64.955	64.125	62.745	63.89	63.615	61.44	59.02
766.44	1422	65.035	64.13	62.79	63.86	63.635	61.305	59.115
766.98	1423	65.105	64.135	62.755	63.775	63.645	61.22	59.29
767.52	1424	65.13	64.17	62.755	63.735	63.68	61.105	59.38
768.06	1425	65.12	64.2	62.76	63.74	63.68	61.07	59.485
768.6	1426	65.155	64.18	62.76	63.695	63.665	61.045	59.535
769.14	1427	65.21	64.205	62.755	63.715	63.675	61.02	59.55
769.68	1428	65.235	64.195	62.76	63.74	63.72	61.01	59.565
770.22	1429	65.225	64.185	62.83	63.755	63.92	61.005	59.565
770.76	1430	65.2	64.215	62.825	63.83	64.02	60.995	59.585
771.3	1431	65.245	64.23	62.845	63.86	64.06	60.97	59.6
771.84	1432	65.325	64.25	62.885	63.825	64.09	60.935	59.605
772.38	1433	65.36	64.255	62.82	63.765	64.14	60.92	59.625
772.92	1434	65.37	64.265	62.75	63.725	64.17	60.92	59.64
773.46	1435	65.38	64.275	62.73	63.735	64.17	60.925	59.645
774	1436	65.45	64.275	62.73	63.735	64.185	60.93	59.68
774.54	1437	65.47	64.29	62.81	63.62	64.185	60.935	59.72
775.07	1438	65.48	64.29	62.925	63.56	64.19	60.97	59.72
775.61	1439	65.455	64.29	62.99	63.515	64.19	60.985	59.75
776.15	1440	65.42	64.36	63.035	63.355	64.11	60.985	59.95
776.69	1441	65.435	64.42	63.125	63.335	64.095	61.05	60.035
777.23	1442	65.455	64.4	63.125	63.405	64.12	61.17	60.06
777.77	1443	65.47	64.395	63.145	63.37	64.115	61.23	60.095
778.31	1444	65.5	64.5	63.16	63.365	64.095	61.25	60.12
778.85	1445	65.525	64.55	63.17	63.46	64.11	61.235	60.13
779.39	1446	65.515	64.6	63.18	63.525	64.145	61.225	60.145
779.93	1447	65.52	64.65	63.195	63.445	64.2	61.26	60.195
780.47	1448	65.545	64.675	63.18	63.38	64.275	61.305	60.24
781.01	1449	65.54	64.72	63.165	63.405	64.35	61.335	60.235
781.55	1450	65.54	64.795	63.22	63.385	64.4	61.375	60.215
782.09	1451	65.56	64.78	63.29	63.38	64.455	61.395	60.22
782.63	1452	65.585	64.8	63.35	63.45	64.475	61.395	60.225
783.17	1453	65.6	64.805	63.31	63.44	64.48	61.41	60.235
783.7	1454	65.585	64.785	63.315	63.445	64.505	61.46	60.24
784.24	1455	65.58	64.8	63.45	63.41	64.52	61.51	60.23
784.78	1456	65.595	64.825	63.485	63.43	64.51	61.53	60.275
785.32	1457	65.655	64.825	63.53	63.41	64.52	61.53	60.315
785.86	1458	65.705	64.86	63.605	63.325	64.515	61.555	60.3
786.4	1459	65.705	64.885	63.58	63.4	64.49	61.59	60.305
786.94	1460	65.73	64.89	63.585	63.425	64.505	61.61	60.37
787.48	1461	65.76	64.875	63.695	63.41	64.52	61.655	60.39
788.02	1462	65.8	64.855	63.77	63.47	64.555	61.68	60.395
788.56	1463	65.845	64.845	63.76	63.51	64.57	61.725	60.395
789.1	1464	65.815	64.935	63.73	63.485	64.585	61.79	60.4
789.64	1465	65.82	64.985	63.805	63.5	64.615	61.835	60.39
790.18	1466	65.82	65.005	63.86	63.54	64.625	61.86	60.435
790.72	1467	65.865	65.025	63.855	63.61	64.695	61.88	60.45
791.26	1468	65.89	65.035	63.87	63.665	64.715	61.89	60.41
791.8	1469	65.88	65.045	63.91	63.665	64.695	61.925	60.41
792.33	1470	65.905	65.035	63.905	63.68	64.705	61.98	60.435
792.87	1471	65.885	65.06	63.89	63.705	64.675	62.005	60.475
793.41	1472	65.92	65.07	63.9	63.68	64.685	62.05	60.51
793.95	1473	66.07	65.085	63.905	63.695	64.76	62.1	60.595
794.49	1474	66.23	65.11	63.915	63.765	64.735	62.14	60.635
795.03	1475	66.305	65.095	63.92	63.88	64.745	62.175	60.72
795.57	1476	66.365	65.09	63.945	64.08	64.775	62.215	60.785
796.11	1477	66.39	65.135	63.975	64.24	64.755	62.225	60.83
796.65	1478	66.4	65.205	64.09	64.29	64.735	62.255	60.875
797.19	1479	66.44	65.215	64.11	64.335	64.695	62.335	60.88
797.73	1480	66.435	65.195	64.12	64.35	64.65	62.41	60.89
798.27	1481	66.445	65.235	64.085	64.355	64.735	62.455	60.89
798.81	1482	66.475	65.255	64.105	64.355	64.785	62.48	60.86
799.35	1483	66.5	65.245	64.105	64.325	64.765	62.53	60.855
799.89	1484	66.535	65.24	64.18	64.37	64.71	62.58	60.865
800.43	1485	66.55	65.265	64.23	64.43	64.67	62.62	60.865
800.96	1486	66.575	65.285	64.235	64.395	64.73	62.66	60.885
801.5	1487	66.64	65.265	64.22	64.38	64.775	62.7	60.91
802.04	1488	66.65	65.28	64.27	64.45	64.81	62.775	60.945
802.58	1489	66.69	65.305	64.36	64.535	64.84	62.835	60.985
803.12	1490	66.7	65.3	64.385	64.585	64.85	62.88	61.04
803.66	1491	66.705	65.325	64.33	64.615	64.895	62.925	61.04
804.2	1492	66.755	65.355	64.335	64.655	64.96	62.965	61.07
804.74	1493	66.815	65.345	64.365	64.64	64.975	62.98	61.13
805.28	1494	66.8	65.39	64.425	64.68	64.97	62.995	61.155
805.82	1495	66.815	65.415	64.52	64.76	65.01	63.04	61.155
806.36	1496	66.89	65.46	64.52	64.895	64.98	63.065	61.16
806.9	1497	66.92	65.51	64.525	64.99	64.955	63.065	61.18
807.44	1498	66.93	65.54	64.565	65.045	65.03	63.095	61.19
807.98	1499	67.015	65.59	64.525	65.15	65.075	63.12	61.185
808.52	1500	67.005	65.625	64.485	65.215	65.045	63.125	61.195
809.05	1501	66.93	65.655	64.51	65.26	65.065	63.145	61.205
809.59	1502	66.945	65.71	64.475	65.285	65.11	63.195	61.19
810.13	1503	66.96	65.735	64.505	65.415	65.225	63.23	61.195
810.67	1504	67	65.75	64.505	65.63	65.24	63.25	61.195
811.21	1505	67.015	65.75	64.505	65.775	65.21	63.265	61.2
811.75	1506	67.075	65.78	64.495	65.86	65.205	63.26	61.19
812.29	1507	67.115	65.835	64.535	65.84	65.19	63.275	61.19
812.83	1508	67.135	65.945	64.565	65.86	65.165	63.335	61.205
813.37	1509	67.1	65.97	64.555	65.885	65.195	63.365	61.205
813.91	1510	67.08	65.98	64.55	65.915	65.19	63.365	61.195
814.45	1511	67.095	66.02	64.54	66.04	65.19	63.345	61.205
814.99	1512	67.135	66.05	64.445	66.18	65.2	63.335	61.195
815.53	1513	67.2	66.055	64.445	66.22	65.2	63.385	61.195
816.07	1514	67.175	66.025	64.405	66.225	65.21	63.445	61.2
816.61	1515	67.155	65.955	64.38	66.22	65.2	63.48	61.225
817.15	1516	67.165	65.955	64.47	66.255	65.23	63.5	61.235
817.68	1517	67.14	65.895	64.56	66.295	65.31	63.51	61.22
818.22	1518	67.125	65.85	64.535	66.41	65.355	63.515	61.225
818.76	1519	67.17	65.87	64.525	66.475	65.355	63.54	61.21
819.3	1520	67.14	65.88	64.565	66.475	65.415	63.57	61.21
819.84	1521	67.115	65.87	64.555	66.49	65.465	63.595	61.2
820.38	1522	67.125	65.835	64.605	66.53	65.575	63.62	61.175
820.92	1523	67.13	65.855	64.62	66.565	65.62	63.62	61.16
821.46	1524	67.135	65.84	64.57	66.605	65.665	63.63	61.145
822	1525	67.145	65.895	64.495	66.59	65.685	63.65	61.145
822.54	1526	67.135	65.94	64.495	66.56	65.705	63.66	61.135
823.08	1527	67.19	65.99	64.525	66.56	65.71	63.685	61.105
823.62	1528	67.16	66.025	64.545	66.56	65.71	63.725	61.12
824.16	1529	67.105	66.005	64.595	66.57	65.72	63.77	61.22
824.7	1530	67.075	66.005	64.675	66.575	65.75	63.8	61.26
825.24	1531	67.09	66.06	64.725	66.53	65.78	63.805	61.27
825.78	1532	67.065	66.11	64.72	66.495	65.79	63.835	61.39
826.31	1533	67.045	66.12	64.68	66.49	65.76	63.87	61.45
826.85	1534	67.025	66.095	64.655	66.47	65.755	63.885	61.445
827.39	1535	67	66.09	64.66	66.445	65.73	63.89	61.395
827.93	1536	66.975	66.12	64.685	66.43	65.74	63.9	61.41
828.47	1537	66.925	66.085	64.8	66.43	65.805	63.91	61.49
829.01	1538	66.92	66.095	64.885	66.45	65.8	63.92	61.545
829.55	1539	66.97	66.12	64.915	66.475	65.795	63.96	61.585
830.09	1540	67.015	66.13	64.94	66.53	65.81	63.97	61.625
830.63	1541	67.035	66.145	64.985	66.62	65.845	63.965	61.625
831.17	1542	67.02	66.14	64.98	66.705	65.88	63.955	61.69
831.71	1543	67.115	66.11	64.915	66.785	65.955	63.955	61.83
832.25	1544	67.15	66.145	64.89	66.82	66.04	63.965	61.96
832.79	1545	67.145	66.17	64.825	66.875	66.145	63.975	62.02
833.33	1546	67.23	66.18	64.77	66.97	66.14	64.015	62.005
833.87	1547	67.23	66.17	64.775	67.075	66.1	64.105	61.995
834.41	1548	67.22	66.175	64.825	67.16	66.1	64.165	62
834.94	1549	67.3	66.195	64.875	67.24	66.095	64.22	62.035
835.48	1550	67.335	66.21	64.89	67.365	66.075	64.3	62.025
836.02	1551	67.355	66.215	64.91	67.535	66.105	64.355	62
836.56	1552	67.38	66.175	64.955	67.715	66.095	64.38	61.965
837.1	1553	67.41	66.155	65.03	67.81	66.085	64.405	61.95
837.64	1554	67.405	66.18	65.11	67.83	66.1	64.415	61.925
838.18	1555	67.39	66.17	65.16	67.865	66.095	64.425	61.925
838.72	1556	67.42	66.19	65.085	67.905	66.13	64.445	61.955
839.26	1557	67.435	66.23	64.995	67.9	66.16	64.44	61.975
839.8	1558	67.395	66.185	64.96	67.955	66.13	64.475	61.995
840.34	1559	67.335	66.16	64.905	68.03	66.17	64.54	61.995
840.88	1560	67.37	66.12	64.92	68.035	66.215	64.6	61.975
841.42	1561	67.425	66.11	64.87	68.05	66.215	64.64	62
841.96	1562	67.5	66.1	64.865	68.065	66.235	64.65	62.055
842.5	1563	67.495	66.06	64.88	68.015	66.255	64.65	62.115
843.04	1564	67.435	66.03	64.91	67.93	66.295	64.655	62.145
843.57	1565	67.43	65.995	64.96	67.85	66.32	64.675	62.155
844.11	1566	67.45	66.03	64.94	67.83	66.36	64.755	62.17
844.65	1567	67.39	66.02	64.91	67.8	66.42	64.81	62.17
845.19	1568	67.385	66.02	64.87	67.805	66.445	64.795	62.15
845.73	1569	67.36	66.04	64.895	67.855	66.455	64.805	62.15
846.27	1570	67.345	66.06	64.935	67.89	66.455	64.87	62.175
846.81	1571	67.385	66.045	64.84	67.94	66.475	64.91	62.23
847.35	1572	67.375	66.06	64.725	67.975	66.52	64.9	62.325
847.89	1573	67.37	66.09	64.675	68.015	66.545	64.885	62.44
848.43	1574	67.365	66.095	64.665	68.025	66.555	64.855	62.49
848.97	1575	67.355	66.07	64.685	68.04	66.56	64.82	62.575
849.51	1576	67.355	66.05	64.595	68.035	66.56	64.775	62.635
850.05	1577	67.355	66.045	64.485	67.965	66.585	64.755	62.655
850.59	1578	67.305	66.035	64.54	67.94	66.585	64.745	62.71
851.13	1579	67.295	66.03	64.51	67.975	66.585	64.76	62.805
851.67	1580	67.285	66.01	64.32	68.005	66.59	64.835	62.875
852.2	1581	67.22	65.965	64.125	68.04	66.59	64.895	62.825
852.74	1582	67.13	65.875	64	68.045	66.61	64.93	62.765
853.28	1583	67.105	65.815	63.915	68.06	66.61	64.975	62.71
853.82	1584	67.03	65.755	63.78	68.065	66.64	65.005	62.705
854.36	1585	66.995	65.745	63.695	68.09	66.675	65.04	62.735
854.9	1586	67.035	65.74	63.61	68.08	66.705	65.07	62.76
855.44	1587	67.015	65.74	63.515	68.065	66.72	65.12	62.77
855.98	1588	67.015	65.7	63.575	68.065	66.72	65.155	62.77
856.52	1589	67.005	65.695	63.55	68.085	66.745	65.135	62.76
857.06	1590	67.015	65.675	63.405	68.105	66.805	65.135	62.795
857.6	1591	67.005	65.67	63.41	68.125	66.86	65.165	62.815
858.14	1592	66.995	65.645	63.455	68.155	66.865	65.18	62.815
858.68	1593	67.005	65.62	63.365	68.245	66.875	65.21	62.775
859.22	1594	67.015	65.625	63.355	68.285	66.865	65.24	62.715
859.76	1595	67.005	65.59	63.375	68.295	66.855	65.245	62.695
860.3	1596	66.99	65.565	63.29	68.33	66.845	65.265	62.725
860.83	1597	66.985	65.545	63.14	68.36	66.825	65.3	62.72
861.37	1598	66.975	65.535	62.975	68.395	66.805	65.33	62.68
861.91	1599	66.975	65.485	62.905	68.415	66.775	65.355	62.685
862.45	1600	66.965	65.475	62.85	68.425	66.745	65.385	62.67
862.99	1601	66.955	65.44	62.875	68.44	66.72	65.435	62.605
863.53	1602	66.965	65.41	63.05	68.445	66.685	65.49	62.585
864.07	1603	66.99	65.39	63.185	68.465	66.66	65.55	62.575
864.61	1604	67.015	65.37	63.175	68.505	66.65	65.61	62.54
865.15	1605	67.05	65.36	63.135	68.525	66.625	65.69	62.56
865.69	1606	67.09	65.38	63.14	68.515	66.64	65.72	62.57
866.23	1607	67.095	65.355	63.435	68.525	66.64	65.695	62.485
866.77	1608	67.085	65.34	63.545	68.555	66.655	65.67	62.455
867.31	1609	67.065	65.355	63.485	68.58	66.705	65.665	62.455
867.85	1610	67.045	65.28	63.39	68.59	66.73	65.685	62.505
868.39	1611	67.025	65.3	63.415	68.57	66.755	65.775	62.54
868.93	1612	67.065	65.29	63.495	68.55	66.765	65.89	62.565
869.46	1613	67.055	65.25	63.525	68.53	66.785	65.97	62.565
870	1614	67.02	65.2	63.37	68.54	66.815	66.04	62.57
870.54	1615	66.975	65.16	63.355	68.56	66.83	66.09	62.595
871.08	1616	66.94	65.205	63.24	68.575	66.85	66.1	62.62
871.62	1617	66.875	65.245	63.155	68.605	66.81	66.12	62.64
872.16	1618	66.815	65.185	63.165	68.625	66.805	66.14	62.69
872.7	1619	66.785	65.115	63.135	68.645	66.825	66.155	62.885
873.24	1620	66.785	65.085	63.18	68.685	66.83	66.17	63.03
873.78	1621	66.805	65.105	63.3	68.725	66.835	66.17	63.14
874.32	1622	66.845	65.12	63.31	68.815	66.865	66.17	63.19
874.86	1623	66.905	65.12	63.31	68.91	66.85	66.17	63.2
875.4	1624	67.005	65.095	63.295	68.92	66.83	66.175	63.22
875.94	1625	67.075	65.04	63.35	68.925	66.805	66.185	63.225
876.48	1626	67.085	65.015	63.475	68.995	66.775	66.18	63.23
877.02	1627	67.06	64.995	63.485	69.01	66.745	66.155	63.23
877.55	1628	67.07	65.03	63.425	68.99	66.73	66.15	63.26
878.09	1629	67.175	65.005	63.38	68.99	66.735	66.17	63.27
878.63	1630	67.095	65.015	63.39	69	66.715	66.19	63.3
879.17	1631	67.06	64.97	63.365	69.02	66.715	66.2	63.31
879.71	1632	67.115	65.005	63.34	69.07	66.72	66.2	63.325
880.25	1633	67.11	65.21	63.465	69.05	66.71	66.18	63.35
880.79	1634	67.04	65.365	63.5	69.07	66.7	66.17	63.355
881.33	1635	67.03	65.615	63.405	69.085	66.675	66.16	63.38
881.87	1636	67.025	65.76	63.39	69.095	66.66	66.14	63.39
882.41	1637	67.085	65.775	63.38	69.18	66.635	66.14	63.375
882.95	1638	67.055	65.8	63.395	69.185	66.6	66.155	63.345
883.49	1639	66.93	65.76	63.45	69.18	66.615	66.175	63.34
884.03	1640	66.82	65.675	63.49	69.125	66.655	66.205	63.3
884.57	1641	66.8	65.73	63.42	69.14	66.685	66.21	63.305
885.11	1642	66.92	65.845	63.32	69.2	66.72	66.225	63.305
885.65	1643	66.93	65.86	63.425	69.255	66.69	66.27	63.29
886.18	1644	66.865	65.675	63.565	69.235	66.61	66.29	63.27
886.72	1645	66.815	65.69	63.62	69.275	66.655	66.305	63.27
887.26	1646	66.825	65.81	63.7	69.29	66.635	66.305	63.28
887.8	1647	66.9	65.85	63.725	69.345	66.595	66.29	63.29
888.34	1648	66.945	65.85	63.845	69.39	66.605	66.285	63.305
888.88	1649	66.945	65.885	63.89	69.395	66.6	66.295	63.29
889.42	1650	67.015	65.93	63.845	69.415	66.615	66.315	63.265
889.96	1651	67.13	66	63.85	69.455	66.62	66.345	63.27
890.5	1652	67.11	66.08	63.81	69.46	66.64	66.38	63.31
891.04	1653	67.145	66.125	63.83	69.49	66.65	66.41	63.31
891.58	1654	67.13	66.185	63.85	69.535	66.605	66.445	63.315
892.12	1655	67.115	66.16	63.935	69.56	66.54	66.5	63.375
892.66	1656	67.035	66.065	63.935	69.585	66.525	66.545	63.445
893.2	1657	67.11	65.945	64	69.615	66.61	66.57	63.47
893.74	1658	67.165	65.86	64.07	69.665	66.665	66.595	63.545
894.28	1659	67.19	65.88	64.025	69.695	66.645	66.625	63.64
894.81	1660	67.155	65.91	63.995	69.745	66.56	66.64	63.71
895.35	1661	67.14	65.915	63.95	69.78	66.55	66.65	63.775
895.89	1662	67.16	65.92	63.905	69.785	66.545	66.655	63.835
896.43	1663	67.11	65.945	63.96	69.8	66.505	66.655	63.87
896.97	1664	67.205	66.005	63.875	69.825	66.535	66.66	63.89
897.51	1665	67.345	66.07	63.85	69.87	66.5	66.67	63.935
898.05	1666	67.43	66.085	63.935	69.925	66.46	66.68	63.955
898.59	1667	67.39	66.11	63.995	69.98	66.435	66.7	63.955
899.13	1668	67.415	66.19	64.055	70.03	66.395	66.715	63.99
899.67	1669	67.425	66.215	64.015	70.06	66.34	66.735	64.04
900.21	1670	67.595	66.285	64.005	70.065	66.295	66.74	64.08
900.75	1671	67.775	66.35	63.98	70.075	66.225	66.74	64.125
901.29	1672	67.835	66.405	63.99	70.085	66.19	66.735	64.165
901.83	1673	67.76	66.405	64.145	70.085	66.165	66.715	64.175
902.37	1674	67.735	66.335	64.2	70.075	66.11	66.69	64.2
902.91	1675	67.735	66.245	64.14	70.1	66.065	66.725	64.205
903.44	1676	67.76	66.195	64.12	70.13	66.065	66.865	64.205
903.98	1677	67.745	66.215	64.125	70.15	66.065	66.985	64.225
904.52	1678	67.76	66.155	64.13	70.185	66.1	67.06	64.235
905.06	1679	67.855	66.055	64.115	70.22	66.12	67.095	64.24
905.6	1680	67.9	65.965	64.13	70.285	66.12	67.115	64.255
906.14	1681	67.91	65.87	64.13	70.34	66.16	67.145	64.31
906.68	1682	67.945	65.83	64.1	70.37	66.34	67.185	64.33
907.22	1683	67.915	65.735	64.11	70.42	66.375	67.205	64.365
907.76	1684	67.8	65.755	64.115	70.45	66.395	67.215	64.37
908.3	1685	67.66	65.835	64.235	70.455	66.355	67.215	64.39
908.84	1686	67.455	65.9	64.415	70.47	66.34	67.205	64.405
909.38	1687	67.36	66.02	64.445	70.495	66.24	67.21	64.41
909.92	1688	67.355	66.145	64.57	70.515	66.145	67.24	64.41
910.46	1689	67.345	66.19	64.64	70.535	66.145	67.25	64.47
911	1690	67.3	66.175	64.71	70.565	66.1	67.275	64.485
911.54	1691	67.23	66.22	64.775	70.625	66.065	67.345	64.475
912.07	1692	67.14	66.2	64.735	70.685	66.04	67.435	64.46
912.61	1693	67.095	66.175	64.68	70.77	66.015	67.47	64.465
913.15	1694	67.105	66.225	64.61	70.825	66.01	67.485	64.48
913.69	1695	67.065	66.26	64.6	70.865	66.015	67.54	64.485
914.23	1696	67.025	66.32	64.59	70.865	65.99	67.595	64.47
914.77	1697	67.035	66.385	64.625	70.87	65.995	67.61	64.465
915.31	1698	67.035	66.435	64.615	70.92	66.01	67.635	64.47
915.85	1699	67.055	66.44	64.595	70.97	66.12	67.66	64.49
916.39	1700	67.095	66.47	64.65	71.015	66.15	67.69	64.5
916.93	1701	67.135	66.48	64.82	71.055	66.15	67.73	64.48
917.47	1702	67.17	66.51	64.945	71.08	66.15	67.745	64.46
918.01	1703	67.175	66.525	65.005	71.105	66.185	67.745	64.49
918.55	1704	67.055	66.595	64.99	71.125	66.215	67.755	64.495
919.09	1705	67.045	66.535	64.945	71.13	66.205	67.765	64.48
919.63	1706	67.08	66.545	64.895	71.15	66.19	67.765	64.47
920.17	1707	67.135	66.555	64.81	71.255	66.26	67.76	64.46
920.7	1708	67.105	66.525	64.72	71.285	66.41	67.745	64.485
921.24	1709	67.03	66.52	64.67	71.3	66.435	67.735	64.55
921.78	1710	67.03	66.5	64.62	71.37	66.385	67.74	64.595
922.32	1711	67.04	66.505	64.63	71.41	66.44	67.735	64.67
922.86	1712	66.995	66.52	64.61	71.415	66.45	67.705	64.69
923.4	1713	66.955	66.52	64.635	71.435	66.53	67.675	64.655
923.94	1714	66.95	66.56	64.7	71.455	66.635	67.63	64.63
924.48	1715	67.08	66.54	64.63	71.475	66.635	67.62	64.61
925.02	1716	67.21	66.57	64.655	71.495	66.57	67.645	64.515
925.56	1717	67.2	66.62	64.695	71.53	66.685	67.705	64.48
926.1	1718	67.15	66.595	64.725	71.545	66.76	67.78	64.465
926.64	1719	67.095	66.63	64.75	71.56	66.775	67.85	64.435
927.18	1720	67.14	66.74	64.82	71.565	66.76	67.875	64.445
927.72	1721	67.29	66.8	64.825	71.58	66.775	67.905	64.435
928.26	1722	67.4	66.89	64.815	71.625	66.855	67.975	64.375
928.8	1723	67.425	66.96	64.88	71.61	66.99	68	64.375
929.33	1724	67.415	66.945	64.965	71.635	66.995	67.95	64.335
929.87	1725	67.375	66.995	65.01	71.695	67.06	67.925	64.315
930.41	1726	67.36	67.155	65.035	71.685	67.12	67.935	64.305
930.95	1727	67.355	67.215	65	71.715	67.205	67.955	64.315
931.49	1728	67.405	67.22	64.985	71.79	67.325	67.975	64.3
932.03	1729	67.475	67.265	65.09	71.81	67.405	67.965	64.305
932.57	1730	67.545	67.24	65.185	71.81	67.425	67.955	64.385
933.11	1731	67.51	67.235	65.285	71.84	67.415	67.99	64.43
933.65	1732	67.475	67.26	65.405	71.88	67.415	68.05	64.365
934.19	1733	67.65	67.28	65.37	71.86	67.38	68.085	64.345
934.73	1734	67.77	67.295	65.385	71.86	67.39	68.135	64.345
935.27	1735	67.83	67.315	65.355	71.905	67.265	68.185	64.385
935.81	1736	67.94	67.315	65.33	71.955	67.08	68.24	64.52
936.35	1737	67.99	67.29	65.195	71.95	67	68.325	64.675
936.89	1738	68.015	67.235	65.14	71.95	66.985	68.35	64.77
937.43	1739	67.975	67.135	65.16	71.98	66.815	68.5	64.91
937.96	1740	67.89	67.115	65.15	71.98	66.74	68.58	65.025
938.5	1741	67.915	67.08	65.145	71.995	66.725	68.59	64.995
939.04	1742	68.005	66.99	65.085	72.015	66.68	68.605	65
939.58	1743	68.105	66.955	64.965	72.03	66.655	68.6	64.95
940.12	1744	68.095	67.015	64.775	71.96	66.655	68.615	64.895
940.66	1745	68.115	67.025	64.76	71.855	66.655	68.67	64.89
941.2	1746	68.255	67.01	64.745	71.835	66.615	68.675	64.9
941.74	1747	68.32	67.055	64.615	71.83	66.625	68.69	64.9
942.28	1748	68.365	67.135	64.52	71.835	66.65	68.68	64.905
942.82	1749	68.46	67.19	64.53	71.86	66.685	68.675	64.9
943.36	1750	68.445	67.305	64.58	71.89	66.77	68.71	64.89
943.9	1751	68.425	67.365	64.6	71.94	66.765	68.73	64.88
944.44	1752	68.475	67.44	64.555	71.9	66.725	68.74	64.875
944.98	1753	68.465	67.48	64.54	71.83	66.745	68.75	64.89
945.52	1754	68.45	67.52	64.595	71.78	66.765	68.755	64.895
946.05	1755	68.425	67.555	64.615	71.78	66.735	68.73	64.89
946.59	1756	68.44	67.59	64.665	71.825	66.725	68.715	64.91
947.13	1757	68.45	67.615	64.67	71.845	66.765	68.735	64.945
947.67	1758	68.505	67.625	64.68	71.925	66.725	68.805	64.95
948.21	1759	68.63	67.645	64.855	72.09	66.73	68.835	64.9
948.75	1760	68.625	67.7	64.965	72.225	66.875	68.85	64.83
949.29	1761	68.64	67.73	65.04	72.24	67.055	68.875	64.71
949.83	1762	68.67	67.745	65.11	72.255	67.095	68.96	64.625
950.37	1763	68.72	67.805	65.13	72.28	67.15	68.985	64.57
950.91	1764	68.745	67.85	65.185	72.255	67.15	68.98	64.515
951.45	1765	68.755	67.875	65.23	72.225	67.11	68.96	64.465
951.99	1766	68.775	67.895	65.25	72.25	67.09	68.935	64.4
952.53	1767	68.785	67.955	65.27	72.315	67.075	68.885	64.39
953.07	1768	68.815	67.95	65.235	72.29	67.175	68.81	64.355
953.61	1769	68.85	68	65.16	72.165	67.24	68.755	64.37
954.15	1770	68.87	68.005	65.03	72.15	67.23	68.72	64.49
954.68	1771	68.84	68.01	65.1	72.285	67.24	68.675	64.605
955.22	1772	68.805	68.055	65.135	72.46	67.215	68.65	64.635
955.76	1773	68.87	68.065	65.26	72.51	67.23	68.64	64.685
956.3	1774	68.94	68.085	65.515	72.51	67.3	68.59	64.71
956.84	1775	68.93	68.105	65.79	72.505	67.405	68.51	64.735
957.38	1776	68.965	68.095	65.98	72.55	67.49	68.485	64.795
957.92	1777	68.95	68.1	66.13	72.61	67.54	68.53	64.835
958.46	1778	68.895	68.14	66.27	72.615	67.57	68.62	64.92
959	1779	68.91	68.16	66.46	72.635	67.55	68.815	64.96
959.54	1780	68.895	68.19	66.605	72.68	67.495	68.955	64.985
960.08	1781	68.875	68.23	66.72	72.74	67.51	69.035	65.045
960.62	1782	68.835	68.27	66.76	72.765	67.595	69.08	65.12
961.16	1783	68.835	68.285	66.775	72.71	67.765	69.12	65.195
961.7	1784	68.795	68.315	66.785	72.635	67.87	69.175	65.24
962.24	1785	68.775	68.34	66.79	72.565	67.92	69.26	65.28
962.78	1786	68.785	68.37	66.855	72.52	67.82	69.43	65.46
963.31	1787	68.835	68.405	66.91	72.465	67.855	69.575	65.605
963.85	1788	68.85	68.445	66.92	72.335	67.9	69.625	65.71
964.39	1789	68.855	68.46	66.91	72.165	67.835	69.645	65.76
964.93	1790	68.865	68.49	66.905	72.125	67.81	69.72	65.79
965.47	1791	68.84	68.505	66.89	72.135	67.815	69.815	65.855
966.01	1792	68.855	68.505	66.9	72.14	67.83	69.88	65.85
966.55	1793	68.87	68.53	66.91	72.205	67.81	69.935	65.84
967.09	1794	68.905	68.56	66.94	72.27	67.82	69.99	65.825
967.63	1795	68.99	68.575	66.96	72.285	67.865	70.025	65.82
968.17	1796	69.045	68.605	67.01	72.255	67.92	70.065	65.8
968.71	1797	69.065	68.67	67.025	72.3	67.905	70.105	65.78
969.25	1798	69.065	68.725	67.035	72.355	67.93	70.175	65.78
969.79	1799	69.065	68.73	67.045	72.375	68.01	70.22	65.78
970.33	1800	69.07	68.775	67.055	72.39	68.05	70.23	65.78
970.87	1801	69.11	68.805	67.065	72.31	68.04	70.26	65.76
971.41	1802	69.14	68.815	67.07	72.285	68.045	70.3	65.74
971.94	1803	69.14	68.865	67.03	72.43	68.085	70.335	65.76
972.48	1804	69.15	68.93	66.975	72.64	68.12	70.36	65.765
973.02	1805	69.16	68.955	66.945	72.825	68.16	70.4	65.775
973.56	1806	69.18	68.93	67	73.015	68.165	70.42	65.77
974.1	1807	69.18	68.93	67.05	73.105	68.135	70.445	65.78
974.64	1808	69.17	68.96	67.015	73.195	68.115	70.495	65.805
975.18	1809	69.18	68.94	66.98	73.235	68.065	70.55	65.795
975.72	1810	69.2	68.95	66.98	73.285	68.06	70.575	65.755
976.26	1811	69.26	68.97	67.015	73.395	68.075	70.59	65.715
976.8	1812	69.3	69	67.025	73.535	68.06	70.61	65.715
977.34	1813	69.265	69	66.975	73.695	68.045	70.63	65.71
977.88	1814	69.295	69	66.99	74.035	68.095	70.63	65.705
978.42	1815	69.38	69.025	67.02	74.24	68.105	70.675	65.72
978.96	1816	69.44	69.035	67.085	74.345	68.085	70.785	65.72
979.5	1817	69.475	69.04	67.165	74.4	68.11	70.85	65.72
980.04	1818	69.425	69.05	67.25	74.475	68.065	70.88	65.76
980.57	1819	69.47	69.085	67.33	74.49	68.035	70.915	65.8
981.11	1820	69.545	69.12	67.38	74.52	68.05	70.95	65.8
981.65	1821	69.54	69.16	67.43	74.555	68.07	70.98	65.795
982.19	1822	69.59	69.18	67.45	74.58	68.1	71.02	65.8
982.73	1823	69.62	69.18	67.405	74.605	68.07	71.06	65.79
983.27	1824	69.63	69.23	67.38	74.595	68.05	71.075	65.795
983.81	1825	69.645	69.27	67.355	74.565	68.06	71.1	65.825
984.35	1826	69.655	69.27	67.445	74.62	68.095	71.13	65.845
984.89	1827	69.7	69.315	67.535	74.71	68.075	71.14	65.835
985.43	1828	69.74	69.35	67.57	74.775	68.04	71.15	65.845
985.97	1829	69.715	69.375	67.72	74.83	68.055	71.165	65.855
986.51	1830	69.735	69.43	67.82	74.905	68.06	71.18	65.85
987.05	1831	69.76	69.48	67.86	74.96	68.09	71.18	65.85
987.59	1832	69.785	69.485	67.915	74.98	68.04	71.185	65.87
988.13	1833	69.79	69.47	67.94	75.015	68.085	71.205	65.855
988.67	1834	69.855	69.5	67.98	75.07	68.22	71.195	65.86
989.2	1835	69.86	69.545	68.02	75.095	68.295	71.18	65.885
989.74	1836	69.91	69.555	68.01	75.095	68.25	71.18	65.88
990.28	1837	69.955	69.57	68.03	75.14	68.235	71.2	65.855
990.82	1838	69.96	69.59	68.035	75.175	68.175	71.22	65.845
991.36	1839	69.945	69.645	67.985	75.195	68.115	71.245	65.825
991.9	1840	69.98	69.65	67.965	75.245	68.12	71.25	65.85
992.44	1841	70.045	69.64	67.96	75.295	68.095	71.275	65.885
992.98	1842	70.08	69.64	67.97	75.32	68.06	71.3	65.92
993.52	1843	70.09	69.635	68.01	75.355	68.005	71.305	65.96
994.06	1844	70.07	69.68	68.065	75.4	68.02	71.305	66.01
994.6	1845	70.07	69.695	68.08	75.42	68.005	71.3	66.03
995.14	1846	70.09	69.665	68.085	75.445	67.99	71.295	66.055
995.68	1847	70.07	69.65	68.1	75.475	67.99	71.285	66.04
996.22	1848	70.115	69.635	68.125	75.49	68.045	71.295	66.03
996.76	1849	70.145	69.65	68.165	75.51	68.09	71.335	66.05
997.3	1850	70.135	69.69	68.185	75.525	68.07	71.395	66.08
997.83	1851	70.155	69.72	68.165	75.555	68.05	71.48	66.095
998.37	1852	70.17	69.74	68.155	75.64	68.06	71.565	66.11
998.91	1853	70.125	69.76	68.18	75.725	68.035	71.615	66.115
999.45	1854	70.125	69.765	68.215	75.77	68.025	71.66	66.17
999.99	1855	70.175	69.735	68.23	75.855	68.03	71.755	66.215
1000.53	1856	70.245	69.76	68.205	75.94	68.045	71.82	66.245
1001.07	1857	70.28	69.825	68.245	75.995	68.09	71.845	66.28
1001.61	1858	70.305	69.865	68.305	76.07	68.12	71.875	66.31
1002.15	1859	70.35	69.865	68.35	76.135	68.155	71.88	66.37
1002.69	1860	70.35	69.865	68.425	76.16	68.2	71.86	66.39
1003.23	1861	70.325	69.955	68.495	76.19	68.19	71.855	66.405
1003.77	1862	70.33	69.975	68.53	76.22	68.215	71.865	66.435
1004.31	1863	70.375	69.9	68.515	76.24	68.28	71.865	66.455
1004.85	1864	70.38	69.875	68.53	76.28	68.3	71.88	66.455
1005.39	1865	70.37	69.925	68.595	76.3	68.37	71.925	66.485
1005.93	1866	70.405	69.945	68.595	76.325	68.455	71.945	66.525
1006.46	1867	70.44	69.905	68.58	76.31	68.465	71.955	66.58
1007	1868	70.42	69.935	68.615	76.32	68.51	71.945	66.595
1007.54	1869	70.45	69.935	68.625	76.285	68.57	71.945	66.63
1008.08	1870	70.445	69.835	68.625	76.205	68.595	71.96	66.655
1008.62	1871	70.43	69.85	68.61	76.205	68.57	72	66.68
1009.16	1872	70.46	69.895	68.6	76.255	68.53	72.02	66.69
1009.7	1873	70.485	69.93	68.625	76.295	68.52	72.04	66.7
1010.24	1874	70.49	69.975	68.68	76.17	68.545	72.08	66.715
1010.78	1875	70.51	70.05	68.775	76.11	68.57	72.12	66.74
1011.32	1876	70.535	70.065	68.82	76.05	68.57	72.16	66.755
1011.86	1877	70.565	70.02	68.89	76.02	68.58	72.175	66.765
1012.4	1878	70.605	70.03	68.95	75.935	68.62	72.205	66.77
1012.94	1879	70.63	70.075	68.975	75.92	68.625	72.245	66.785
1013.48	1880	70.65	70.14	68.965	75.945	68.635	72.25	66.79
1014.02	1881	70.67	70.295	68.95	75.965	68.66	72.25	66.8
1014.55	1882	70.7	70.455	68.99	75.99	68.665	72.26	66.805
1015.09	1883	70.725	70.525	69.02	76.03	68.67	72.28	66.815
1015.63	1884	70.735	70.62	69.075	76.09	68.67	72.295	66.825
1016.17	1885	70.75	70.645	69.09	76.155	68.655	72.3	66.855
1016.71	1886	70.76	70.695	69.045	76.185	68.765	72.34	66.88
1017.25	1887	70.75	70.69	69.055	76.205	68.8	72.37	66.88
1017.79	1888	70.79	70.69	69.055	76.25	68.745	72.37	66.91
1018.33	1889	70.8	70.705	69.06	76.305	68.75	72.38	66.925
1018.87	1890	70.815	70.71	69.08	76.345	68.79	72.39	66.94
1019.41	1891	70.81	70.75	69.1	76.37	68.84	72.405	66.955
1019.95	1892	70.83	70.78	69.105	76.41	68.86	72.41	66.965
1020.49	1893	70.86	70.78	69.115	76.42	68.915	72.44	66.99
1021.03	1894	70.84	70.78	69.155	76.465	68.95	72.505	67.04
1021.57	1895	70.84	70.79	69.17	76.5	68.995	72.545	67.055
1022.11	1896	70.89	70.78	69.15	76.525	69.04	72.555	67.085
1022.65	1897	70.935	70.795	69.17	76.565	69.06	72.575	67.13
1023.18	1898	70.935	70.815	69.25	76.61	69.095	72.595	67.14
1023.72	1899	70.945	70.81	69.32	76.685	69.16	72.615	67.155
1024.26	1900	70.985	70.805	69.25	76.785	69.215	72.635	67.165
1024.8	1901	70.98	70.85	69.135	76.905	69.19	72.635	67.175
1025.34	1902	70.97	70.815	69.17	77.01	69.195	72.65	67.185
1025.88	1903	70.99	70.76	69.18	77.055	69.225	72.67	67.195
1026.42	1904	71.035	70.745	69.19	77.055	69.235	72.695	67.195
1026.96	1905	71.06	70.71	69.205	77.035	69.25	72.725	67.22
1027.5	1906	71.08	70.68	69.25	77.065	69.275	72.75	67.225
1028.04	1907	71.1	70.675	69.3	77.075	69.245	72.775	67.24
1028.58	1908	71.125	70.655	69.325	77.055	69.21	72.8	67.245
1029.12	1909	71.165	70.75	69.39	77.095	69.21	72.825	67.245
1029.66	1910	71.175	70.825	69.41	77.135	69.25	72.815	67.26
1030.2	1911	71.165	70.815	69.42	77.095	69.26	72.82	67.27
1030.74	1912	71.165	70.775	69.425	77.01	69.29	72.845	67.275
1031.28	1913	71.19	70.775	69.46	76.935	69.355	72.87	67.305
1031.81	1914	71.195	70.805	69.485	76.84	69.375	72.91	67.32
1032.35	1915	71.18	70.825	69.49	76.74	69.365	72.925	67.345
1032.89	1916	71.21	70.845	69.5	76.69	69.33	72.935	67.35
1033.43	1917	71.22	70.885	69.505	76.715	69.33	72.96	67.355
1033.97	1918	71.22	70.9	69.505	76.745	69.345	72.98	67.36
1034.51	1919	71.205	70.925	69.515	76.75	69.385	72.96	67.39
1035.05	1920	71.2	70.965	69.515	76.79	69.475	73	67.405
1035.59	1921	71.255	70.97	69.55	76.79	69.525	73.13	67.41
1036.13	1922	71.275	70.955	69.57	76.82	69.535	73.225	67.425
1036.67	1923	71.28	70.945	69.57	76.905	69.56	73.3	67.44
1037.21	1924	71.36	71	69.575	76.995	69.57	73.38	67.455
1037.75	1925	71.4	71.03	69.58	77.03	69.575	73.425	67.465
1038.29	1926	71.425	71.035	69.57	77.085	69.58	73.44	67.48
1038.83	1927	71.445	71.025	69.58	77.18	69.58	73.465	67.48
1039.37	1928	71.495	71.045	69.595	77.2	69.55	73.5	67.47
1039.91	1929	71.53	71.075	69.605	77.255	69.51	73.535	67.475
1040.44	1930	71.545	71.115	69.62	77.315	69.515	73.57	67.495
1040.98	1931	71.56	71.12	69.65	77.395	69.53	73.6	67.515
1041.52	1932	71.58	71.12	69.655	77.42	69.58	73.635	67.535
1042.06	1933	71.605	71.12	69.65	77.445	69.63	73.665	67.555
1042.6	1934	71.635	71.12	69.69	77.47	69.655	73.68	67.575
1043.14	1935	71.64	71.12	69.71	77.46	69.68	73.7	67.605
1043.68	1936	71.69	71.17	69.735	77.38	69.72	73.71	67.645
1044.22	1937	71.74	71.235	69.745	77.37	69.77	73.71	67.665
1044.76	1938	71.76	71.24	69.74	77.37	69.795	73.705	67.685
1045.3	1939	71.79	71.26	69.72	77.405	69.84	73.705	67.72
1045.84	1940	71.8	71.325	69.72	77.455	69.885	73.71	67.74
1046.38	1941	71.82	71.34	69.73	77.55	69.94	73.725	67.79
1046.92	1942	71.85	71.335	69.745	77.525	70.015	73.725	67.82
1047.46	1943	71.885	71.345	69.775	77.49	70.055	73.695	67.785
1048	1944	71.9	71.37	69.835	77.505	70.115	73.69	67.795
1048.54	1945	71.905	71.415	69.88	77.53	70.165	73.69	67.815
1049.07	1946	71.915	71.41	69.895	77.54	70.195	73.685	67.855
1049.61	1947	71.905	71.44	69.885	77.585	70.25	73.715	67.895
1050.15	1948	71.945	71.48	69.93	77.615	70.33	73.73	67.92
1050.69	1949	72.01	71.485	69.94	77.64	70.35	73.74	67.955
1051.23	1950	72.065	71.515	69.93	77.715	70.375	73.765	67.975
1051.77	1951	72.1	71.545	69.95	77.735	70.365	73.77	67.985
1052.31	1952	72.11	71.57	69.945	77.745	70.355	73.82	68
1052.85	1953	72.11	71.605	69.93	77.77	70.36	73.865	68.015
1053.39	1954	72.1	71.65	69.94	77.79	70.41	73.885	68.025
1053.93	1955	72.15	71.65	69.945	77.795	70.4	73.895	68.02
1054.47	1956	72.185	71.605	69.92	77.825	70.435	73.91	68.01
1055.01	1957	72.19	71.575	69.935	77.855	70.445	73.93	68.02
1055.55	1958	72.185	71.635	69.945	77.875	70.475	73.955	68.05
1056.09	1959	72.22	71.735	69.98	77.9	70.51	73.98	68.055
1056.63	1960	72.3	71.76	69.99	77.905	70.515	74.01	68.05
1057.17	1961	72.33	71.79	69.99	77.905	70.535	74.03	68.055
1057.7	1962	72.335	71.815	69.955	77.89	70.61	74.035	68.07
1058.24	1963	72.36	71.855	69.985	77.885	70.61	74.05	68.09
1058.78	1964	72.415	71.885	69.995	77.9	70.605	74.08	68.12
1059.32	1965	72.44	71.895	69.99	77.895	70.635	74.12	68.145
1059.86	1966	72.44	71.94	69.985	77.885	70.69	74.155	68.15
1060.4	1967	72.465	71.95	69.99	77.89	70.72	74.18	68.14
1060.94	1968	72.495	71.935	69.985	77.915	70.715	74.285	68.18
1061.48	1969	72.535	71.94	70.015	77.925	70.735	74.415	68.2
1062.02	1970	72.615	71.99	70.055	77.91	70.77	74.46	68.215
1062.56	1971	72.675	72.04	70.06	77.89	70.765	74.49	68.24
1063.1	1972	72.785	72.09	70.1	77.905	70.795	74.52	68.24
1063.64	1973	72.865	72.09	70.2	77.985	70.8	74.56	68.23
1064.18	1974	72.895	72.075	70.26	78.06	70.81	74.605	68.235
1064.72	1975	72.92	72.075	70.25	78.105	70.83	74.63	68.255
1065.26	1976	72.92	72.08	70.275	78.175	70.88	74.655	68.28
1065.8	1977	72.93	72.095	70.29	78.28	70.915	74.695	68.3
1066.33	1978	72.915	72.105	70.25	78.325	70.935	74.73	68.305
1066.87	1979	72.95	72.14	70.25	78.345	70.945	74.755	68.3
1067.41	1980	73	72.175	70.3	78.36	70.965	74.775	68.305
1067.95	1981	72.96	72.16	70.34	78.36	70.995	74.785	68.265
1068.49	1982	72.85	72.165	70.37	78.4	70.99	74.79	68.22
1069.03	1983	72.815	72.18	70.445	78.43	70.975	74.795	68.19
1069.57	1984	72.75	72.18	70.57	78.44	70.995	74.81	68.165
1070.11	1985	72.63	72.18	70.565	78.425	71.005	74.82	68.135
1070.65	1986	72.41	72.18	70.55	78.405	71.055	74.825	68.105
1071.19	1987	72.205	72.23	70.555	78.42	71.085	74.85	68.08
1071.73	1988	72.18	72.245	70.65	78.38	71.095	74.885	68.04
1072.27	1989	72.14	72.255	70.715	78.38	71.155	74.91	68.095
1072.81	1990	72.135	72.32	70.715	78.41	71.22	74.93	68.145
1073.35	1991	72.17	72.425	70.735	78.355	71.275	74.93	68.175
1073.89	1992	72.225	72.43	70.815	78.3	71.295	74.885	68.25
1074.43	1993	72.23	72.44	70.85	78.28	71.37	74.85	68.36
1074.96	1994	72.235	72.465	70.91	78.27	71.42	74.835	68.4
1075.5	1995	72.3	72.45	70.965	78.27	71.43	74.84	68.405
1076.04	1996	72.545	72.445	70.95	78.285	71.455	74.845	68.395
1076.58	1997	72.72	72.53	70.9	78.28	71.485	74.85	68.39
1077.12	1998	72.765	72.565	70.93	78.32	71.485	74.845	68.405
[truncated: 6,802 more rows]
